# Supplementary material for: Identification of crosstalk genes relating to ECM‐receptor interaction genes in MASH and DN using bioinformatics and machine learning
Source: J Cell Mol Med. 2024 Mar 1;28(6):e18156. doi: 10.1111/jcmm.18156 (PMC10907849; doi:10.1111/jcmm.18156)
Supplement: Supplementary file 2 — Table S1 [file JCMM-28-e18156-s001.xlsx]

## Sheet: GSE164760
Table S1a. Sample Information of GSE164760
	title	geo_accession	status	submission_date	last_update_date	type	channel_count	source_name_ch1	organism_ch1	characteristics_ch1	molecule_ch1	extract_protocol_ch1	label_ch1	label_protocol_ch1	taxid_ch1	hyb_protocol	scan_protocol	data_processing	platform_id	contact_name	contact_institute	contact_address	contact_city	contact_state	contact_zip/postal_code	contact_country	supplementary_file	data_row_count	tissue:ch1
GSM5018268	Liver_Healthy_1	GSM5018268	Public on Jun 29 2021	2021-01-13	2021-06-29	RNA	1	C6	Homo sapiens	tissue: Healthy liver	total RNA	50ng of total mRNA was isolated from FFPE samples using the miRNeasy FFPE kit (Qiagen). The Qiacube system (Qiagen) was used to automatize the extraction process. DNA FFPE kits (Qiagen).	biotin	Double-stranded cDNAs were synthesized from total RNA through reverse transcription with an oligo-dT primer containing the T7 RNA polymerase promoter and double strand conversion using the cDNA Synthesis System. Biotin-labeled cRNA was generated from the cDNA.	9606	Total mRNA was prepared for hybridization using the GeneChip 3’ IVT Pico Kit assay (Thermo Fisher) following the manufacturer’s protocols. Samples were hybridized to the Human Genome U219 Array (Affymetrix) also following the manufacturer protocols.	Array hybridization, washing and scanning were performed according to the manufacturer’s recommendations.	Gene expression profiles that passed the quality control were submitted to the GenePattern ExpressionFileCreator Module20 to generate the final dataset. In this last step, the background was corrected with the Robust Multi-array Average (RMA) algorithm and data were normalized using quantiles.	GPL13667	Marta,,Piqué	IDIBAPS	Rosselló, 153	Barcelona	Barcelona	8036	Spain	ftp://ftp.ncbi.nlm.nih.gov/geo/samples/GSM5018nnn/GSM5018268/suppl/GSM5018268_C6_240718_C09.CEL.gz	49386	Healthy liver
GSM5018269	Liver_Healthy_2	GSM5018269	Public on Jun 29 2021	2021-01-13	2021-06-29	RNA	1	C10	Homo sapiens	tissue: Healthy liver	total RNA	50ng of total mRNA was isolated from FFPE samples using the miRNeasy FFPE kit (Qiagen). The Qiacube system (Qiagen) was used to automatize the extraction process. DNA FFPE kits (Qiagen).	biotin	Double-stranded cDNAs were synthesized from total RNA through reverse transcription with an oligo-dT primer containing the T7 RNA polymerase promoter and double strand conversion using the cDNA Synthesis System. Biotin-labeled cRNA was generated from the cDNA.	9606	Total mRNA was prepared for hybridization using the GeneChip 3’ IVT Pico Kit assay (Thermo Fisher) following the manufacturer’s protocols. Samples were hybridized to the Human Genome U219 Array (Affymetrix) also following the manufacturer protocols.	Array hybridization, washing and scanning were performed according to the manufacturer’s recommendations.	Gene expression profiles that passed the quality control were submitted to the GenePattern ExpressionFileCreator Module20 to generate the final dataset. In this last step, the background was corrected with the Robust Multi-array Average (RMA) algorithm and data were normalized using quantiles.	GPL13667	Marta,,Piqué	IDIBAPS	Rosselló, 153	Barcelona	Barcelona	8036	Spain	ftp://ftp.ncbi.nlm.nih.gov/geo/samples/GSM5018nnn/GSM5018269/suppl/GSM5018269_C10_240718_E09.CEL.gz	49386	Healthy liver
GSM5018270	Liver_Healthy_3	GSM5018270	Public on Jun 29 2021	2021-01-13	2021-06-29	RNA	1	CF3	Homo sapiens	tissue: Healthy liver	total RNA	50ng of total mRNA was isolated from FFPE samples using the miRNeasy FFPE kit (Qiagen). The Qiacube system (Qiagen) was used to automatize the extraction process. DNA FFPE kits (Qiagen).	biotin	Double-stranded cDNAs were synthesized from total RNA through reverse transcription with an oligo-dT primer containing the T7 RNA polymerase promoter and double strand conversion using the cDNA Synthesis System. Biotin-labeled cRNA was generated from the cDNA.	9606	Total mRNA was prepared for hybridization using the GeneChip 3’ IVT Pico Kit assay (Thermo Fisher) following the manufacturer’s protocols. Samples were hybridized to the Human Genome U219 Array (Affymetrix) also following the manufacturer protocols.	Array hybridization, washing and scanning were performed according to the manufacturer’s recommendations.	Gene expression profiles that passed the quality control were submitted to the GenePattern ExpressionFileCreator Module20 to generate the final dataset. In this last step, the background was corrected with the Robust Multi-array Average (RMA) algorithm and data were normalized using quantiles.	GPL13667	Marta,,Piqué	IDIBAPS	Rosselló, 153	Barcelona	Barcelona	8036	Spain	ftp://ftp.ncbi.nlm.nih.gov/geo/samples/GSM5018nnn/GSM5018270/suppl/GSM5018270_p-CF3_060818_A05.CEL.gz	49386	Healthy liver
GSM5018271	Liver_Healthy_4	GSM5018271	Public on Jun 29 2021	2021-01-13	2021-06-29	RNA	1	CF4	Homo sapiens	tissue: Healthy liver	total RNA	50ng of total mRNA was isolated from FFPE samples using the miRNeasy FFPE kit (Qiagen). The Qiacube system (Qiagen) was used to automatize the extraction process. DNA FFPE kits (Qiagen).	biotin	Double-stranded cDNAs were synthesized from total RNA through reverse transcription with an oligo-dT primer containing the T7 RNA polymerase promoter and double strand conversion using the cDNA Synthesis System. Biotin-labeled cRNA was generated from the cDNA.	9606	Total mRNA was prepared for hybridization using the GeneChip 3’ IVT Pico Kit assay (Thermo Fisher) following the manufacturer’s protocols. Samples were hybridized to the Human Genome U219 Array (Affymetrix) also following the manufacturer protocols.	Array hybridization, washing and scanning were performed according to the manufacturer’s recommendations.	Gene expression profiles that passed the quality control were submitted to the GenePattern ExpressionFileCreator Module20 to generate the final dataset. In this last step, the background was corrected with the Robust Multi-array Average (RMA) algorithm and data were normalized using quantiles.	GPL13667	Marta,,Piqué	IDIBAPS	Rosselló, 153	Barcelona	Barcelona	8036	Spain	ftp://ftp.ncbi.nlm.nih.gov/geo/samples/GSM5018nnn/GSM5018271/suppl/GSM5018271_p-CF4_060818_B05.CEL.gz	49386	Healthy liver
GSM5018272	Liver_Healthy_5	GSM5018272	Public on Jun 29 2021	2021-01-13	2021-06-29	RNA	1	CF6	Homo sapiens	tissue: Healthy liver	total RNA	50ng of total mRNA was isolated from FFPE samples using the miRNeasy FFPE kit (Qiagen). The Qiacube system (Qiagen) was used to automatize the extraction process. DNA FFPE kits (Qiagen).	biotin	Double-stranded cDNAs were synthesized from total RNA through reverse transcription with an oligo-dT primer containing the T7 RNA polymerase promoter and double strand conversion using the cDNA Synthesis System. Biotin-labeled cRNA was generated from the cDNA.	9606	Total mRNA was prepared for hybridization using the GeneChip 3’ IVT Pico Kit assay (Thermo Fisher) following the manufacturer’s protocols. Samples were hybridized to the Human Genome U219 Array (Affymetrix) also following the manufacturer protocols.	Array hybridization, washing and scanning were performed according to the manufacturer’s recommendations.	Gene expression profiles that passed the quality control were submitted to the GenePattern ExpressionFileCreator Module20 to generate the final dataset. In this last step, the background was corrected with the Robust Multi-array Average (RMA) algorithm and data were normalized using quantiles.	GPL13667	Marta,,Piqué	IDIBAPS	Rosselló, 153	Barcelona	Barcelona	8036	Spain	ftp://ftp.ncbi.nlm.nih.gov/geo/samples/GSM5018nnn/GSM5018272/suppl/GSM5018272_p-CF6_060818_D05.CEL.gz	49386	Healthy liver
GSM5018273	Liver_Healthy_6	GSM5018273	Public on Jun 29 2021	2021-01-13	2021-06-29	RNA	1	CF7	Homo sapiens	tissue: Healthy liver	total RNA	50ng of total mRNA was isolated from FFPE samples using the miRNeasy FFPE kit (Qiagen). The Qiacube system (Qiagen) was used to automatize the extraction process. DNA FFPE kits (Qiagen).	biotin	Double-stranded cDNAs were synthesized from total RNA through reverse transcription with an oligo-dT primer containing the T7 RNA polymerase promoter and double strand conversion using the cDNA Synthesis System. Biotin-labeled cRNA was generated from the cDNA.	9606	Total mRNA was prepared for hybridization using the GeneChip 3’ IVT Pico Kit assay (Thermo Fisher) following the manufacturer’s protocols. Samples were hybridized to the Human Genome U219 Array (Affymetrix) also following the manufacturer protocols.	Array hybridization, washing and scanning were performed according to the manufacturer’s recommendations.	Gene expression profiles that passed the quality control were submitted to the GenePattern ExpressionFileCreator Module20 to generate the final dataset. In this last step, the background was corrected with the Robust Multi-array Average (RMA) algorithm and data were normalized using quantiles.	GPL13667	Marta,,Piqué	IDIBAPS	Rosselló, 153	Barcelona	Barcelona	8036	Spain	ftp://ftp.ncbi.nlm.nih.gov/geo/samples/GSM5018nnn/GSM5018273/suppl/GSM5018273_p-CF7_060818_E05.CEL.gz	49386	Healthy liver
GSM5018274	Liver_Cirrhotic_1	GSM5018274	Public on Jun 29 2021	2021-01-13	2021-06-29	RNA	1	M244	Homo sapiens	tissue: Cirrhotic liver	total RNA	50ng of total mRNA was isolated from FFPE samples using the miRNeasy FFPE kit (Qiagen). The Qiacube system (Qiagen) was used to automatize the extraction process. DNA FFPE kits (Qiagen).	biotin	Double-stranded cDNAs were synthesized from total RNA through reverse transcription with an oligo-dT primer containing the T7 RNA polymerase promoter and double strand conversion using the cDNA Synthesis System. Biotin-labeled cRNA was generated from the cDNA.	9606	Total mRNA was prepared for hybridization using the GeneChip 3’ IVT Pico Kit assay (Thermo Fisher) following the manufacturer’s protocols. Samples were hybridized to the Human Genome U219 Array (Affymetrix) also following the manufacturer protocols.	Array hybridization, washing and scanning were performed according to the manufacturer’s recommendations.	Gene expression profiles that passed the quality control were submitted to the GenePattern ExpressionFileCreator Module20 to generate the final dataset. In this last step, the background was corrected with the Robust Multi-array Average (RMA) algorithm and data were normalized using quantiles.	GPL13667	Marta,,Piqué	IDIBAPS	Rosselló, 153	Barcelona	Barcelona	8036	Spain	ftp://ftp.ncbi.nlm.nih.gov/geo/samples/GSM5018nnn/GSM5018274/suppl/GSM5018274_M244_060818_D07.CEL.gz	49386	Cirrhotic liver
GSM5018275	Liver_Cirrhotic_2	GSM5018275	Public on Jun 29 2021	2021-01-13	2021-06-29	RNA	1	M312	Homo sapiens	tissue: Cirrhotic liver	total RNA	50ng of total mRNA was isolated from FFPE samples using the miRNeasy FFPE kit (Qiagen). The Qiacube system (Qiagen) was used to automatize the extraction process. DNA FFPE kits (Qiagen).	biotin	Double-stranded cDNAs were synthesized from total RNA through reverse transcription with an oligo-dT primer containing the T7 RNA polymerase promoter and double strand conversion using the cDNA Synthesis System. Biotin-labeled cRNA was generated from the cDNA.	9606	Total mRNA was prepared for hybridization using the GeneChip 3’ IVT Pico Kit assay (Thermo Fisher) following the manufacturer’s protocols. Samples were hybridized to the Human Genome U219 Array (Affymetrix) also following the manufacturer protocols.	Array hybridization, washing and scanning were performed according to the manufacturer’s recommendations.	Gene expression profiles that passed the quality control were submitted to the GenePattern ExpressionFileCreator Module20 to generate the final dataset. In this last step, the background was corrected with the Robust Multi-array Average (RMA) algorithm and data were normalized using quantiles.	GPL13667	Marta,,Piqué	IDIBAPS	Rosselló, 153	Barcelona	Barcelona	8036	Spain	ftp://ftp.ncbi.nlm.nih.gov/geo/samples/GSM5018nnn/GSM5018275/suppl/GSM5018275_M312_060818_E07.CEL.gz	49386	Cirrhotic liver
GSM5018276	Liver_Cirrhotic_3	GSM5018276	Public on Jun 29 2021	2021-01-13	2021-06-29	RNA	1	M326	Homo sapiens	tissue: Cirrhotic liver	total RNA	50ng of total mRNA was isolated from FFPE samples using the miRNeasy FFPE kit (Qiagen). The Qiacube system (Qiagen) was used to automatize the extraction process. DNA FFPE kits (Qiagen).	biotin	Double-stranded cDNAs were synthesized from total RNA through reverse transcription with an oligo-dT primer containing the T7 RNA polymerase promoter and double strand conversion using the cDNA Synthesis System. Biotin-labeled cRNA was generated from the cDNA.	9606	Total mRNA was prepared for hybridization using the GeneChip 3’ IVT Pico Kit assay (Thermo Fisher) following the manufacturer’s protocols. Samples were hybridized to the Human Genome U219 Array (Affymetrix) also following the manufacturer protocols.	Array hybridization, washing and scanning were performed according to the manufacturer’s recommendations.	Gene expression profiles that passed the quality control were submitted to the GenePattern ExpressionFileCreator Module20 to generate the final dataset. In this last step, the background was corrected with the Robust Multi-array Average (RMA) algorithm and data were normalized using quantiles.	GPL13667	Marta,,Piqué	IDIBAPS	Rosselló, 153	Barcelona	Barcelona	8036	Spain	ftp://ftp.ncbi.nlm.nih.gov/geo/samples/GSM5018nnn/GSM5018276/suppl/GSM5018276_M326_060818_F07.CEL.gz	49386	Cirrhotic liver
GSM5018277	Liver_Cirrhotic_4	GSM5018277	Public on Jun 29 2021	2021-01-13	2021-06-29	RNA	1	M504	Homo sapiens	tissue: Cirrhotic liver	total RNA	50ng of total mRNA was isolated from FFPE samples using the miRNeasy FFPE kit (Qiagen). The Qiacube system (Qiagen) was used to automatize the extraction process. DNA FFPE kits (Qiagen).	biotin	Double-stranded cDNAs were synthesized from total RNA through reverse transcription with an oligo-dT primer containing the T7 RNA polymerase promoter and double strand conversion using the cDNA Synthesis System. Biotin-labeled cRNA was generated from the cDNA.	9606	Total mRNA was prepared for hybridization using the GeneChip 3’ IVT Pico Kit assay (Thermo Fisher) following the manufacturer’s protocols. Samples were hybridized to the Human Genome U219 Array (Affymetrix) also following the manufacturer protocols.	Array hybridization, washing and scanning were performed according to the manufacturer’s recommendations.	Gene expression profiles that passed the quality control were submitted to the GenePattern ExpressionFileCreator Module20 to generate the final dataset. In this last step, the background was corrected with the Robust Multi-array Average (RMA) algorithm and data were normalized using quantiles.	GPL13667	Marta,,Piqué	IDIBAPS	Rosselló, 153	Barcelona	Barcelona	8036	Spain	ftp://ftp.ncbi.nlm.nih.gov/geo/samples/GSM5018nnn/GSM5018277/suppl/GSM5018277_M504_060818_A09.CEL.gz	49386	Cirrhotic liver
GSM5018278	Liver_Cirrhotic_5	GSM5018278	Public on Jun 29 2021	2021-01-13	2021-06-29	RNA	1	M532	Homo sapiens	tissue: Cirrhotic liver	total RNA	50ng of total mRNA was isolated from FFPE samples using the miRNeasy FFPE kit (Qiagen). The Qiacube system (Qiagen) was used to automatize the extraction process. DNA FFPE kits (Qiagen).	biotin	Double-stranded cDNAs were synthesized from total RNA through reverse transcription with an oligo-dT primer containing the T7 RNA polymerase promoter and double strand conversion using the cDNA Synthesis System. Biotin-labeled cRNA was generated from the cDNA.	9606	Total mRNA was prepared for hybridization using the GeneChip 3’ IVT Pico Kit assay (Thermo Fisher) following the manufacturer’s protocols. Samples were hybridized to the Human Genome U219 Array (Affymetrix) also following the manufacturer protocols.	Array hybridization, washing and scanning were performed according to the manufacturer’s recommendations.	Gene expression profiles that passed the quality control were submitted to the GenePattern ExpressionFileCreator Module20 to generate the final dataset. In this last step, the background was corrected with the Robust Multi-array Average (RMA) algorithm and data were normalized using quantiles.	GPL13667	Marta,,Piqué	IDIBAPS	Rosselló, 153	Barcelona	Barcelona	8036	Spain	ftp://ftp.ncbi.nlm.nih.gov/geo/samples/GSM5018nnn/GSM5018278/suppl/GSM5018278_M532_060818_B09.CEL.gz	49386	Cirrhotic liver
GSM5018279	Liver_Cirrhotic_6	GSM5018279	Public on Jun 29 2021	2021-01-13	2021-06-29	RNA	1	M582	Homo sapiens	tissue: Cirrhotic liver	total RNA	50ng of total mRNA was isolated from FFPE samples using the miRNeasy FFPE kit (Qiagen). The Qiacube system (Qiagen) was used to automatize the extraction process. DNA FFPE kits (Qiagen).	biotin	Double-stranded cDNAs were synthesized from total RNA through reverse transcription with an oligo-dT primer containing the T7 RNA polymerase promoter and double strand conversion using the cDNA Synthesis System. Biotin-labeled cRNA was generated from the cDNA.	9606	Total mRNA was prepared for hybridization using the GeneChip 3’ IVT Pico Kit assay (Thermo Fisher) following the manufacturer’s protocols. Samples were hybridized to the Human Genome U219 Array (Affymetrix) also following the manufacturer protocols.	Array hybridization, washing and scanning were performed according to the manufacturer’s recommendations.	Gene expression profiles that passed the quality control were submitted to the GenePattern ExpressionFileCreator Module20 to generate the final dataset. In this last step, the background was corrected with the Robust Multi-array Average (RMA) algorithm and data were normalized using quantiles.	GPL13667	Marta,,Piqué	IDIBAPS	Rosselló, 153	Barcelona	Barcelona	8036	Spain	ftp://ftp.ncbi.nlm.nih.gov/geo/samples/GSM5018nnn/GSM5018279/suppl/GSM5018279_M582_060818_D09.CEL.gz	49386	Cirrhotic liver
GSM5018280	Liver_Cirrhotic_7	GSM5018280	Public on Jun 29 2021	2021-01-13	2021-06-29	RNA	1	M634	Homo sapiens	tissue: Cirrhotic liver	total RNA	50ng of total mRNA was isolated from FFPE samples using the miRNeasy FFPE kit (Qiagen). The Qiacube system (Qiagen) was used to automatize the extraction process. DNA FFPE kits (Qiagen).	biotin	Double-stranded cDNAs were synthesized from total RNA through reverse transcription with an oligo-dT primer containing the T7 RNA polymerase promoter and double strand conversion using the cDNA Synthesis System. Biotin-labeled cRNA was generated from the cDNA.	9606	Total mRNA was prepared for hybridization using the GeneChip 3’ IVT Pico Kit assay (Thermo Fisher) following the manufacturer’s protocols. Samples were hybridized to the Human Genome U219 Array (Affymetrix) also following the manufacturer protocols.	Array hybridization, washing and scanning were performed according to the manufacturer’s recommendations.	Gene expression profiles that passed the quality control were submitted to the GenePattern ExpressionFileCreator Module20 to generate the final dataset. In this last step, the background was corrected with the Robust Multi-array Average (RMA) algorithm and data were normalized using quantiles.	GPL13667	Marta,,Piqué	IDIBAPS	Rosselló, 153	Barcelona	Barcelona	8036	Spain	ftp://ftp.ncbi.nlm.nih.gov/geo/samples/GSM5018nnn/GSM5018280/suppl/GSM5018280_M634_060818_G09.CEL.gz	49386	Cirrhotic liver
GSM5018281	Liver_Cirrhotic_8	GSM5018281	Public on Jun 29 2021	2021-01-13	2021-06-29	RNA	1	M672	Homo sapiens	tissue: Cirrhotic liver	total RNA	50ng of total mRNA was isolated from FFPE samples using the miRNeasy FFPE kit (Qiagen). The Qiacube system (Qiagen) was used to automatize the extraction process. DNA FFPE kits (Qiagen).	biotin	Double-stranded cDNAs were synthesized from total RNA through reverse transcription with an oligo-dT primer containing the T7 RNA polymerase promoter and double strand conversion using the cDNA Synthesis System. Biotin-labeled cRNA was generated from the cDNA.	9606	Total mRNA was prepared for hybridization using the GeneChip 3’ IVT Pico Kit assay (Thermo Fisher) following the manufacturer’s protocols. Samples were hybridized to the Human Genome U219 Array (Affymetrix) also following the manufacturer protocols.	Array hybridization, washing and scanning were performed according to the manufacturer’s recommendations.	Gene expression profiles that passed the quality control were submitted to the GenePattern ExpressionFileCreator Module20 to generate the final dataset. In this last step, the background was corrected with the Robust Multi-array Average (RMA) algorithm and data were normalized using quantiles.	GPL13667	Marta,,Piqué	IDIBAPS	Rosselló, 153	Barcelona	Barcelona	8036	Spain	ftp://ftp.ncbi.nlm.nih.gov/geo/samples/GSM5018nnn/GSM5018281/suppl/GSM5018281_M672_060818_H09.CEL.gz	49386	Cirrhotic liver
GSM5018282	Liver_NASH_1	GSM5018282	Public on Jun 29 2021	2021-01-13	2021-06-29	RNA	1	NY5314	Homo sapiens	tissue: NASH liver	total RNA	50ng of total mRNA was isolated from FFPE samples using the miRNeasy FFPE kit (Qiagen). The Qiacube system (Qiagen) was used to automatize the extraction process. DNA FFPE kits (Qiagen).	biotin	Double-stranded cDNAs were synthesized from total RNA through reverse transcription with an oligo-dT primer containing the T7 RNA polymerase promoter and double strand conversion using the cDNA Synthesis System. Biotin-labeled cRNA was generated from the cDNA.	9606	Total mRNA was prepared for hybridization using the GeneChip 3’ IVT Pico Kit assay (Thermo Fisher) following the manufacturer’s protocols. Samples were hybridized to the Human Genome U219 Array (Affymetrix) also following the manufacturer protocols.	Array hybridization, washing and scanning were performed according to the manufacturer’s recommendations.	Gene expression profiles that passed the quality control were submitted to the GenePattern ExpressionFileCreator Module20 to generate the final dataset. In this last step, the background was corrected with the Robust Multi-array Average (RMA) algorithm and data were normalized using quantiles.	GPL13667	Marta,,Piqué	IDIBAPS	Rosselló, 153	Barcelona	Barcelona	8036	Spain	ftp://ftp.ncbi.nlm.nih.gov/geo/samples/GSM5018nnn/GSM5018282/suppl/GSM5018282_NY5314_160718_E01.CEL.gz	49386	NASH liver
GSM5018283	Liver_NASH_2	GSM5018283	Public on Jun 29 2021	2021-01-13	2021-06-29	RNA	1	NY5316	Homo sapiens	tissue: NASH liver	total RNA	50ng of total mRNA was isolated from FFPE samples using the miRNeasy FFPE kit (Qiagen). The Qiacube system (Qiagen) was used to automatize the extraction process. DNA FFPE kits (Qiagen).	biotin	Double-stranded cDNAs were synthesized from total RNA through reverse transcription with an oligo-dT primer containing the T7 RNA polymerase promoter and double strand conversion using the cDNA Synthesis System. Biotin-labeled cRNA was generated from the cDNA.	9606	Total mRNA was prepared for hybridization using the GeneChip 3’ IVT Pico Kit assay (Thermo Fisher) following the manufacturer’s protocols. Samples were hybridized to the Human Genome U219 Array (Affymetrix) also following the manufacturer protocols.	Array hybridization, washing and scanning were performed according to the manufacturer’s recommendations.	Gene expression profiles that passed the quality control were submitted to the GenePattern ExpressionFileCreator Module20 to generate the final dataset. In this last step, the background was corrected with the Robust Multi-array Average (RMA) algorithm and data were normalized using quantiles.	GPL13667	Marta,,Piqué	IDIBAPS	Rosselló, 153	Barcelona	Barcelona	8036	Spain	ftp://ftp.ncbi.nlm.nih.gov/geo/samples/GSM5018nnn/GSM5018283/suppl/GSM5018283_NY5316_160718_F01.CEL.gz	49386	NASH liver
GSM5018284	Liver_NASH_3	GSM5018284	Public on Jun 29 2021	2021-01-13	2021-06-29	RNA	1	NY5318	Homo sapiens	tissue: NASH liver	total RNA	50ng of total mRNA was isolated from FFPE samples using the miRNeasy FFPE kit (Qiagen). The Qiacube system (Qiagen) was used to automatize the extraction process. DNA FFPE kits (Qiagen).	biotin	Double-stranded cDNAs were synthesized from total RNA through reverse transcription with an oligo-dT primer containing the T7 RNA polymerase promoter and double strand conversion using the cDNA Synthesis System. Biotin-labeled cRNA was generated from the cDNA.	9606	Total mRNA was prepared for hybridization using the GeneChip 3’ IVT Pico Kit assay (Thermo Fisher) following the manufacturer’s protocols. Samples were hybridized to the Human Genome U219 Array (Affymetrix) also following the manufacturer protocols.	Array hybridization, washing and scanning were performed according to the manufacturer’s recommendations.	Gene expression profiles that passed the quality control were submitted to the GenePattern ExpressionFileCreator Module20 to generate the final dataset. In this last step, the background was corrected with the Robust Multi-array Average (RMA) algorithm and data were normalized using quantiles.	GPL13667	Marta,,Piqué	IDIBAPS	Rosselló, 153	Barcelona	Barcelona	8036	Spain	ftp://ftp.ncbi.nlm.nih.gov/geo/samples/GSM5018nnn/GSM5018284/suppl/GSM5018284_NY5318_160718_G01.CEL.gz	49386	NASH liver
GSM5018285	Liver_NASH_4	GSM5018285	Public on Jun 29 2021	2021-01-13	2021-06-29	RNA	1	NY5330	Homo sapiens	tissue: NASH liver	total RNA	50ng of total mRNA was isolated from FFPE samples using the miRNeasy FFPE kit (Qiagen). The Qiacube system (Qiagen) was used to automatize the extraction process. DNA FFPE kits (Qiagen).	biotin	Double-stranded cDNAs were synthesized from total RNA through reverse transcription with an oligo-dT primer containing the T7 RNA polymerase promoter and double strand conversion using the cDNA Synthesis System. Biotin-labeled cRNA was generated from the cDNA.	9606	Total mRNA was prepared for hybridization using the GeneChip 3’ IVT Pico Kit assay (Thermo Fisher) following the manufacturer’s protocols. Samples were hybridized to the Human Genome U219 Array (Affymetrix) also following the manufacturer protocols.	Array hybridization, washing and scanning were performed according to the manufacturer’s recommendations.	Gene expression profiles that passed the quality control were submitted to the GenePattern ExpressionFileCreator Module20 to generate the final dataset. In this last step, the background was corrected with the Robust Multi-array Average (RMA) algorithm and data were normalized using quantiles.	GPL13667	Marta,,Piqué	IDIBAPS	Rosselló, 153	Barcelona	Barcelona	8036	Spain	ftp://ftp.ncbi.nlm.nih.gov/geo/samples/GSM5018nnn/GSM5018285/suppl/GSM5018285_NY5330_180718_A05.CEL.gz	49386	NASH liver
GSM5018286	Liver_NASH_5	GSM5018286	Public on Jun 29 2021	2021-01-13	2021-06-29	RNA	1	NY5338	Homo sapiens	tissue: NASH liver	total RNA	50ng of total mRNA was isolated from FFPE samples using the miRNeasy FFPE kit (Qiagen). The Qiacube system (Qiagen) was used to automatize the extraction process. DNA FFPE kits (Qiagen).	biotin	Double-stranded cDNAs were synthesized from total RNA through reverse transcription with an oligo-dT primer containing the T7 RNA polymerase promoter and double strand conversion using the cDNA Synthesis System. Biotin-labeled cRNA was generated from the cDNA.	9606	Total mRNA was prepared for hybridization using the GeneChip 3’ IVT Pico Kit assay (Thermo Fisher) following the manufacturer’s protocols. Samples were hybridized to the Human Genome U219 Array (Affymetrix) also following the manufacturer protocols.	Array hybridization, washing and scanning were performed according to the manufacturer’s recommendations.	Gene expression profiles that passed the quality control were submitted to the GenePattern ExpressionFileCreator Module20 to generate the final dataset. In this last step, the background was corrected with the Robust Multi-array Average (RMA) algorithm and data were normalized using quantiles.	GPL13667	Marta,,Piqué	IDIBAPS	Rosselló, 153	Barcelona	Barcelona	8036	Spain	ftp://ftp.ncbi.nlm.nih.gov/geo/samples/GSM5018nnn/GSM5018286/suppl/GSM5018286_NY5338_160718_E07.CEL.gz	49386	NASH liver
GSM5018287	Liver_NASH_6	GSM5018287	Public on Jun 29 2021	2021-01-13	2021-06-29	RNA	1	NY5340	Homo sapiens	tissue: NASH liver	total RNA	50ng of total mRNA was isolated from FFPE samples using the miRNeasy FFPE kit (Qiagen). The Qiacube system (Qiagen) was used to automatize the extraction process. DNA FFPE kits (Qiagen).	biotin	Double-stranded cDNAs were synthesized from total RNA through reverse transcription with an oligo-dT primer containing the T7 RNA polymerase promoter and double strand conversion using the cDNA Synthesis System. Biotin-labeled cRNA was generated from the cDNA.	9606	Total mRNA was prepared for hybridization using the GeneChip 3’ IVT Pico Kit assay (Thermo Fisher) following the manufacturer’s protocols. Samples were hybridized to the Human Genome U219 Array (Affymetrix) also following the manufacturer protocols.	Array hybridization, washing and scanning were performed according to the manufacturer’s recommendations.	Gene expression profiles that passed the quality control were submitted to the GenePattern ExpressionFileCreator Module20 to generate the final dataset. In this last step, the background was corrected with the Robust Multi-array Average (RMA) algorithm and data were normalized using quantiles.	GPL13667	Marta,,Piqué	IDIBAPS	Rosselló, 153	Barcelona	Barcelona	8036	Spain	ftp://ftp.ncbi.nlm.nih.gov/geo/samples/GSM5018nnn/GSM5018287/suppl/GSM5018287_NY5340_160718_F07.CEL.gz	49386	NASH liver
GSM5018288	Liver_NASH_7	GSM5018288	Public on Jun 29 2021	2021-01-13	2021-06-29	RNA	1	NY5342	Homo sapiens	tissue: NASH liver	total RNA	50ng of total mRNA was isolated from FFPE samples using the miRNeasy FFPE kit (Qiagen). The Qiacube system (Qiagen) was used to automatize the extraction process. DNA FFPE kits (Qiagen).	biotin	Double-stranded cDNAs were synthesized from total RNA through reverse transcription with an oligo-dT primer containing the T7 RNA polymerase promoter and double strand conversion using the cDNA Synthesis System. Biotin-labeled cRNA was generated from the cDNA.	9606	Total mRNA was prepared for hybridization using the GeneChip 3’ IVT Pico Kit assay (Thermo Fisher) following the manufacturer’s protocols. Samples were hybridized to the Human Genome U219 Array (Affymetrix) also following the manufacturer protocols.	Array hybridization, washing and scanning were performed according to the manufacturer’s recommendations.	Gene expression profiles that passed the quality control were submitted to the GenePattern ExpressionFileCreator Module20 to generate the final dataset. In this last step, the background was corrected with the Robust Multi-array Average (RMA) algorithm and data were normalized using quantiles.	GPL13667	Marta,,Piqué	IDIBAPS	Rosselló, 153	Barcelona	Barcelona	8036	Spain	ftp://ftp.ncbi.nlm.nih.gov/geo/samples/GSM5018nnn/GSM5018288/suppl/GSM5018288_NY5342_230718_G07.CEL.gz	49386	NASH liver
GSM5018289	Liver_NASH_8	GSM5018289	Public on Jun 29 2021	2021-01-13	2021-06-29	RNA	1	NY5344	Homo sapiens	tissue: NASH liver	total RNA	50ng of total mRNA was isolated from FFPE samples using the miRNeasy FFPE kit (Qiagen). The Qiacube system (Qiagen) was used to automatize the extraction process. DNA FFPE kits (Qiagen).	biotin	Double-stranded cDNAs were synthesized from total RNA through reverse transcription with an oligo-dT primer containing the T7 RNA polymerase promoter and double strand conversion using the cDNA Synthesis System. Biotin-labeled cRNA was generated from the cDNA.	9606	Total mRNA was prepared for hybridization using the GeneChip 3’ IVT Pico Kit assay (Thermo Fisher) following the manufacturer’s protocols. Samples were hybridized to the Human Genome U219 Array (Affymetrix) also following the manufacturer protocols.	Array hybridization, washing and scanning were performed according to the manufacturer’s recommendations.	Gene expression profiles that passed the quality control were submitted to the GenePattern ExpressionFileCreator Module20 to generate the final dataset. In this last step, the background was corrected with the Robust Multi-array Average (RMA) algorithm and data were normalized using quantiles.	GPL13667	Marta,,Piqué	IDIBAPS	Rosselló, 153	Barcelona	Barcelona	8036	Spain	ftp://ftp.ncbi.nlm.nih.gov/geo/samples/GSM5018nnn/GSM5018289/suppl/GSM5018289_NY5344_160718_G07.CEL.gz	49386	NASH liver
GSM5018290	Liver_NASH_9	GSM5018290	Public on Jun 29 2021	2021-01-13	2021-06-29	RNA	1	NY5346	Homo sapiens	tissue: NASH liver	total RNA	50ng of total mRNA was isolated from FFPE samples using the miRNeasy FFPE kit (Qiagen). The Qiacube system (Qiagen) was used to automatize the extraction process. DNA FFPE kits (Qiagen).	biotin	Double-stranded cDNAs were synthesized from total RNA through reverse transcription with an oligo-dT primer containing the T7 RNA polymerase promoter and double strand conversion using the cDNA Synthesis System. Biotin-labeled cRNA was generated from the cDNA.	9606	Total mRNA was prepared for hybridization using the GeneChip 3’ IVT Pico Kit assay (Thermo Fisher) following the manufacturer’s protocols. Samples were hybridized to the Human Genome U219 Array (Affymetrix) also following the manufacturer protocols.	Array hybridization, washing and scanning were performed according to the manufacturer’s recommendations.	Gene expression profiles that passed the quality control were submitted to the GenePattern ExpressionFileCreator Module20 to generate the final dataset. In this last step, the background was corrected with the Robust Multi-array Average (RMA) algorithm and data were normalized using quantiles.	GPL13667	Marta,,Piqué	IDIBAPS	Rosselló, 153	Barcelona	Barcelona	8036	Spain	ftp://ftp.ncbi.nlm.nih.gov/geo/samples/GSM5018nnn/GSM5018290/suppl/GSM5018290_NY5346_160718_H07.CEL.gz	49386	NASH liver
GSM5018291	Liver_NASH_10	GSM5018291	Public on Jun 29 2021	2021-01-13	2021-06-29	RNA	1	NY5348	Homo sapiens	tissue: NASH liver	total RNA	50ng of total mRNA was isolated from FFPE samples using the miRNeasy FFPE kit (Qiagen). The Qiacube system (Qiagen) was used to automatize the extraction process. DNA FFPE kits (Qiagen).	biotin	Double-stranded cDNAs were synthesized from total RNA through reverse transcription with an oligo-dT primer containing the T7 RNA polymerase promoter and double strand conversion using the cDNA Synthesis System. Biotin-labeled cRNA was generated from the cDNA.	9606	Total mRNA was prepared for hybridization using the GeneChip 3’ IVT Pico Kit assay (Thermo Fisher) following the manufacturer’s protocols. Samples were hybridized to the Human Genome U219 Array (Affymetrix) also following the manufacturer protocols.	Array hybridization, washing and scanning were performed according to the manufacturer’s recommendations.	Gene expression profiles that passed the quality control were submitted to the GenePattern ExpressionFileCreator Module20 to generate the final dataset. In this last step, the background was corrected with the Robust Multi-array Average (RMA) algorithm and data were normalized using quantiles.	GPL13667	Marta,,Piqué	IDIBAPS	Rosselló, 153	Barcelona	Barcelona	8036	Spain	ftp://ftp.ncbi.nlm.nih.gov/geo/samples/GSM5018nnn/GSM5018291/suppl/GSM5018291_NY5348_160718_A08.CEL.gz	49386	NASH liver
GSM5018292	Liver_NASH_11	GSM5018292	Public on Jun 29 2021	2021-01-13	2021-06-29	RNA	1	NY5350	Homo sapiens	tissue: NASH liver	total RNA	50ng of total mRNA was isolated from FFPE samples using the miRNeasy FFPE kit (Qiagen). The Qiacube system (Qiagen) was used to automatize the extraction process. DNA FFPE kits (Qiagen).	biotin	Double-stranded cDNAs were synthesized from total RNA through reverse transcription with an oligo-dT primer containing the T7 RNA polymerase promoter and double strand conversion using the cDNA Synthesis System. Biotin-labeled cRNA was generated from the cDNA.	9606	Total mRNA was prepared for hybridization using the GeneChip 3’ IVT Pico Kit assay (Thermo Fisher) following the manufacturer’s protocols. Samples were hybridized to the Human Genome U219 Array (Affymetrix) also following the manufacturer protocols.	Array hybridization, washing and scanning were performed according to the manufacturer’s recommendations.	Gene expression profiles that passed the quality control were submitted to the GenePattern ExpressionFileCreator Module20 to generate the final dataset. In this last step, the background was corrected with the Robust Multi-array Average (RMA) algorithm and data were normalized using quantiles.	GPL13667	Marta,,Piqué	IDIBAPS	Rosselló, 153	Barcelona	Barcelona	8036	Spain	ftp://ftp.ncbi.nlm.nih.gov/geo/samples/GSM5018nnn/GSM5018292/suppl/GSM5018292_NY5350_160718_B08.CEL.gz	49386	NASH liver
GSM5018293	Liver_NASH_12	GSM5018293	Public on Jun 29 2021	2021-01-13	2021-06-29	RNA	1	NY5352	Homo sapiens	tissue: NASH liver	total RNA	50ng of total mRNA was isolated from FFPE samples using the miRNeasy FFPE kit (Qiagen). The Qiacube system (Qiagen) was used to automatize the extraction process. DNA FFPE kits (Qiagen).	biotin	Double-stranded cDNAs were synthesized from total RNA through reverse transcription with an oligo-dT primer containing the T7 RNA polymerase promoter and double strand conversion using the cDNA Synthesis System. Biotin-labeled cRNA was generated from the cDNA.	9606	Total mRNA was prepared for hybridization using the GeneChip 3’ IVT Pico Kit assay (Thermo Fisher) following the manufacturer’s protocols. Samples were hybridized to the Human Genome U219 Array (Affymetrix) also following the manufacturer protocols.	Array hybridization, washing and scanning were performed according to the manufacturer’s recommendations.	Gene expression profiles that passed the quality control were submitted to the GenePattern ExpressionFileCreator Module20 to generate the final dataset. In this last step, the background was corrected with the Robust Multi-array Average (RMA) algorithm and data were normalized using quantiles.	GPL13667	Marta,,Piqué	IDIBAPS	Rosselló, 153	Barcelona	Barcelona	8036	Spain	ftp://ftp.ncbi.nlm.nih.gov/geo/samples/GSM5018nnn/GSM5018293/suppl/GSM5018293_NY5352_160718_C08.CEL.gz	49386	NASH liver
GSM5018294	Liver_NASH_13	GSM5018294	Public on Jun 29 2021	2021-01-13	2021-06-29	RNA	1	NY5380	Homo sapiens	tissue: NASH liver	total RNA	50ng of total mRNA was isolated from FFPE samples using the miRNeasy FFPE kit (Qiagen). The Qiacube system (Qiagen) was used to automatize the extraction process. DNA FFPE kits (Qiagen).	biotin	Double-stranded cDNAs were synthesized from total RNA through reverse transcription with an oligo-dT primer containing the T7 RNA polymerase promoter and double strand conversion using the cDNA Synthesis System. Biotin-labeled cRNA was generated from the cDNA.	9606	Total mRNA was prepared for hybridization using the GeneChip 3’ IVT Pico Kit assay (Thermo Fisher) following the manufacturer’s protocols. Samples were hybridized to the Human Genome U219 Array (Affymetrix) also following the manufacturer protocols.	Array hybridization, washing and scanning were performed according to the manufacturer’s recommendations.	Gene expression profiles that passed the quality control were submitted to the GenePattern ExpressionFileCreator Module20 to generate the final dataset. In this last step, the background was corrected with the Robust Multi-array Average (RMA) algorithm and data were normalized using quantiles.	GPL13667	Marta,,Piqué	IDIBAPS	Rosselló, 153	Barcelona	Barcelona	8036	Spain	ftp://ftp.ncbi.nlm.nih.gov/geo/samples/GSM5018nnn/GSM5018294/suppl/GSM5018294_NY5380_230718_C09.CEL.gz	49386	NASH liver
GSM5018295	Liver_NASH_14	GSM5018295	Public on Jun 29 2021	2021-01-13	2021-06-29	RNA	1	NY5386	Homo sapiens	tissue: NASH liver	total RNA	50ng of total mRNA was isolated from FFPE samples using the miRNeasy FFPE kit (Qiagen). The Qiacube system (Qiagen) was used to automatize the extraction process. DNA FFPE kits (Qiagen).	biotin	Double-stranded cDNAs were synthesized from total RNA through reverse transcription with an oligo-dT primer containing the T7 RNA polymerase promoter and double strand conversion using the cDNA Synthesis System. Biotin-labeled cRNA was generated from the cDNA.	9606	Total mRNA was prepared for hybridization using the GeneChip 3’ IVT Pico Kit assay (Thermo Fisher) following the manufacturer’s protocols. Samples were hybridized to the Human Genome U219 Array (Affymetrix) also following the manufacturer protocols.	Array hybridization, washing and scanning were performed according to the manufacturer’s recommendations.	Gene expression profiles that passed the quality control were submitted to the GenePattern ExpressionFileCreator Module20 to generate the final dataset. In this last step, the background was corrected with the Robust Multi-array Average (RMA) algorithm and data were normalized using quantiles.	GPL13667	Marta,,Piqué	IDIBAPS	Rosselló, 153	Barcelona	Barcelona	8036	Spain	ftp://ftp.ncbi.nlm.nih.gov/geo/samples/GSM5018nnn/GSM5018295/suppl/GSM5018295_NY5386_160718_F08.CEL.gz	49386	NASH liver
GSM5018296	Liver_NASH_15	GSM5018296	Public on Jun 29 2021	2021-01-13	2021-06-29	RNA	1	NY5388	Homo sapiens	tissue: NASH liver	total RNA	50ng of total mRNA was isolated from FFPE samples using the miRNeasy FFPE kit (Qiagen). The Qiacube system (Qiagen) was used to automatize the extraction process. DNA FFPE kits (Qiagen).	biotin	Double-stranded cDNAs were synthesized from total RNA through reverse transcription with an oligo-dT primer containing the T7 RNA polymerase promoter and double strand conversion using the cDNA Synthesis System. Biotin-labeled cRNA was generated from the cDNA.	9606	Total mRNA was prepared for hybridization using the GeneChip 3’ IVT Pico Kit assay (Thermo Fisher) following the manufacturer’s protocols. Samples were hybridized to the Human Genome U219 Array (Affymetrix) also following the manufacturer protocols.	Array hybridization, washing and scanning were performed according to the manufacturer’s recommendations.	Gene expression profiles that passed the quality control were submitted to the GenePattern ExpressionFileCreator Module20 to generate the final dataset. In this last step, the background was corrected with the Robust Multi-array Average (RMA) algorithm and data were normalized using quantiles.	GPL13667	Marta,,Piqué	IDIBAPS	Rosselló, 153	Barcelona	Barcelona	8036	Spain	ftp://ftp.ncbi.nlm.nih.gov/geo/samples/GSM5018nnn/GSM5018296/suppl/GSM5018296_NY5388_240718_A05.CEL.gz	49386	NASH liver
GSM5018297	Liver_NASH_16	GSM5018297	Public on Jun 29 2021	2021-01-13	2021-06-29	RNA	1	NY5390	Homo sapiens	tissue: NASH liver	total RNA	50ng of total mRNA was isolated from FFPE samples using the miRNeasy FFPE kit (Qiagen). The Qiacube system (Qiagen) was used to automatize the extraction process. DNA FFPE kits (Qiagen).	biotin	Double-stranded cDNAs were synthesized from total RNA through reverse transcription with an oligo-dT primer containing the T7 RNA polymerase promoter and double strand conversion using the cDNA Synthesis System. Biotin-labeled cRNA was generated from the cDNA.	9606	Total mRNA was prepared for hybridization using the GeneChip 3’ IVT Pico Kit assay (Thermo Fisher) following the manufacturer’s protocols. Samples were hybridized to the Human Genome U219 Array (Affymetrix) also following the manufacturer protocols.	Array hybridization, washing and scanning were performed according to the manufacturer’s recommendations.	Gene expression profiles that passed the quality control were submitted to the GenePattern ExpressionFileCreator Module20 to generate the final dataset. In this last step, the background was corrected with the Robust Multi-array Average (RMA) algorithm and data were normalized using quantiles.	GPL13667	Marta,,Piqué	IDIBAPS	Rosselló, 153	Barcelona	Barcelona	8036	Spain	ftp://ftp.ncbi.nlm.nih.gov/geo/samples/GSM5018nnn/GSM5018297/suppl/GSM5018297_NY5390_230718_C07.CEL.gz	49386	NASH liver
GSM5018298	Liver_NASH_17	GSM5018298	Public on Jun 29 2021	2021-01-13	2021-06-29	RNA	1	NY5396	Homo sapiens	tissue: NASH liver	total RNA	50ng of total mRNA was isolated from FFPE samples using the miRNeasy FFPE kit (Qiagen). The Qiacube system (Qiagen) was used to automatize the extraction process. DNA FFPE kits (Qiagen).	biotin	Double-stranded cDNAs were synthesized from total RNA through reverse transcription with an oligo-dT primer containing the T7 RNA polymerase promoter and double strand conversion using the cDNA Synthesis System. Biotin-labeled cRNA was generated from the cDNA.	9606	Total mRNA was prepared for hybridization using the GeneChip 3’ IVT Pico Kit assay (Thermo Fisher) following the manufacturer’s protocols. Samples were hybridized to the Human Genome U219 Array (Affymetrix) also following the manufacturer protocols.	Array hybridization, washing and scanning were performed according to the manufacturer’s recommendations.	Gene expression profiles that passed the quality control were submitted to the GenePattern ExpressionFileCreator Module20 to generate the final dataset. In this last step, the background was corrected with the Robust Multi-array Average (RMA) algorithm and data were normalized using quantiles.	GPL13667	Marta,,Piqué	IDIBAPS	Rosselló, 153	Barcelona	Barcelona	8036	Spain	ftp://ftp.ncbi.nlm.nih.gov/geo/samples/GSM5018nnn/GSM5018298/suppl/GSM5018298_NY5396_240718_A07.CEL.gz	49386	NASH liver
GSM5018299	Liver_NASH_18	GSM5018299	Public on Jun 29 2021	2021-01-13	2021-06-29	RNA	1	NY5398	Homo sapiens	tissue: NASH liver	total RNA	50ng of total mRNA was isolated from FFPE samples using the miRNeasy FFPE kit (Qiagen). The Qiacube system (Qiagen) was used to automatize the extraction process. DNA FFPE kits (Qiagen).	biotin	Double-stranded cDNAs were synthesized from total RNA through reverse transcription with an oligo-dT primer containing the T7 RNA polymerase promoter and double strand conversion using the cDNA Synthesis System. Biotin-labeled cRNA was generated from the cDNA.	9606	Total mRNA was prepared for hybridization using the GeneChip 3’ IVT Pico Kit assay (Thermo Fisher) following the manufacturer’s protocols. Samples were hybridized to the Human Genome U219 Array (Affymetrix) also following the manufacturer protocols.	Array hybridization, washing and scanning were performed according to the manufacturer’s recommendations.	Gene expression profiles that passed the quality control were submitted to the GenePattern ExpressionFileCreator Module20 to generate the final dataset. In this last step, the background was corrected with the Robust Multi-array Average (RMA) algorithm and data were normalized using quantiles.	GPL13667	Marta,,Piqué	IDIBAPS	Rosselló, 153	Barcelona	Barcelona	8036	Spain	ftp://ftp.ncbi.nlm.nih.gov/geo/samples/GSM5018nnn/GSM5018299/suppl/GSM5018299_NY5398_180718_A07.CEL.gz	49386	NASH liver
GSM5018300	Liver_NASH_19	GSM5018300	Public on Jun 29 2021	2021-01-13	2021-06-29	RNA	1	NY5400	Homo sapiens	tissue: NASH liver	total RNA	50ng of total mRNA was isolated from FFPE samples using the miRNeasy FFPE kit (Qiagen). The Qiacube system (Qiagen) was used to automatize the extraction process. DNA FFPE kits (Qiagen).	biotin	Double-stranded cDNAs were synthesized from total RNA through reverse transcription with an oligo-dT primer containing the T7 RNA polymerase promoter and double strand conversion using the cDNA Synthesis System. Biotin-labeled cRNA was generated from the cDNA.	9606	Total mRNA was prepared for hybridization using the GeneChip 3’ IVT Pico Kit assay (Thermo Fisher) following the manufacturer’s protocols. Samples were hybridized to the Human Genome U219 Array (Affymetrix) also following the manufacturer protocols.	Array hybridization, washing and scanning were performed according to the manufacturer’s recommendations.	Gene expression profiles that passed the quality control were submitted to the GenePattern ExpressionFileCreator Module20 to generate the final dataset. In this last step, the background was corrected with the Robust Multi-array Average (RMA) algorithm and data were normalized using quantiles.	GPL13667	Marta,,Piqué	IDIBAPS	Rosselló, 153	Barcelona	Barcelona	8036	Spain	ftp://ftp.ncbi.nlm.nih.gov/geo/samples/GSM5018nnn/GSM5018300/suppl/GSM5018300_NY5400_230718_D07.CEL.gz	49386	NASH liver
GSM5018301	Liver_NASH_20	GSM5018301	Public on Jun 29 2021	2021-01-13	2021-06-29	RNA	1	NY5402	Homo sapiens	tissue: NASH liver	total RNA	50ng of total mRNA was isolated from FFPE samples using the miRNeasy FFPE kit (Qiagen). The Qiacube system (Qiagen) was used to automatize the extraction process. DNA FFPE kits (Qiagen).	biotin	Double-stranded cDNAs were synthesized from total RNA through reverse transcription with an oligo-dT primer containing the T7 RNA polymerase promoter and double strand conversion using the cDNA Synthesis System. Biotin-labeled cRNA was generated from the cDNA.	9606	Total mRNA was prepared for hybridization using the GeneChip 3’ IVT Pico Kit assay (Thermo Fisher) following the manufacturer’s protocols. Samples were hybridized to the Human Genome U219 Array (Affymetrix) also following the manufacturer protocols.	Array hybridization, washing and scanning were performed according to the manufacturer’s recommendations.	Gene expression profiles that passed the quality control were submitted to the GenePattern ExpressionFileCreator Module20 to generate the final dataset. In this last step, the background was corrected with the Robust Multi-array Average (RMA) algorithm and data were normalized using quantiles.	GPL13667	Marta,,Piqué	IDIBAPS	Rosselló, 153	Barcelona	Barcelona	8036	Spain	ftp://ftp.ncbi.nlm.nih.gov/geo/samples/GSM5018nnn/GSM5018301/suppl/GSM5018301_NY5402_240718_B05.CEL.gz	49386	NASH liver
GSM5018302	Liver_NASH_21	GSM5018302	Public on Jun 29 2021	2021-01-13	2021-06-29	RNA	1	NY5404	Homo sapiens	tissue: NASH liver	total RNA	50ng of total mRNA was isolated from FFPE samples using the miRNeasy FFPE kit (Qiagen). The Qiacube system (Qiagen) was used to automatize the extraction process. DNA FFPE kits (Qiagen).	biotin	Double-stranded cDNAs were synthesized from total RNA through reverse transcription with an oligo-dT primer containing the T7 RNA polymerase promoter and double strand conversion using the cDNA Synthesis System. Biotin-labeled cRNA was generated from the cDNA.	9606	Total mRNA was prepared for hybridization using the GeneChip 3’ IVT Pico Kit assay (Thermo Fisher) following the manufacturer’s protocols. Samples were hybridized to the Human Genome U219 Array (Affymetrix) also following the manufacturer protocols.	Array hybridization, washing and scanning were performed according to the manufacturer’s recommendations.	Gene expression profiles that passed the quality control were submitted to the GenePattern ExpressionFileCreator Module20 to generate the final dataset. In this last step, the background was corrected with the Robust Multi-array Average (RMA) algorithm and data were normalized using quantiles.	GPL13667	Marta,,Piqué	IDIBAPS	Rosselló, 153	Barcelona	Barcelona	8036	Spain	ftp://ftp.ncbi.nlm.nih.gov/geo/samples/GSM5018nnn/GSM5018302/suppl/GSM5018302_NY5404_230718_E07.CEL.gz	49386	NASH liver
GSM5018303	Liver_NASH_22	GSM5018303	Public on Jun 29 2021	2021-01-13	2021-06-29	RNA	1	NY5406	Homo sapiens	tissue: NASH liver	total RNA	50ng of total mRNA was isolated from FFPE samples using the miRNeasy FFPE kit (Qiagen). The Qiacube system (Qiagen) was used to automatize the extraction process. DNA FFPE kits (Qiagen).	biotin	Double-stranded cDNAs were synthesized from total RNA through reverse transcription with an oligo-dT primer containing the T7 RNA polymerase promoter and double strand conversion using the cDNA Synthesis System. Biotin-labeled cRNA was generated from the cDNA.	9606	Total mRNA was prepared for hybridization using the GeneChip 3’ IVT Pico Kit assay (Thermo Fisher) following the manufacturer’s protocols. Samples were hybridized to the Human Genome U219 Array (Affymetrix) also following the manufacturer protocols.	Array hybridization, washing and scanning were performed according to the manufacturer’s recommendations.	Gene expression profiles that passed the quality control were submitted to the GenePattern ExpressionFileCreator Module20 to generate the final dataset. In this last step, the background was corrected with the Robust Multi-array Average (RMA) algorithm and data were normalized using quantiles.	GPL13667	Marta,,Piqué	IDIBAPS	Rosselló, 153	Barcelona	Barcelona	8036	Spain	ftp://ftp.ncbi.nlm.nih.gov/geo/samples/GSM5018nnn/GSM5018303/suppl/GSM5018303_NY5406_240718_D05.CEL.gz	49386	NASH liver
GSM5018304	Liver_NASH_23	GSM5018304	Public on Jun 29 2021	2021-01-13	2021-06-29	RNA	1	NY5408	Homo sapiens	tissue: NASH liver	total RNA	50ng of total mRNA was isolated from FFPE samples using the miRNeasy FFPE kit (Qiagen). The Qiacube system (Qiagen) was used to automatize the extraction process. DNA FFPE kits (Qiagen).	biotin	Double-stranded cDNAs were synthesized from total RNA through reverse transcription with an oligo-dT primer containing the T7 RNA polymerase promoter and double strand conversion using the cDNA Synthesis System. Biotin-labeled cRNA was generated from the cDNA.	9606	Total mRNA was prepared for hybridization using the GeneChip 3’ IVT Pico Kit assay (Thermo Fisher) following the manufacturer’s protocols. Samples were hybridized to the Human Genome U219 Array (Affymetrix) also following the manufacturer protocols.	Array hybridization, washing and scanning were performed according to the manufacturer’s recommendations.	Gene expression profiles that passed the quality control were submitted to the GenePattern ExpressionFileCreator Module20 to generate the final dataset. In this last step, the background was corrected with the Robust Multi-array Average (RMA) algorithm and data were normalized using quantiles.	GPL13667	Marta,,Piqué	IDIBAPS	Rosselló, 153	Barcelona	Barcelona	8036	Spain	ftp://ftp.ncbi.nlm.nih.gov/geo/samples/GSM5018nnn/GSM5018304/suppl/GSM5018304_NY5408_180718_B07.CEL.gz	49386	NASH liver
GSM5018305	Liver_NASH_24	GSM5018305	Public on Jun 29 2021	2021-01-13	2021-06-29	RNA	1	NY5410	Homo sapiens	tissue: NASH liver	total RNA	50ng of total mRNA was isolated from FFPE samples using the miRNeasy FFPE kit (Qiagen). The Qiacube system (Qiagen) was used to automatize the extraction process. DNA FFPE kits (Qiagen).	biotin	Double-stranded cDNAs were synthesized from total RNA through reverse transcription with an oligo-dT primer containing the T7 RNA polymerase promoter and double strand conversion using the cDNA Synthesis System. Biotin-labeled cRNA was generated from the cDNA.	9606	Total mRNA was prepared for hybridization using the GeneChip 3’ IVT Pico Kit assay (Thermo Fisher) following the manufacturer’s protocols. Samples were hybridized to the Human Genome U219 Array (Affymetrix) also following the manufacturer protocols.	Array hybridization, washing and scanning were performed according to the manufacturer’s recommendations.	Gene expression profiles that passed the quality control were submitted to the GenePattern ExpressionFileCreator Module20 to generate the final dataset. In this last step, the background was corrected with the Robust Multi-array Average (RMA) algorithm and data were normalized using quantiles.	GPL13667	Marta,,Piqué	IDIBAPS	Rosselló, 153	Barcelona	Barcelona	8036	Spain	ftp://ftp.ncbi.nlm.nih.gov/geo/samples/GSM5018nnn/GSM5018305/suppl/GSM5018305_NY5410_230718_F07.CEL.gz	49386	NASH liver
GSM5018306	Liver_NASH_25	GSM5018306	Public on Jun 29 2021	2021-01-13	2021-06-29	RNA	1	NY5414	Homo sapiens	tissue: NASH liver	total RNA	50ng of total mRNA was isolated from FFPE samples using the miRNeasy FFPE kit (Qiagen). The Qiacube system (Qiagen) was used to automatize the extraction process. DNA FFPE kits (Qiagen).	biotin	Double-stranded cDNAs were synthesized from total RNA through reverse transcription with an oligo-dT primer containing the T7 RNA polymerase promoter and double strand conversion using the cDNA Synthesis System. Biotin-labeled cRNA was generated from the cDNA.	9606	Total mRNA was prepared for hybridization using the GeneChip 3’ IVT Pico Kit assay (Thermo Fisher) following the manufacturer’s protocols. Samples were hybridized to the Human Genome U219 Array (Affymetrix) also following the manufacturer protocols.	Array hybridization, washing and scanning were performed according to the manufacturer’s recommendations.	Gene expression profiles that passed the quality control were submitted to the GenePattern ExpressionFileCreator Module20 to generate the final dataset. In this last step, the background was corrected with the Robust Multi-array Average (RMA) algorithm and data were normalized using quantiles.	GPL13667	Marta,,Piqué	IDIBAPS	Rosselló, 153	Barcelona	Barcelona	8036	Spain	ftp://ftp.ncbi.nlm.nih.gov/geo/samples/GSM5018nnn/GSM5018306/suppl/GSM5018306_NY5414_240718_A09.CEL.gz	49386	NASH liver
GSM5018307	Liver_NASH_26	GSM5018307	Public on Jun 29 2021	2021-01-13	2021-06-29	RNA	1	NY5416	Homo sapiens	tissue: NASH liver	total RNA	50ng of total mRNA was isolated from FFPE samples using the miRNeasy FFPE kit (Qiagen). The Qiacube system (Qiagen) was used to automatize the extraction process. DNA FFPE kits (Qiagen).	biotin	Double-stranded cDNAs were synthesized from total RNA through reverse transcription with an oligo-dT primer containing the T7 RNA polymerase promoter and double strand conversion using the cDNA Synthesis System. Biotin-labeled cRNA was generated from the cDNA.	9606	Total mRNA was prepared for hybridization using the GeneChip 3’ IVT Pico Kit assay (Thermo Fisher) following the manufacturer’s protocols. Samples were hybridized to the Human Genome U219 Array (Affymetrix) also following the manufacturer protocols.	Array hybridization, washing and scanning were performed according to the manufacturer’s recommendations.	Gene expression profiles that passed the quality control were submitted to the GenePattern ExpressionFileCreator Module20 to generate the final dataset. In this last step, the background was corrected with the Robust Multi-array Average (RMA) algorithm and data were normalized using quantiles.	GPL13667	Marta,,Piqué	IDIBAPS	Rosselló, 153	Barcelona	Barcelona	8036	Spain	ftp://ftp.ncbi.nlm.nih.gov/geo/samples/GSM5018nnn/GSM5018307/suppl/GSM5018307_NY5416_240718_E07.CEL.gz	49386	NASH liver
GSM5018308	Liver_NASH_27	GSM5018308	Public on Jun 29 2021	2021-01-13	2021-06-29	RNA	1	NY5418	Homo sapiens	tissue: NASH liver	total RNA	50ng of total mRNA was isolated from FFPE samples using the miRNeasy FFPE kit (Qiagen). The Qiacube system (Qiagen) was used to automatize the extraction process. DNA FFPE kits (Qiagen).	biotin	Double-stranded cDNAs were synthesized from total RNA through reverse transcription with an oligo-dT primer containing the T7 RNA polymerase promoter and double strand conversion using the cDNA Synthesis System. Biotin-labeled cRNA was generated from the cDNA.	9606	Total mRNA was prepared for hybridization using the GeneChip 3’ IVT Pico Kit assay (Thermo Fisher) following the manufacturer’s protocols. Samples were hybridized to the Human Genome U219 Array (Affymetrix) also following the manufacturer protocols.	Array hybridization, washing and scanning were performed according to the manufacturer’s recommendations.	Gene expression profiles that passed the quality control were submitted to the GenePattern ExpressionFileCreator Module20 to generate the final dataset. In this last step, the background was corrected with the Robust Multi-array Average (RMA) algorithm and data were normalized using quantiles.	GPL13667	Marta,,Piqué	IDIBAPS	Rosselló, 153	Barcelona	Barcelona	8036	Spain	ftp://ftp.ncbi.nlm.nih.gov/geo/samples/GSM5018nnn/GSM5018308/suppl/GSM5018308_NY5418_180718_E07.CEL.gz	49386	NASH liver
GSM5018309	Liver_NASH_28	GSM5018309	Public on Jun 29 2021	2021-01-13	2021-06-29	RNA	1	NY5420	Homo sapiens	tissue: NASH liver	total RNA	50ng of total mRNA was isolated from FFPE samples using the miRNeasy FFPE kit (Qiagen). The Qiacube system (Qiagen) was used to automatize the extraction process. DNA FFPE kits (Qiagen).	biotin	Double-stranded cDNAs were synthesized from total RNA through reverse transcription with an oligo-dT primer containing the T7 RNA polymerase promoter and double strand conversion using the cDNA Synthesis System. Biotin-labeled cRNA was generated from the cDNA.	9606	Total mRNA was prepared for hybridization using the GeneChip 3’ IVT Pico Kit assay (Thermo Fisher) following the manufacturer’s protocols. Samples were hybridized to the Human Genome U219 Array (Affymetrix) also following the manufacturer protocols.	Array hybridization, washing and scanning were performed according to the manufacturer’s recommendations.	Gene expression profiles that passed the quality control were submitted to the GenePattern ExpressionFileCreator Module20 to generate the final dataset. In this last step, the background was corrected with the Robust Multi-array Average (RMA) algorithm and data were normalized using quantiles.	GPL13667	Marta,,Piqué	IDIBAPS	Rosselló, 153	Barcelona	Barcelona	8036	Spain	ftp://ftp.ncbi.nlm.nih.gov/geo/samples/GSM5018nnn/GSM5018309/suppl/GSM5018309_NY5420_240718_C05.CEL.gz	49386	NASH liver
GSM5018310	Liver_NASH_29	GSM5018310	Public on Jun 29 2021	2021-01-13	2021-06-29	RNA	1	NY5422	Homo sapiens	tissue: NASH liver	total RNA	50ng of total mRNA was isolated from FFPE samples using the miRNeasy FFPE kit (Qiagen). The Qiacube system (Qiagen) was used to automatize the extraction process. DNA FFPE kits (Qiagen).	biotin	Double-stranded cDNAs were synthesized from total RNA through reverse transcription with an oligo-dT primer containing the T7 RNA polymerase promoter and double strand conversion using the cDNA Synthesis System. Biotin-labeled cRNA was generated from the cDNA.	9606	Total mRNA was prepared for hybridization using the GeneChip 3’ IVT Pico Kit assay (Thermo Fisher) following the manufacturer’s protocols. Samples were hybridized to the Human Genome U219 Array (Affymetrix) also following the manufacturer protocols.	Array hybridization, washing and scanning were performed according to the manufacturer’s recommendations.	Gene expression profiles that passed the quality control were submitted to the GenePattern ExpressionFileCreator Module20 to generate the final dataset. In this last step, the background was corrected with the Robust Multi-array Average (RMA) algorithm and data were normalized using quantiles.	GPL13667	Marta,,Piqué	IDIBAPS	Rosselló, 153	Barcelona	Barcelona	8036	Spain	ftp://ftp.ncbi.nlm.nih.gov/geo/samples/GSM5018nnn/GSM5018310/suppl/GSM5018310_NY5422_230718_H07.CEL.gz	49386	NASH liver
GSM5018311	Liver_NASH_30	GSM5018311	Public on Jun 29 2021	2021-01-13	2021-06-29	RNA	1	NY5424	Homo sapiens	tissue: NASH liver	total RNA	50ng of total mRNA was isolated from FFPE samples using the miRNeasy FFPE kit (Qiagen). The Qiacube system (Qiagen) was used to automatize the extraction process. DNA FFPE kits (Qiagen).	biotin	Double-stranded cDNAs were synthesized from total RNA through reverse transcription with an oligo-dT primer containing the T7 RNA polymerase promoter and double strand conversion using the cDNA Synthesis System. Biotin-labeled cRNA was generated from the cDNA.	9606	Total mRNA was prepared for hybridization using the GeneChip 3’ IVT Pico Kit assay (Thermo Fisher) following the manufacturer’s protocols. Samples were hybridized to the Human Genome U219 Array (Affymetrix) also following the manufacturer protocols.	Array hybridization, washing and scanning were performed according to the manufacturer’s recommendations.	Gene expression profiles that passed the quality control were submitted to the GenePattern ExpressionFileCreator Module20 to generate the final dataset. In this last step, the background was corrected with the Robust Multi-array Average (RMA) algorithm and data were normalized using quantiles.	GPL13667	Marta,,Piqué	IDIBAPS	Rosselló, 153	Barcelona	Barcelona	8036	Spain	ftp://ftp.ncbi.nlm.nih.gov/geo/samples/GSM5018nnn/GSM5018311/suppl/GSM5018311_NY5424_240718_E05.CEL.gz	49386	NASH liver
GSM5018312	Liver_NASH_31	GSM5018312	Public on Jun 29 2021	2021-01-13	2021-06-29	RNA	1	NY5426	Homo sapiens	tissue: NASH liver	total RNA	50ng of total mRNA was isolated from FFPE samples using the miRNeasy FFPE kit (Qiagen). The Qiacube system (Qiagen) was used to automatize the extraction process. DNA FFPE kits (Qiagen).	biotin	Double-stranded cDNAs were synthesized from total RNA through reverse transcription with an oligo-dT primer containing the T7 RNA polymerase promoter and double strand conversion using the cDNA Synthesis System. Biotin-labeled cRNA was generated from the cDNA.	9606	Total mRNA was prepared for hybridization using the GeneChip 3’ IVT Pico Kit assay (Thermo Fisher) following the manufacturer’s protocols. Samples were hybridized to the Human Genome U219 Array (Affymetrix) also following the manufacturer protocols.	Array hybridization, washing and scanning were performed according to the manufacturer’s recommendations.	Gene expression profiles that passed the quality control were submitted to the GenePattern ExpressionFileCreator Module20 to generate the final dataset. In this last step, the background was corrected with the Robust Multi-array Average (RMA) algorithm and data were normalized using quantiles.	GPL13667	Marta,,Piqué	IDIBAPS	Rosselló, 153	Barcelona	Barcelona	8036	Spain	ftp://ftp.ncbi.nlm.nih.gov/geo/samples/GSM5018nnn/GSM5018312/suppl/GSM5018312_NY5426_180718_C07.CEL.gz	49386	NASH liver
GSM5018313	Liver_NASH_32	GSM5018313	Public on Jun 29 2021	2021-01-13	2021-06-29	RNA	1	NY5428	Homo sapiens	tissue: NASH liver	total RNA	50ng of total mRNA was isolated from FFPE samples using the miRNeasy FFPE kit (Qiagen). The Qiacube system (Qiagen) was used to automatize the extraction process. DNA FFPE kits (Qiagen).	biotin	Double-stranded cDNAs were synthesized from total RNA through reverse transcription with an oligo-dT primer containing the T7 RNA polymerase promoter and double strand conversion using the cDNA Synthesis System. Biotin-labeled cRNA was generated from the cDNA.	9606	Total mRNA was prepared for hybridization using the GeneChip 3’ IVT Pico Kit assay (Thermo Fisher) following the manufacturer’s protocols. Samples were hybridized to the Human Genome U219 Array (Affymetrix) also following the manufacturer protocols.	Array hybridization, washing and scanning were performed according to the manufacturer’s recommendations.	Gene expression profiles that passed the quality control were submitted to the GenePattern ExpressionFileCreator Module20 to generate the final dataset. In this last step, the background was corrected with the Robust Multi-array Average (RMA) algorithm and data were normalized using quantiles.	GPL13667	Marta,,Piqué	IDIBAPS	Rosselló, 153	Barcelona	Barcelona	8036	Spain	ftp://ftp.ncbi.nlm.nih.gov/geo/samples/GSM5018nnn/GSM5018313/suppl/GSM5018313_NY5428_230718_A09.CEL.gz	49386	NASH liver
GSM5018314	Liver_NASH_33	GSM5018314	Public on Jun 29 2021	2021-01-13	2021-06-29	RNA	1	NY5470	Homo sapiens	tissue: NASH liver	total RNA	50ng of total mRNA was isolated from FFPE samples using the miRNeasy FFPE kit (Qiagen). The Qiacube system (Qiagen) was used to automatize the extraction process. DNA FFPE kits (Qiagen).	biotin	Double-stranded cDNAs were synthesized from total RNA through reverse transcription with an oligo-dT primer containing the T7 RNA polymerase promoter and double strand conversion using the cDNA Synthesis System. Biotin-labeled cRNA was generated from the cDNA.	9606	Total mRNA was prepared for hybridization using the GeneChip 3’ IVT Pico Kit assay (Thermo Fisher) following the manufacturer’s protocols. Samples were hybridized to the Human Genome U219 Array (Affymetrix) also following the manufacturer protocols.	Array hybridization, washing and scanning were performed according to the manufacturer’s recommendations.	Gene expression profiles that passed the quality control were submitted to the GenePattern ExpressionFileCreator Module20 to generate the final dataset. In this last step, the background was corrected with the Robust Multi-array Average (RMA) algorithm and data were normalized using quantiles.	GPL13667	Marta,,Piqué	IDIBAPS	Rosselló, 153	Barcelona	Barcelona	8036	Spain	ftp://ftp.ncbi.nlm.nih.gov/geo/samples/GSM5018nnn/GSM5018314/suppl/GSM5018314_NY5470_180718_D07.CEL.gz	49386	NASH liver
GSM5018315	Liver_NASH_34	GSM5018315	Public on Jun 29 2021	2021-01-13	2021-06-29	RNA	1	NY5486	Homo sapiens	tissue: NASH liver	total RNA	50ng of total mRNA was isolated from FFPE samples using the miRNeasy FFPE kit (Qiagen). The Qiacube system (Qiagen) was used to automatize the extraction process. DNA FFPE kits (Qiagen).	biotin	Double-stranded cDNAs were synthesized from total RNA through reverse transcription with an oligo-dT primer containing the T7 RNA polymerase promoter and double strand conversion using the cDNA Synthesis System. Biotin-labeled cRNA was generated from the cDNA.	9606	Total mRNA was prepared for hybridization using the GeneChip 3’ IVT Pico Kit assay (Thermo Fisher) following the manufacturer’s protocols. Samples were hybridized to the Human Genome U219 Array (Affymetrix) also following the manufacturer protocols.	Array hybridization, washing and scanning were performed according to the manufacturer’s recommendations.	Gene expression profiles that passed the quality control were submitted to the GenePattern ExpressionFileCreator Module20 to generate the final dataset. In this last step, the background was corrected with the Robust Multi-array Average (RMA) algorithm and data were normalized using quantiles.	GPL13667	Marta,,Piqué	IDIBAPS	Rosselló, 153	Barcelona	Barcelona	8036	Spain	ftp://ftp.ncbi.nlm.nih.gov/geo/samples/GSM5018nnn/GSM5018315/suppl/GSM5018315_NY5486_240718_D07.CEL.gz	49386	NASH liver
GSM5018316	Liver_NASH_35	GSM5018316	Public on Jun 29 2021	2021-01-13	2021-06-29	RNA	1	NY5490	Homo sapiens	tissue: NASH liver	total RNA	50ng of total mRNA was isolated from FFPE samples using the miRNeasy FFPE kit (Qiagen). The Qiacube system (Qiagen) was used to automatize the extraction process. DNA FFPE kits (Qiagen).	biotin	Double-stranded cDNAs were synthesized from total RNA through reverse transcription with an oligo-dT primer containing the T7 RNA polymerase promoter and double strand conversion using the cDNA Synthesis System. Biotin-labeled cRNA was generated from the cDNA.	9606	Total mRNA was prepared for hybridization using the GeneChip 3’ IVT Pico Kit assay (Thermo Fisher) following the manufacturer’s protocols. Samples were hybridized to the Human Genome U219 Array (Affymetrix) also following the manufacturer protocols.	Array hybridization, washing and scanning were performed according to the manufacturer’s recommendations.	Gene expression profiles that passed the quality control were submitted to the GenePattern ExpressionFileCreator Module20 to generate the final dataset. In this last step, the background was corrected with the Robust Multi-array Average (RMA) algorithm and data were normalized using quantiles.	GPL13667	Marta,,Piqué	IDIBAPS	Rosselló, 153	Barcelona	Barcelona	8036	Spain	ftp://ftp.ncbi.nlm.nih.gov/geo/samples/GSM5018nnn/GSM5018316/suppl/GSM5018316_NY5490_240718_F05.CEL.gz	49386	NASH liver
GSM5018317	Liver_NASH_36	GSM5018317	Public on Jun 29 2021	2021-01-13	2021-06-29	RNA	1	NY5492	Homo sapiens	tissue: NASH liver	total RNA	50ng of total mRNA was isolated from FFPE samples using the miRNeasy FFPE kit (Qiagen). The Qiacube system (Qiagen) was used to automatize the extraction process. DNA FFPE kits (Qiagen).	biotin	Double-stranded cDNAs were synthesized from total RNA through reverse transcription with an oligo-dT primer containing the T7 RNA polymerase promoter and double strand conversion using the cDNA Synthesis System. Biotin-labeled cRNA was generated from the cDNA.	9606	Total mRNA was prepared for hybridization using the GeneChip 3’ IVT Pico Kit assay (Thermo Fisher) following the manufacturer’s protocols. Samples were hybridized to the Human Genome U219 Array (Affymetrix) also following the manufacturer protocols.	Array hybridization, washing and scanning were performed according to the manufacturer’s recommendations.	Gene expression profiles that passed the quality control were submitted to the GenePattern ExpressionFileCreator Module20 to generate the final dataset. In this last step, the background was corrected with the Robust Multi-array Average (RMA) algorithm and data were normalized using quantiles.	GPL13667	Marta,,Piqué	IDIBAPS	Rosselló, 153	Barcelona	Barcelona	8036	Spain	ftp://ftp.ncbi.nlm.nih.gov/geo/samples/GSM5018nnn/GSM5018317/suppl/GSM5018317_NY5492_230718_B09.CEL.gz	49386	NASH liver
GSM5018318	Liver_NASH_37	GSM5018318	Public on Jun 29 2021	2021-01-13	2021-06-29	RNA	1	NY5494	Homo sapiens	tissue: NASH liver	total RNA	50ng of total mRNA was isolated from FFPE samples using the miRNeasy FFPE kit (Qiagen). The Qiacube system (Qiagen) was used to automatize the extraction process. DNA FFPE kits (Qiagen).	biotin	Double-stranded cDNAs were synthesized from total RNA through reverse transcription with an oligo-dT primer containing the T7 RNA polymerase promoter and double strand conversion using the cDNA Synthesis System. Biotin-labeled cRNA was generated from the cDNA.	9606	Total mRNA was prepared for hybridization using the GeneChip 3’ IVT Pico Kit assay (Thermo Fisher) following the manufacturer’s protocols. Samples were hybridized to the Human Genome U219 Array (Affymetrix) also following the manufacturer protocols.	Array hybridization, washing and scanning were performed according to the manufacturer’s recommendations.	Gene expression profiles that passed the quality control were submitted to the GenePattern ExpressionFileCreator Module20 to generate the final dataset. In this last step, the background was corrected with the Robust Multi-array Average (RMA) algorithm and data were normalized using quantiles.	GPL13667	Marta,,Piqué	IDIBAPS	Rosselló, 153	Barcelona	Barcelona	8036	Spain	ftp://ftp.ncbi.nlm.nih.gov/geo/samples/GSM5018nnn/GSM5018318/suppl/GSM5018318_NY5494_240718_G05.CEL.gz	49386	NASH liver
GSM5018319	Liver_NASH_38	GSM5018319	Public on Jun 29 2021	2021-01-13	2021-06-29	RNA	1	NY5496	Homo sapiens	tissue: NASH liver	total RNA	50ng of total mRNA was isolated from FFPE samples using the miRNeasy FFPE kit (Qiagen). The Qiacube system (Qiagen) was used to automatize the extraction process. DNA FFPE kits (Qiagen).	biotin	Double-stranded cDNAs were synthesized from total RNA through reverse transcription with an oligo-dT primer containing the T7 RNA polymerase promoter and double strand conversion using the cDNA Synthesis System. Biotin-labeled cRNA was generated from the cDNA.	9606	Total mRNA was prepared for hybridization using the GeneChip 3’ IVT Pico Kit assay (Thermo Fisher) following the manufacturer’s protocols. Samples were hybridized to the Human Genome U219 Array (Affymetrix) also following the manufacturer protocols.	Array hybridization, washing and scanning were performed according to the manufacturer’s recommendations.	Gene expression profiles that passed the quality control were submitted to the GenePattern ExpressionFileCreator Module20 to generate the final dataset. In this last step, the background was corrected with the Robust Multi-array Average (RMA) algorithm and data were normalized using quantiles.	GPL13667	Marta,,Piqué	IDIBAPS	Rosselló, 153	Barcelona	Barcelona	8036	Spain	ftp://ftp.ncbi.nlm.nih.gov/geo/samples/GSM5018nnn/GSM5018319/suppl/GSM5018319_NY5496_240718_G09.CEL.gz	49386	NASH liver
GSM5018320	Liver_NASH_39	GSM5018320	Public on Jun 29 2021	2021-01-13	2021-06-29	RNA	1	NY5498	Homo sapiens	tissue: NASH liver	total RNA	50ng of total mRNA was isolated from FFPE samples using the miRNeasy FFPE kit (Qiagen). The Qiacube system (Qiagen) was used to automatize the extraction process. DNA FFPE kits (Qiagen).	biotin	Double-stranded cDNAs were synthesized from total RNA through reverse transcription with an oligo-dT primer containing the T7 RNA polymerase promoter and double strand conversion using the cDNA Synthesis System. Biotin-labeled cRNA was generated from the cDNA.	9606	Total mRNA was prepared for hybridization using the GeneChip 3’ IVT Pico Kit assay (Thermo Fisher) following the manufacturer’s protocols. Samples were hybridized to the Human Genome U219 Array (Affymetrix) also following the manufacturer protocols.	Array hybridization, washing and scanning were performed according to the manufacturer’s recommendations.	Gene expression profiles that passed the quality control were submitted to the GenePattern ExpressionFileCreator Module20 to generate the final dataset. In this last step, the background was corrected with the Robust Multi-array Average (RMA) algorithm and data were normalized using quantiles.	GPL13667	Marta,,Piqué	IDIBAPS	Rosselló, 153	Barcelona	Barcelona	8036	Spain	ftp://ftp.ncbi.nlm.nih.gov/geo/samples/GSM5018nnn/GSM5018320/suppl/GSM5018320_NY5498_180718_F07.CEL.gz	49386	NASH liver
GSM5018321	Liver_NASH_40	GSM5018321	Public on Jun 29 2021	2021-01-13	2021-06-29	RNA	1	NY5500	Homo sapiens	tissue: NASH liver	total RNA	50ng of total mRNA was isolated from FFPE samples using the miRNeasy FFPE kit (Qiagen). The Qiacube system (Qiagen) was used to automatize the extraction process. DNA FFPE kits (Qiagen).	biotin	Double-stranded cDNAs were synthesized from total RNA through reverse transcription with an oligo-dT primer containing the T7 RNA polymerase promoter and double strand conversion using the cDNA Synthesis System. Biotin-labeled cRNA was generated from the cDNA.	9606	Total mRNA was prepared for hybridization using the GeneChip 3’ IVT Pico Kit assay (Thermo Fisher) following the manufacturer’s protocols. Samples were hybridized to the Human Genome U219 Array (Affymetrix) also following the manufacturer protocols.	Array hybridization, washing and scanning were performed according to the manufacturer’s recommendations.	Gene expression profiles that passed the quality control were submitted to the GenePattern ExpressionFileCreator Module20 to generate the final dataset. In this last step, the background was corrected with the Robust Multi-array Average (RMA) algorithm and data were normalized using quantiles.	GPL13667	Marta,,Piqué	IDIBAPS	Rosselló, 153	Barcelona	Barcelona	8036	Spain	ftp://ftp.ncbi.nlm.nih.gov/geo/samples/GSM5018nnn/GSM5018321/suppl/GSM5018321_NY5500_240718_B07.CEL.gz	49386	NASH liver
GSM5018322	Liver_NASH_41	GSM5018322	Public on Jun 29 2021	2021-01-13	2021-06-29	RNA	1	NY5504	Homo sapiens	tissue: NASH liver	total RNA	50ng of total mRNA was isolated from FFPE samples using the miRNeasy FFPE kit (Qiagen). The Qiacube system (Qiagen) was used to automatize the extraction process. DNA FFPE kits (Qiagen).	biotin	Double-stranded cDNAs were synthesized from total RNA through reverse transcription with an oligo-dT primer containing the T7 RNA polymerase promoter and double strand conversion using the cDNA Synthesis System. Biotin-labeled cRNA was generated from the cDNA.	9606	Total mRNA was prepared for hybridization using the GeneChip 3’ IVT Pico Kit assay (Thermo Fisher) following the manufacturer’s protocols. Samples were hybridized to the Human Genome U219 Array (Affymetrix) also following the manufacturer protocols.	Array hybridization, washing and scanning were performed according to the manufacturer’s recommendations.	Gene expression profiles that passed the quality control were submitted to the GenePattern ExpressionFileCreator Module20 to generate the final dataset. In this last step, the background was corrected with the Robust Multi-array Average (RMA) algorithm and data were normalized using quantiles.	GPL13667	Marta,,Piqué	IDIBAPS	Rosselló, 153	Barcelona	Barcelona	8036	Spain	ftp://ftp.ncbi.nlm.nih.gov/geo/samples/GSM5018nnn/GSM5018322/suppl/GSM5018322_NY5504_230718_D09.CEL.gz	49386	NASH liver
GSM5018323	Liver_NASH_42	GSM5018323	Public on Jun 29 2021	2021-01-13	2021-06-29	RNA	1	NY5506	Homo sapiens	tissue: NASH liver	total RNA	50ng of total mRNA was isolated from FFPE samples using the miRNeasy FFPE kit (Qiagen). The Qiacube system (Qiagen) was used to automatize the extraction process. DNA FFPE kits (Qiagen).	biotin	Double-stranded cDNAs were synthesized from total RNA through reverse transcription with an oligo-dT primer containing the T7 RNA polymerase promoter and double strand conversion using the cDNA Synthesis System. Biotin-labeled cRNA was generated from the cDNA.	9606	Total mRNA was prepared for hybridization using the GeneChip 3’ IVT Pico Kit assay (Thermo Fisher) following the manufacturer’s protocols. Samples were hybridized to the Human Genome U219 Array (Affymetrix) also following the manufacturer protocols.	Array hybridization, washing and scanning were performed according to the manufacturer’s recommendations.	Gene expression profiles that passed the quality control were submitted to the GenePattern ExpressionFileCreator Module20 to generate the final dataset. In this last step, the background was corrected with the Robust Multi-array Average (RMA) algorithm and data were normalized using quantiles.	GPL13667	Marta,,Piqué	IDIBAPS	Rosselló, 153	Barcelona	Barcelona	8036	Spain	ftp://ftp.ncbi.nlm.nih.gov/geo/samples/GSM5018nnn/GSM5018323/suppl/GSM5018323_NY5506_180718_G07.CEL.gz	49386	NASH liver
GSM5018324	Liver_NASH_43	GSM5018324	Public on Jun 29 2021	2021-01-13	2021-06-29	RNA	1	NY5508	Homo sapiens	tissue: NASH liver	total RNA	50ng of total mRNA was isolated from FFPE samples using the miRNeasy FFPE kit (Qiagen). The Qiacube system (Qiagen) was used to automatize the extraction process. DNA FFPE kits (Qiagen).	biotin	Double-stranded cDNAs were synthesized from total RNA through reverse transcription with an oligo-dT primer containing the T7 RNA polymerase promoter and double strand conversion using the cDNA Synthesis System. Biotin-labeled cRNA was generated from the cDNA.	9606	Total mRNA was prepared for hybridization using the GeneChip 3’ IVT Pico Kit assay (Thermo Fisher) following the manufacturer’s protocols. Samples were hybridized to the Human Genome U219 Array (Affymetrix) also following the manufacturer protocols.	Array hybridization, washing and scanning were performed according to the manufacturer’s recommendations.	Gene expression profiles that passed the quality control were submitted to the GenePattern ExpressionFileCreator Module20 to generate the final dataset. In this last step, the background was corrected with the Robust Multi-array Average (RMA) algorithm and data were normalized using quantiles.	GPL13667	Marta,,Piqué	IDIBAPS	Rosselló, 153	Barcelona	Barcelona	8036	Spain	ftp://ftp.ncbi.nlm.nih.gov/geo/samples/GSM5018nnn/GSM5018324/suppl/GSM5018324_NY5508_180718_H07.CEL.gz	49386	NASH liver
GSM5018325	Liver_NASH_44	GSM5018325	Public on Jun 29 2021	2021-01-13	2021-06-29	RNA	1	NY5510	Homo sapiens	tissue: NASH liver	total RNA	50ng of total mRNA was isolated from FFPE samples using the miRNeasy FFPE kit (Qiagen). The Qiacube system (Qiagen) was used to automatize the extraction process. DNA FFPE kits (Qiagen).	biotin	Double-stranded cDNAs were synthesized from total RNA through reverse transcription with an oligo-dT primer containing the T7 RNA polymerase promoter and double strand conversion using the cDNA Synthesis System. Biotin-labeled cRNA was generated from the cDNA.	9606	Total mRNA was prepared for hybridization using the GeneChip 3’ IVT Pico Kit assay (Thermo Fisher) following the manufacturer’s protocols. Samples were hybridized to the Human Genome U219 Array (Affymetrix) also following the manufacturer protocols.	Array hybridization, washing and scanning were performed according to the manufacturer’s recommendations.	Gene expression profiles that passed the quality control were submitted to the GenePattern ExpressionFileCreator Module20 to generate the final dataset. In this last step, the background was corrected with the Robust Multi-array Average (RMA) algorithm and data were normalized using quantiles.	GPL13667	Marta,,Piqué	IDIBAPS	Rosselló, 153	Barcelona	Barcelona	8036	Spain	ftp://ftp.ncbi.nlm.nih.gov/geo/samples/GSM5018nnn/GSM5018325/suppl/GSM5018325_NY5510_240718_H05.CEL.gz	49386	NASH liver
GSM5018326	Liver_NASH_45	GSM5018326	Public on Jun 29 2021	2021-01-13	2021-06-29	RNA	1	NY5512	Homo sapiens	tissue: NASH liver	total RNA	50ng of total mRNA was isolated from FFPE samples using the miRNeasy FFPE kit (Qiagen). The Qiacube system (Qiagen) was used to automatize the extraction process. DNA FFPE kits (Qiagen).	biotin	Double-stranded cDNAs were synthesized from total RNA through reverse transcription with an oligo-dT primer containing the T7 RNA polymerase promoter and double strand conversion using the cDNA Synthesis System. Biotin-labeled cRNA was generated from the cDNA.	9606	Total mRNA was prepared for hybridization using the GeneChip 3’ IVT Pico Kit assay (Thermo Fisher) following the manufacturer’s protocols. Samples were hybridized to the Human Genome U219 Array (Affymetrix) also following the manufacturer protocols.	Array hybridization, washing and scanning were performed according to the manufacturer’s recommendations.	Gene expression profiles that passed the quality control were submitted to the GenePattern ExpressionFileCreator Module20 to generate the final dataset. In this last step, the background was corrected with the Robust Multi-array Average (RMA) algorithm and data were normalized using quantiles.	GPL13667	Marta,,Piqué	IDIBAPS	Rosselló, 153	Barcelona	Barcelona	8036	Spain	ftp://ftp.ncbi.nlm.nih.gov/geo/samples/GSM5018nnn/GSM5018326/suppl/GSM5018326_NY5512_180718_G09.CEL.gz	49386	NASH liver
GSM5018327	Liver_NASH_46	GSM5018327	Public on Jun 29 2021	2021-01-13	2021-06-29	RNA	1	NY5514	Homo sapiens	tissue: NASH liver	total RNA	50ng of total mRNA was isolated from FFPE samples using the miRNeasy FFPE kit (Qiagen). The Qiacube system (Qiagen) was used to automatize the extraction process. DNA FFPE kits (Qiagen).	biotin	Double-stranded cDNAs were synthesized from total RNA through reverse transcription with an oligo-dT primer containing the T7 RNA polymerase promoter and double strand conversion using the cDNA Synthesis System. Biotin-labeled cRNA was generated from the cDNA.	9606	Total mRNA was prepared for hybridization using the GeneChip 3’ IVT Pico Kit assay (Thermo Fisher) following the manufacturer’s protocols. Samples were hybridized to the Human Genome U219 Array (Affymetrix) also following the manufacturer protocols.	Array hybridization, washing and scanning were performed according to the manufacturer’s recommendations.	Gene expression profiles that passed the quality control were submitted to the GenePattern ExpressionFileCreator Module20 to generate the final dataset. In this last step, the background was corrected with the Robust Multi-array Average (RMA) algorithm and data were normalized using quantiles.	GPL13667	Marta,,Piqué	IDIBAPS	Rosselló, 153	Barcelona	Barcelona	8036	Spain	ftp://ftp.ncbi.nlm.nih.gov/geo/samples/GSM5018nnn/GSM5018327/suppl/GSM5018327_NY5514_230718_G09.CEL.gz	49386	NASH liver
GSM5018328	Liver_NASH_47	GSM5018328	Public on Jun 29 2021	2021-01-13	2021-06-29	RNA	1	NY5542	Homo sapiens	tissue: NASH liver	total RNA	50ng of total mRNA was isolated from FFPE samples using the miRNeasy FFPE kit (Qiagen). The Qiacube system (Qiagen) was used to automatize the extraction process. DNA FFPE kits (Qiagen).	biotin	Double-stranded cDNAs were synthesized from total RNA through reverse transcription with an oligo-dT primer containing the T7 RNA polymerase promoter and double strand conversion using the cDNA Synthesis System. Biotin-labeled cRNA was generated from the cDNA.	9606	Total mRNA was prepared for hybridization using the GeneChip 3’ IVT Pico Kit assay (Thermo Fisher) following the manufacturer’s protocols. Samples were hybridized to the Human Genome U219 Array (Affymetrix) also following the manufacturer protocols.	Array hybridization, washing and scanning were performed according to the manufacturer’s recommendations.	Gene expression profiles that passed the quality control were submitted to the GenePattern ExpressionFileCreator Module20 to generate the final dataset. In this last step, the background was corrected with the Robust Multi-array Average (RMA) algorithm and data were normalized using quantiles.	GPL13667	Marta,,Piqué	IDIBAPS	Rosselló, 153	Barcelona	Barcelona	8036	Spain	ftp://ftp.ncbi.nlm.nih.gov/geo/samples/GSM5018nnn/GSM5018328/suppl/GSM5018328_NY5542_240718_C07.CEL.gz	49386	NASH liver
GSM5018329	Liver_NASH_48	GSM5018329	Public on Jun 29 2021	2021-01-13	2021-06-29	RNA	1	NY5546	Homo sapiens	tissue: NASH liver	total RNA	50ng of total mRNA was isolated from FFPE samples using the miRNeasy FFPE kit (Qiagen). The Qiacube system (Qiagen) was used to automatize the extraction process. DNA FFPE kits (Qiagen).	biotin	Double-stranded cDNAs were synthesized from total RNA through reverse transcription with an oligo-dT primer containing the T7 RNA polymerase promoter and double strand conversion using the cDNA Synthesis System. Biotin-labeled cRNA was generated from the cDNA.	9606	Total mRNA was prepared for hybridization using the GeneChip 3’ IVT Pico Kit assay (Thermo Fisher) following the manufacturer’s protocols. Samples were hybridized to the Human Genome U219 Array (Affymetrix) also following the manufacturer protocols.	Array hybridization, washing and scanning were performed according to the manufacturer’s recommendations.	Gene expression profiles that passed the quality control were submitted to the GenePattern ExpressionFileCreator Module20 to generate the final dataset. In this last step, the background was corrected with the Robust Multi-array Average (RMA) algorithm and data were normalized using quantiles.	GPL13667	Marta,,Piqué	IDIBAPS	Rosselló, 153	Barcelona	Barcelona	8036	Spain	ftp://ftp.ncbi.nlm.nih.gov/geo/samples/GSM5018nnn/GSM5018329/suppl/GSM5018329_NY5546_180718_C09.CEL.gz	49386	NASH liver
GSM5018330	Liver_NASH_49	GSM5018330	Public on Jun 29 2021	2021-01-13	2021-06-29	RNA	1	NY5550	Homo sapiens	tissue: NASH liver	total RNA	50ng of total mRNA was isolated from FFPE samples using the miRNeasy FFPE kit (Qiagen). The Qiacube system (Qiagen) was used to automatize the extraction process. DNA FFPE kits (Qiagen).	biotin	Double-stranded cDNAs were synthesized from total RNA through reverse transcription with an oligo-dT primer containing the T7 RNA polymerase promoter and double strand conversion using the cDNA Synthesis System. Biotin-labeled cRNA was generated from the cDNA.	9606	Total mRNA was prepared for hybridization using the GeneChip 3’ IVT Pico Kit assay (Thermo Fisher) following the manufacturer’s protocols. Samples were hybridized to the Human Genome U219 Array (Affymetrix) also following the manufacturer protocols.	Array hybridization, washing and scanning were performed according to the manufacturer’s recommendations.	Gene expression profiles that passed the quality control were submitted to the GenePattern ExpressionFileCreator Module20 to generate the final dataset. In this last step, the background was corrected with the Robust Multi-array Average (RMA) algorithm and data were normalized using quantiles.	GPL13667	Marta,,Piqué	IDIBAPS	Rosselló, 153	Barcelona	Barcelona	8036	Spain	ftp://ftp.ncbi.nlm.nih.gov/geo/samples/GSM5018nnn/GSM5018330/suppl/GSM5018330_NY5550_230718_E09.CEL.gz	49386	NASH liver
GSM5018331	Liver_NASH_50	GSM5018331	Public on Jun 29 2021	2021-01-13	2021-06-29	RNA	1	NY5554	Homo sapiens	tissue: NASH liver	total RNA	50ng of total mRNA was isolated from FFPE samples using the miRNeasy FFPE kit (Qiagen). The Qiacube system (Qiagen) was used to automatize the extraction process. DNA FFPE kits (Qiagen).	biotin	Double-stranded cDNAs were synthesized from total RNA through reverse transcription with an oligo-dT primer containing the T7 RNA polymerase promoter and double strand conversion using the cDNA Synthesis System. Biotin-labeled cRNA was generated from the cDNA.	9606	Total mRNA was prepared for hybridization using the GeneChip 3’ IVT Pico Kit assay (Thermo Fisher) following the manufacturer’s protocols. Samples were hybridized to the Human Genome U219 Array (Affymetrix) also following the manufacturer protocols.	Array hybridization, washing and scanning were performed according to the manufacturer’s recommendations.	Gene expression profiles that passed the quality control were submitted to the GenePattern ExpressionFileCreator Module20 to generate the final dataset. In this last step, the background was corrected with the Robust Multi-array Average (RMA) algorithm and data were normalized using quantiles.	GPL13667	Marta,,Piqué	IDIBAPS	Rosselló, 153	Barcelona	Barcelona	8036	Spain	ftp://ftp.ncbi.nlm.nih.gov/geo/samples/GSM5018nnn/GSM5018331/suppl/GSM5018331_NY5554_180718_F09.CEL.gz	49386	NASH liver
GSM5018332	Liver_NASH_51	GSM5018332	Public on Jun 29 2021	2021-01-13	2021-06-29	RNA	1	NY5556	Homo sapiens	tissue: NASH liver	total RNA	50ng of total mRNA was isolated from FFPE samples using the miRNeasy FFPE kit (Qiagen). The Qiacube system (Qiagen) was used to automatize the extraction process. DNA FFPE kits (Qiagen).	biotin	Double-stranded cDNAs were synthesized from total RNA through reverse transcription with an oligo-dT primer containing the T7 RNA polymerase promoter and double strand conversion using the cDNA Synthesis System. Biotin-labeled cRNA was generated from the cDNA.	9606	Total mRNA was prepared for hybridization using the GeneChip 3’ IVT Pico Kit assay (Thermo Fisher) following the manufacturer’s protocols. Samples were hybridized to the Human Genome U219 Array (Affymetrix) also following the manufacturer protocols.	Array hybridization, washing and scanning were performed according to the manufacturer’s recommendations.	Gene expression profiles that passed the quality control were submitted to the GenePattern ExpressionFileCreator Module20 to generate the final dataset. In this last step, the background was corrected with the Robust Multi-array Average (RMA) algorithm and data were normalized using quantiles.	GPL13667	Marta,,Piqué	IDIBAPS	Rosselló, 153	Barcelona	Barcelona	8036	Spain	ftp://ftp.ncbi.nlm.nih.gov/geo/samples/GSM5018nnn/GSM5018332/suppl/GSM5018332_NY5556_230718_F09.CEL.gz	49386	NASH liver
GSM5018333	Liver_NASH_52	GSM5018333	Public on Jun 29 2021	2021-01-13	2021-06-29	RNA	1	NY5558	Homo sapiens	tissue: NASH liver	total RNA	50ng of total mRNA was isolated from FFPE samples using the miRNeasy FFPE kit (Qiagen). The Qiacube system (Qiagen) was used to automatize the extraction process. DNA FFPE kits (Qiagen).	biotin	Double-stranded cDNAs were synthesized from total RNA through reverse transcription with an oligo-dT primer containing the T7 RNA polymerase promoter and double strand conversion using the cDNA Synthesis System. Biotin-labeled cRNA was generated from the cDNA.	9606	Total mRNA was prepared for hybridization using the GeneChip 3’ IVT Pico Kit assay (Thermo Fisher) following the manufacturer’s protocols. Samples were hybridized to the Human Genome U219 Array (Affymetrix) also following the manufacturer protocols.	Array hybridization, washing and scanning were performed according to the manufacturer’s recommendations.	Gene expression profiles that passed the quality control were submitted to the GenePattern ExpressionFileCreator Module20 to generate the final dataset. In this last step, the background was corrected with the Robust Multi-array Average (RMA) algorithm and data were normalized using quantiles.	GPL13667	Marta,,Piqué	IDIBAPS	Rosselló, 153	Barcelona	Barcelona	8036	Spain	ftp://ftp.ncbi.nlm.nih.gov/geo/samples/GSM5018nnn/GSM5018333/suppl/GSM5018333_NY5558_180718_A09.CEL.gz	49386	NASH liver
GSM5018334	Liver_NASH_53	GSM5018334	Public on Jun 29 2021	2021-01-13	2021-06-29	RNA	1	NY5560	Homo sapiens	tissue: NASH liver	total RNA	50ng of total mRNA was isolated from FFPE samples using the miRNeasy FFPE kit (Qiagen). The Qiacube system (Qiagen) was used to automatize the extraction process. DNA FFPE kits (Qiagen).	biotin	Double-stranded cDNAs were synthesized from total RNA through reverse transcription with an oligo-dT primer containing the T7 RNA polymerase promoter and double strand conversion using the cDNA Synthesis System. Biotin-labeled cRNA was generated from the cDNA.	9606	Total mRNA was prepared for hybridization using the GeneChip 3’ IVT Pico Kit assay (Thermo Fisher) following the manufacturer’s protocols. Samples were hybridized to the Human Genome U219 Array (Affymetrix) also following the manufacturer protocols.	Array hybridization, washing and scanning were performed according to the manufacturer’s recommendations.	Gene expression profiles that passed the quality control were submitted to the GenePattern ExpressionFileCreator Module20 to generate the final dataset. In this last step, the background was corrected with the Robust Multi-array Average (RMA) algorithm and data were normalized using quantiles.	GPL13667	Marta,,Piqué	IDIBAPS	Rosselló, 153	Barcelona	Barcelona	8036	Spain	ftp://ftp.ncbi.nlm.nih.gov/geo/samples/GSM5018nnn/GSM5018334/suppl/GSM5018334_NY5560_240718_F07.CEL.gz	49386	NASH liver
GSM5018335	Liver_NASH_54	GSM5018335	Public on Jun 29 2021	2021-01-13	2021-06-29	RNA	1	NY5562	Homo sapiens	tissue: NASH liver	total RNA	50ng of total mRNA was isolated from FFPE samples using the miRNeasy FFPE kit (Qiagen). The Qiacube system (Qiagen) was used to automatize the extraction process. DNA FFPE kits (Qiagen).	biotin	Double-stranded cDNAs were synthesized from total RNA through reverse transcription with an oligo-dT primer containing the T7 RNA polymerase promoter and double strand conversion using the cDNA Synthesis System. Biotin-labeled cRNA was generated from the cDNA.	9606	Total mRNA was prepared for hybridization using the GeneChip 3’ IVT Pico Kit assay (Thermo Fisher) following the manufacturer’s protocols. Samples were hybridized to the Human Genome U219 Array (Affymetrix) also following the manufacturer protocols.	Array hybridization, washing and scanning were performed according to the manufacturer’s recommendations.	Gene expression profiles that passed the quality control were submitted to the GenePattern ExpressionFileCreator Module20 to generate the final dataset. In this last step, the background was corrected with the Robust Multi-array Average (RMA) algorithm and data were normalized using quantiles.	GPL13667	Marta,,Piqué	IDIBAPS	Rosselló, 153	Barcelona	Barcelona	8036	Spain	ftp://ftp.ncbi.nlm.nih.gov/geo/samples/GSM5018nnn/GSM5018335/suppl/GSM5018335_NY5562_180718_B09.CEL.gz	49386	NASH liver
GSM5018336	Liver_NASH_55	GSM5018336	Public on Jun 29 2021	2021-01-13	2021-06-29	RNA	1	NY5568	Homo sapiens	tissue: NASH liver	total RNA	50ng of total mRNA was isolated from FFPE samples using the miRNeasy FFPE kit (Qiagen). The Qiacube system (Qiagen) was used to automatize the extraction process. DNA FFPE kits (Qiagen).	biotin	Double-stranded cDNAs were synthesized from total RNA through reverse transcription with an oligo-dT primer containing the T7 RNA polymerase promoter and double strand conversion using the cDNA Synthesis System. Biotin-labeled cRNA was generated from the cDNA.	9606	Total mRNA was prepared for hybridization using the GeneChip 3’ IVT Pico Kit assay (Thermo Fisher) following the manufacturer’s protocols. Samples were hybridized to the Human Genome U219 Array (Affymetrix) also following the manufacturer protocols.	Array hybridization, washing and scanning were performed according to the manufacturer’s recommendations.	Gene expression profiles that passed the quality control were submitted to the GenePattern ExpressionFileCreator Module20 to generate the final dataset. In this last step, the background was corrected with the Robust Multi-array Average (RMA) algorithm and data were normalized using quantiles.	GPL13667	Marta,,Piqué	IDIBAPS	Rosselló, 153	Barcelona	Barcelona	8036	Spain	ftp://ftp.ncbi.nlm.nih.gov/geo/samples/GSM5018nnn/GSM5018336/suppl/GSM5018336_NY5568_230718_H09.CEL.gz	49386	NASH liver
GSM5018337	Liver_NASH_56	GSM5018337	Public on Jun 29 2021	2021-01-13	2021-06-29	RNA	1	NY5604	Homo sapiens	tissue: NASH liver	total RNA	50ng of total mRNA was isolated from FFPE samples using the miRNeasy FFPE kit (Qiagen). The Qiacube system (Qiagen) was used to automatize the extraction process. DNA FFPE kits (Qiagen).	biotin	Double-stranded cDNAs were synthesized from total RNA through reverse transcription with an oligo-dT primer containing the T7 RNA polymerase promoter and double strand conversion using the cDNA Synthesis System. Biotin-labeled cRNA was generated from the cDNA.	9606	Total mRNA was prepared for hybridization using the GeneChip 3’ IVT Pico Kit assay (Thermo Fisher) following the manufacturer’s protocols. Samples were hybridized to the Human Genome U219 Array (Affymetrix) also following the manufacturer protocols.	Array hybridization, washing and scanning were performed according to the manufacturer’s recommendations.	Gene expression profiles that passed the quality control were submitted to the GenePattern ExpressionFileCreator Module20 to generate the final dataset. In this last step, the background was corrected with the Robust Multi-array Average (RMA) algorithm and data were normalized using quantiles.	GPL13667	Marta,,Piqué	IDIBAPS	Rosselló, 153	Barcelona	Barcelona	8036	Spain	ftp://ftp.ncbi.nlm.nih.gov/geo/samples/GSM5018nnn/GSM5018337/suppl/GSM5018337_NY5604_160718_D12.CEL.gz	49386	NASH liver
GSM5018338	Liver_NASH_57	GSM5018338	Public on Jun 29 2021	2021-01-13	2021-06-29	RNA	1	NY5608	Homo sapiens	tissue: NASH liver	total RNA	50ng of total mRNA was isolated from FFPE samples using the miRNeasy FFPE kit (Qiagen). The Qiacube system (Qiagen) was used to automatize the extraction process. DNA FFPE kits (Qiagen).	biotin	Double-stranded cDNAs were synthesized from total RNA through reverse transcription with an oligo-dT primer containing the T7 RNA polymerase promoter and double strand conversion using the cDNA Synthesis System. Biotin-labeled cRNA was generated from the cDNA.	9606	Total mRNA was prepared for hybridization using the GeneChip 3’ IVT Pico Kit assay (Thermo Fisher) following the manufacturer’s protocols. Samples were hybridized to the Human Genome U219 Array (Affymetrix) also following the manufacturer protocols.	Array hybridization, washing and scanning were performed according to the manufacturer’s recommendations.	Gene expression profiles that passed the quality control were submitted to the GenePattern ExpressionFileCreator Module20 to generate the final dataset. In this last step, the background was corrected with the Robust Multi-array Average (RMA) algorithm and data were normalized using quantiles.	GPL13667	Marta,,Piqué	IDIBAPS	Rosselló, 153	Barcelona	Barcelona	8036	Spain	ftp://ftp.ncbi.nlm.nih.gov/geo/samples/GSM5018nnn/GSM5018338/suppl/GSM5018338_NY5608_230718_A05.CEL.gz	49386	NASH liver
GSM5018339	Liver_NASH_58	GSM5018339	Public on Jun 29 2021	2021-01-13	2021-06-29	RNA	1	NY5612	Homo sapiens	tissue: NASH liver	total RNA	50ng of total mRNA was isolated from FFPE samples using the miRNeasy FFPE kit (Qiagen). The Qiacube system (Qiagen) was used to automatize the extraction process. DNA FFPE kits (Qiagen).	biotin	Double-stranded cDNAs were synthesized from total RNA through reverse transcription with an oligo-dT primer containing the T7 RNA polymerase promoter and double strand conversion using the cDNA Synthesis System. Biotin-labeled cRNA was generated from the cDNA.	9606	Total mRNA was prepared for hybridization using the GeneChip 3’ IVT Pico Kit assay (Thermo Fisher) following the manufacturer’s protocols. Samples were hybridized to the Human Genome U219 Array (Affymetrix) also following the manufacturer protocols.	Array hybridization, washing and scanning were performed according to the manufacturer’s recommendations.	Gene expression profiles that passed the quality control were submitted to the GenePattern ExpressionFileCreator Module20 to generate the final dataset. In this last step, the background was corrected with the Robust Multi-array Average (RMA) algorithm and data were normalized using quantiles.	GPL13667	Marta,,Piqué	IDIBAPS	Rosselló, 153	Barcelona	Barcelona	8036	Spain	ftp://ftp.ncbi.nlm.nih.gov/geo/samples/GSM5018nnn/GSM5018339/suppl/GSM5018339_NY5612_240718_F09.CEL.gz	49386	NASH liver
GSM5018340	Liver_NASH_59	GSM5018340	Public on Jun 29 2021	2021-01-13	2021-06-29	RNA	1	NY5618	Homo sapiens	tissue: NASH liver	total RNA	50ng of total mRNA was isolated from FFPE samples using the miRNeasy FFPE kit (Qiagen). The Qiacube system (Qiagen) was used to automatize the extraction process. DNA FFPE kits (Qiagen).	biotin	Double-stranded cDNAs were synthesized from total RNA through reverse transcription with an oligo-dT primer containing the T7 RNA polymerase promoter and double strand conversion using the cDNA Synthesis System. Biotin-labeled cRNA was generated from the cDNA.	9606	Total mRNA was prepared for hybridization using the GeneChip 3’ IVT Pico Kit assay (Thermo Fisher) following the manufacturer’s protocols. Samples were hybridized to the Human Genome U219 Array (Affymetrix) also following the manufacturer protocols.	Array hybridization, washing and scanning were performed according to the manufacturer’s recommendations.	Gene expression profiles that passed the quality control were submitted to the GenePattern ExpressionFileCreator Module20 to generate the final dataset. In this last step, the background was corrected with the Robust Multi-array Average (RMA) algorithm and data were normalized using quantiles.	GPL13667	Marta,,Piqué	IDIBAPS	Rosselló, 153	Barcelona	Barcelona	8036	Spain	ftp://ftp.ncbi.nlm.nih.gov/geo/samples/GSM5018nnn/GSM5018340/suppl/GSM5018340_NY5618_230718_B05.CEL.gz	49386	NASH liver
GSM5018341	Liver_NASH_60	GSM5018341	Public on Jun 29 2021	2021-01-13	2021-06-29	RNA	1	NY5624	Homo sapiens	tissue: NASH liver	total RNA	50ng of total mRNA was isolated from FFPE samples using the miRNeasy FFPE kit (Qiagen). The Qiacube system (Qiagen) was used to automatize the extraction process. DNA FFPE kits (Qiagen).	biotin	Double-stranded cDNAs were synthesized from total RNA through reverse transcription with an oligo-dT primer containing the T7 RNA polymerase promoter and double strand conversion using the cDNA Synthesis System. Biotin-labeled cRNA was generated from the cDNA.	9606	Total mRNA was prepared for hybridization using the GeneChip 3’ IVT Pico Kit assay (Thermo Fisher) following the manufacturer’s protocols. Samples were hybridized to the Human Genome U219 Array (Affymetrix) also following the manufacturer protocols.	Array hybridization, washing and scanning were performed according to the manufacturer’s recommendations.	Gene expression profiles that passed the quality control were submitted to the GenePattern ExpressionFileCreator Module20 to generate the final dataset. In this last step, the background was corrected with the Robust Multi-array Average (RMA) algorithm and data were normalized using quantiles.	GPL13667	Marta,,Piqué	IDIBAPS	Rosselló, 153	Barcelona	Barcelona	8036	Spain	ftp://ftp.ncbi.nlm.nih.gov/geo/samples/GSM5018nnn/GSM5018341/suppl/GSM5018341_NY5624_240718_H09.CEL.gz	49386	NASH liver
GSM5018342	Liver_NASH_61	GSM5018342	Public on Jun 29 2021	2021-01-13	2021-06-29	RNA	1	NY5634	Homo sapiens	tissue: NASH liver	total RNA	50ng of total mRNA was isolated from FFPE samples using the miRNeasy FFPE kit (Qiagen). The Qiacube system (Qiagen) was used to automatize the extraction process. DNA FFPE kits (Qiagen).	biotin	Double-stranded cDNAs were synthesized from total RNA through reverse transcription with an oligo-dT primer containing the T7 RNA polymerase promoter and double strand conversion using the cDNA Synthesis System. Biotin-labeled cRNA was generated from the cDNA.	9606	Total mRNA was prepared for hybridization using the GeneChip 3’ IVT Pico Kit assay (Thermo Fisher) following the manufacturer’s protocols. Samples were hybridized to the Human Genome U219 Array (Affymetrix) also following the manufacturer protocols.	Array hybridization, washing and scanning were performed according to the manufacturer’s recommendations.	Gene expression profiles that passed the quality control were submitted to the GenePattern ExpressionFileCreator Module20 to generate the final dataset. In this last step, the background was corrected with the Robust Multi-array Average (RMA) algorithm and data were normalized using quantiles.	GPL13667	Marta,,Piqué	IDIBAPS	Rosselló, 153	Barcelona	Barcelona	8036	Spain	ftp://ftp.ncbi.nlm.nih.gov/geo/samples/GSM5018nnn/GSM5018342/suppl/GSM5018342_NY5634_180718_D09.CEL.gz	49386	NASH liver
GSM5018343	Liver_NASH_62	GSM5018343	Public on Jun 29 2021	2021-01-13	2021-06-29	RNA	1	NY5650	Homo sapiens	tissue: NASH liver	total RNA	50ng of total mRNA was isolated from FFPE samples using the miRNeasy FFPE kit (Qiagen). The Qiacube system (Qiagen) was used to automatize the extraction process. DNA FFPE kits (Qiagen).	biotin	Double-stranded cDNAs were synthesized from total RNA through reverse transcription with an oligo-dT primer containing the T7 RNA polymerase promoter and double strand conversion using the cDNA Synthesis System. Biotin-labeled cRNA was generated from the cDNA.	9606	Total mRNA was prepared for hybridization using the GeneChip 3’ IVT Pico Kit assay (Thermo Fisher) following the manufacturer’s protocols. Samples were hybridized to the Human Genome U219 Array (Affymetrix) also following the manufacturer protocols.	Array hybridization, washing and scanning were performed according to the manufacturer’s recommendations.	Gene expression profiles that passed the quality control were submitted to the GenePattern ExpressionFileCreator Module20 to generate the final dataset. In this last step, the background was corrected with the Robust Multi-array Average (RMA) algorithm and data were normalized using quantiles.	GPL13667	Marta,,Piqué	IDIBAPS	Rosselló, 153	Barcelona	Barcelona	8036	Spain	ftp://ftp.ncbi.nlm.nih.gov/geo/samples/GSM5018nnn/GSM5018343/suppl/GSM5018343_NY5650_160718_D03.CEL.gz	49386	NASH liver
GSM5018344	Liver_NASH_63	GSM5018344	Public on Jun 29 2021	2021-01-13	2021-06-29	RNA	1	NY5652	Homo sapiens	tissue: NASH liver	total RNA	50ng of total mRNA was isolated from FFPE samples using the miRNeasy FFPE kit (Qiagen). The Qiacube system (Qiagen) was used to automatize the extraction process. DNA FFPE kits (Qiagen).	biotin	Double-stranded cDNAs were synthesized from total RNA through reverse transcription with an oligo-dT primer containing the T7 RNA polymerase promoter and double strand conversion using the cDNA Synthesis System. Biotin-labeled cRNA was generated from the cDNA.	9606	Total mRNA was prepared for hybridization using the GeneChip 3’ IVT Pico Kit assay (Thermo Fisher) following the manufacturer’s protocols. Samples were hybridized to the Human Genome U219 Array (Affymetrix) also following the manufacturer protocols.	Array hybridization, washing and scanning were performed according to the manufacturer’s recommendations.	Gene expression profiles that passed the quality control were submitted to the GenePattern ExpressionFileCreator Module20 to generate the final dataset. In this last step, the background was corrected with the Robust Multi-array Average (RMA) algorithm and data were normalized using quantiles.	GPL13667	Marta,,Piqué	IDIBAPS	Rosselló, 153	Barcelona	Barcelona	8036	Spain	ftp://ftp.ncbi.nlm.nih.gov/geo/samples/GSM5018nnn/GSM5018344/suppl/GSM5018344_NY5652_160718_E03.CEL.gz	49386	NASH liver
GSM5018345	Liver_NASH_64	GSM5018345	Public on Jun 29 2021	2021-01-13	2021-06-29	RNA	1	NY5654	Homo sapiens	tissue: NASH liver	total RNA	50ng of total mRNA was isolated from FFPE samples using the miRNeasy FFPE kit (Qiagen). The Qiacube system (Qiagen) was used to automatize the extraction process. DNA FFPE kits (Qiagen).	biotin	Double-stranded cDNAs were synthesized from total RNA through reverse transcription with an oligo-dT primer containing the T7 RNA polymerase promoter and double strand conversion using the cDNA Synthesis System. Biotin-labeled cRNA was generated from the cDNA.	9606	Total mRNA was prepared for hybridization using the GeneChip 3’ IVT Pico Kit assay (Thermo Fisher) following the manufacturer’s protocols. Samples were hybridized to the Human Genome U219 Array (Affymetrix) also following the manufacturer protocols.	Array hybridization, washing and scanning were performed according to the manufacturer’s recommendations.	Gene expression profiles that passed the quality control were submitted to the GenePattern ExpressionFileCreator Module20 to generate the final dataset. In this last step, the background was corrected with the Robust Multi-array Average (RMA) algorithm and data were normalized using quantiles.	GPL13667	Marta,,Piqué	IDIBAPS	Rosselló, 153	Barcelona	Barcelona	8036	Spain	ftp://ftp.ncbi.nlm.nih.gov/geo/samples/GSM5018nnn/GSM5018345/suppl/GSM5018345_NY5654_160718_C12.CEL.gz	49386	NASH liver
GSM5018346	Liver_NASH_65	GSM5018346	Public on Jun 29 2021	2021-01-13	2021-06-29	RNA	1	NY5656	Homo sapiens	tissue: NASH liver	total RNA	50ng of total mRNA was isolated from FFPE samples using the miRNeasy FFPE kit (Qiagen). The Qiacube system (Qiagen) was used to automatize the extraction process. DNA FFPE kits (Qiagen).	biotin	Double-stranded cDNAs were synthesized from total RNA through reverse transcription with an oligo-dT primer containing the T7 RNA polymerase promoter and double strand conversion using the cDNA Synthesis System. Biotin-labeled cRNA was generated from the cDNA.	9606	Total mRNA was prepared for hybridization using the GeneChip 3’ IVT Pico Kit assay (Thermo Fisher) following the manufacturer’s protocols. Samples were hybridized to the Human Genome U219 Array (Affymetrix) also following the manufacturer protocols.	Array hybridization, washing and scanning were performed according to the manufacturer’s recommendations.	Gene expression profiles that passed the quality control were submitted to the GenePattern ExpressionFileCreator Module20 to generate the final dataset. In this last step, the background was corrected with the Robust Multi-array Average (RMA) algorithm and data were normalized using quantiles.	GPL13667	Marta,,Piqué	IDIBAPS	Rosselló, 153	Barcelona	Barcelona	8036	Spain	ftp://ftp.ncbi.nlm.nih.gov/geo/samples/GSM5018nnn/GSM5018346/suppl/GSM5018346_NY5656_180718_E09.CEL.gz	49386	NASH liver
GSM5018347	Liver_NASH_66	GSM5018347	Public on Jun 29 2021	2021-01-13	2021-06-29	RNA	1	NY5660	Homo sapiens	tissue: NASH liver	total RNA	50ng of total mRNA was isolated from FFPE samples using the miRNeasy FFPE kit (Qiagen). The Qiacube system (Qiagen) was used to automatize the extraction process. DNA FFPE kits (Qiagen).	biotin	Double-stranded cDNAs were synthesized from total RNA through reverse transcription with an oligo-dT primer containing the T7 RNA polymerase promoter and double strand conversion using the cDNA Synthesis System. Biotin-labeled cRNA was generated from the cDNA.	9606	Total mRNA was prepared for hybridization using the GeneChip 3’ IVT Pico Kit assay (Thermo Fisher) following the manufacturer’s protocols. Samples were hybridized to the Human Genome U219 Array (Affymetrix) also following the manufacturer protocols.	Array hybridization, washing and scanning were performed according to the manufacturer’s recommendations.	Gene expression profiles that passed the quality control were submitted to the GenePattern ExpressionFileCreator Module20 to generate the final dataset. In this last step, the background was corrected with the Robust Multi-array Average (RMA) algorithm and data were normalized using quantiles.	GPL13667	Marta,,Piqué	IDIBAPS	Rosselló, 153	Barcelona	Barcelona	8036	Spain	ftp://ftp.ncbi.nlm.nih.gov/geo/samples/GSM5018nnn/GSM5018347/suppl/GSM5018347_NY5660_160718_H11.CEL.gz	49386	NASH liver
GSM5018348	Liver_NASH_67	GSM5018348	Public on Jun 29 2021	2021-01-13	2021-06-29	RNA	1	NY5662	Homo sapiens	tissue: NASH liver	total RNA	50ng of total mRNA was isolated from FFPE samples using the miRNeasy FFPE kit (Qiagen). The Qiacube system (Qiagen) was used to automatize the extraction process. DNA FFPE kits (Qiagen).	biotin	Double-stranded cDNAs were synthesized from total RNA through reverse transcription with an oligo-dT primer containing the T7 RNA polymerase promoter and double strand conversion using the cDNA Synthesis System. Biotin-labeled cRNA was generated from the cDNA.	9606	Total mRNA was prepared for hybridization using the GeneChip 3’ IVT Pico Kit assay (Thermo Fisher) following the manufacturer’s protocols. Samples were hybridized to the Human Genome U219 Array (Affymetrix) also following the manufacturer protocols.	Array hybridization, washing and scanning were performed according to the manufacturer’s recommendations.	Gene expression profiles that passed the quality control were submitted to the GenePattern ExpressionFileCreator Module20 to generate the final dataset. In this last step, the background was corrected with the Robust Multi-array Average (RMA) algorithm and data were normalized using quantiles.	GPL13667	Marta,,Piqué	IDIBAPS	Rosselló, 153	Barcelona	Barcelona	8036	Spain	ftp://ftp.ncbi.nlm.nih.gov/geo/samples/GSM5018nnn/GSM5018348/suppl/GSM5018348_NY5662_230718_C05.CEL.gz	49386	NASH liver
GSM5018349	Liver_NASH_68	GSM5018349	Public on Jun 29 2021	2021-01-13	2021-06-29	RNA	1	NY5690	Homo sapiens	tissue: NASH liver	total RNA	50ng of total mRNA was isolated from FFPE samples using the miRNeasy FFPE kit (Qiagen). The Qiacube system (Qiagen) was used to automatize the extraction process. DNA FFPE kits (Qiagen).	biotin	Double-stranded cDNAs were synthesized from total RNA through reverse transcription with an oligo-dT primer containing the T7 RNA polymerase promoter and double strand conversion using the cDNA Synthesis System. Biotin-labeled cRNA was generated from the cDNA.	9606	Total mRNA was prepared for hybridization using the GeneChip 3’ IVT Pico Kit assay (Thermo Fisher) following the manufacturer’s protocols. Samples were hybridized to the Human Genome U219 Array (Affymetrix) also following the manufacturer protocols.	Array hybridization, washing and scanning were performed according to the manufacturer’s recommendations.	Gene expression profiles that passed the quality control were submitted to the GenePattern ExpressionFileCreator Module20 to generate the final dataset. In this last step, the background was corrected with the Robust Multi-array Average (RMA) algorithm and data were normalized using quantiles.	GPL13667	Marta,,Piqué	IDIBAPS	Rosselló, 153	Barcelona	Barcelona	8036	Spain	ftp://ftp.ncbi.nlm.nih.gov/geo/samples/GSM5018nnn/GSM5018349/suppl/GSM5018349_NY5690_180718_B05.CEL.gz	49386	NASH liver
GSM5018350	Liver_NASH_69	GSM5018350	Public on Jun 29 2021	2021-01-13	2021-06-29	RNA	1	NY5692	Homo sapiens	tissue: NASH liver	total RNA	50ng of total mRNA was isolated from FFPE samples using the miRNeasy FFPE kit (Qiagen). The Qiacube system (Qiagen) was used to automatize the extraction process. DNA FFPE kits (Qiagen).	biotin	Double-stranded cDNAs were synthesized from total RNA through reverse transcription with an oligo-dT primer containing the T7 RNA polymerase promoter and double strand conversion using the cDNA Synthesis System. Biotin-labeled cRNA was generated from the cDNA.	9606	Total mRNA was prepared for hybridization using the GeneChip 3’ IVT Pico Kit assay (Thermo Fisher) following the manufacturer’s protocols. Samples were hybridized to the Human Genome U219 Array (Affymetrix) also following the manufacturer protocols.	Array hybridization, washing and scanning were performed according to the manufacturer’s recommendations.	Gene expression profiles that passed the quality control were submitted to the GenePattern ExpressionFileCreator Module20 to generate the final dataset. In this last step, the background was corrected with the Robust Multi-array Average (RMA) algorithm and data were normalized using quantiles.	GPL13667	Marta,,Piqué	IDIBAPS	Rosselló, 153	Barcelona	Barcelona	8036	Spain	ftp://ftp.ncbi.nlm.nih.gov/geo/samples/GSM5018nnn/GSM5018350/suppl/GSM5018350_NY5692_240718_G07.CEL.gz	49386	NASH liver
GSM5018351	Liver_NASH_70	GSM5018351	Public on Jun 29 2021	2021-01-13	2021-06-29	RNA	1	NY5696	Homo sapiens	tissue: NASH liver	total RNA	50ng of total mRNA was isolated from FFPE samples using the miRNeasy FFPE kit (Qiagen). The Qiacube system (Qiagen) was used to automatize the extraction process. DNA FFPE kits (Qiagen).	biotin	Double-stranded cDNAs were synthesized from total RNA through reverse transcription with an oligo-dT primer containing the T7 RNA polymerase promoter and double strand conversion using the cDNA Synthesis System. Biotin-labeled cRNA was generated from the cDNA.	9606	Total mRNA was prepared for hybridization using the GeneChip 3’ IVT Pico Kit assay (Thermo Fisher) following the manufacturer’s protocols. Samples were hybridized to the Human Genome U219 Array (Affymetrix) also following the manufacturer protocols.	Array hybridization, washing and scanning were performed according to the manufacturer’s recommendations.	Gene expression profiles that passed the quality control were submitted to the GenePattern ExpressionFileCreator Module20 to generate the final dataset. In this last step, the background was corrected with the Robust Multi-array Average (RMA) algorithm and data were normalized using quantiles.	GPL13667	Marta,,Piqué	IDIBAPS	Rosselló, 153	Barcelona	Barcelona	8036	Spain	ftp://ftp.ncbi.nlm.nih.gov/geo/samples/GSM5018nnn/GSM5018351/suppl/GSM5018351_NY5696_180718_C05.CEL.gz	49386	NASH liver
GSM5018352	Liver_NASH_71	GSM5018352	Public on Jun 29 2021	2021-01-13	2021-06-29	RNA	1	NY5698	Homo sapiens	tissue: NASH liver	total RNA	50ng of total mRNA was isolated from FFPE samples using the miRNeasy FFPE kit (Qiagen). The Qiacube system (Qiagen) was used to automatize the extraction process. DNA FFPE kits (Qiagen).	biotin	Double-stranded cDNAs were synthesized from total RNA through reverse transcription with an oligo-dT primer containing the T7 RNA polymerase promoter and double strand conversion using the cDNA Synthesis System. Biotin-labeled cRNA was generated from the cDNA.	9606	Total mRNA was prepared for hybridization using the GeneChip 3’ IVT Pico Kit assay (Thermo Fisher) following the manufacturer’s protocols. Samples were hybridized to the Human Genome U219 Array (Affymetrix) also following the manufacturer protocols.	Array hybridization, washing and scanning were performed according to the manufacturer’s recommendations.	Gene expression profiles that passed the quality control were submitted to the GenePattern ExpressionFileCreator Module20 to generate the final dataset. In this last step, the background was corrected with the Robust Multi-array Average (RMA) algorithm and data were normalized using quantiles.	GPL13667	Marta,,Piqué	IDIBAPS	Rosselló, 153	Barcelona	Barcelona	8036	Spain	ftp://ftp.ncbi.nlm.nih.gov/geo/samples/GSM5018nnn/GSM5018352/suppl/GSM5018352_NY5698_230718_E05.CEL.gz	49386	NASH liver
GSM5018353	Liver_NASH_72	GSM5018353	Public on Jun 29 2021	2021-01-13	2021-06-29	RNA	1	NY5772	Homo sapiens	tissue: NASH liver	total RNA	50ng of total mRNA was isolated from FFPE samples using the miRNeasy FFPE kit (Qiagen). The Qiacube system (Qiagen) was used to automatize the extraction process. DNA FFPE kits (Qiagen).	biotin	Double-stranded cDNAs were synthesized from total RNA through reverse transcription with an oligo-dT primer containing the T7 RNA polymerase promoter and double strand conversion using the cDNA Synthesis System. Biotin-labeled cRNA was generated from the cDNA.	9606	Total mRNA was prepared for hybridization using the GeneChip 3’ IVT Pico Kit assay (Thermo Fisher) following the manufacturer’s protocols. Samples were hybridized to the Human Genome U219 Array (Affymetrix) also following the manufacturer protocols.	Array hybridization, washing and scanning were performed according to the manufacturer’s recommendations.	Gene expression profiles that passed the quality control were submitted to the GenePattern ExpressionFileCreator Module20 to generate the final dataset. In this last step, the background was corrected with the Robust Multi-array Average (RMA) algorithm and data were normalized using quantiles.	GPL13667	Marta,,Piqué	IDIBAPS	Rosselló, 153	Barcelona	Barcelona	8036	Spain	ftp://ftp.ncbi.nlm.nih.gov/geo/samples/GSM5018nnn/GSM5018353/suppl/GSM5018353_NY5772_180718_D05.CEL.gz	49386	NASH liver
GSM5018354	Liver_NASH_73	GSM5018354	Public on Jun 29 2021	2021-01-13	2021-06-29	RNA	1	NY5776	Homo sapiens	tissue: NASH liver	total RNA	50ng of total mRNA was isolated from FFPE samples using the miRNeasy FFPE kit (Qiagen). The Qiacube system (Qiagen) was used to automatize the extraction process. DNA FFPE kits (Qiagen).	biotin	Double-stranded cDNAs were synthesized from total RNA through reverse transcription with an oligo-dT primer containing the T7 RNA polymerase promoter and double strand conversion using the cDNA Synthesis System. Biotin-labeled cRNA was generated from the cDNA.	9606	Total mRNA was prepared for hybridization using the GeneChip 3’ IVT Pico Kit assay (Thermo Fisher) following the manufacturer’s protocols. Samples were hybridized to the Human Genome U219 Array (Affymetrix) also following the manufacturer protocols.	Array hybridization, washing and scanning were performed according to the manufacturer’s recommendations.	Gene expression profiles that passed the quality control were submitted to the GenePattern ExpressionFileCreator Module20 to generate the final dataset. In this last step, the background was corrected with the Robust Multi-array Average (RMA) algorithm and data were normalized using quantiles.	GPL13667	Marta,,Piqué	IDIBAPS	Rosselló, 153	Barcelona	Barcelona	8036	Spain	ftp://ftp.ncbi.nlm.nih.gov/geo/samples/GSM5018nnn/GSM5018354/suppl/GSM5018354_NY5776_230718_F05.CEL.gz	49386	NASH liver
GSM5018355	Liver_NASH_74	GSM5018355	Public on Jun 29 2021	2021-01-13	2021-06-29	RNA	1	NY5780	Homo sapiens	tissue: NASH liver	total RNA	50ng of total mRNA was isolated from FFPE samples using the miRNeasy FFPE kit (Qiagen). The Qiacube system (Qiagen) was used to automatize the extraction process. DNA FFPE kits (Qiagen).	biotin	Double-stranded cDNAs were synthesized from total RNA through reverse transcription with an oligo-dT primer containing the T7 RNA polymerase promoter and double strand conversion using the cDNA Synthesis System. Biotin-labeled cRNA was generated from the cDNA.	9606	Total mRNA was prepared for hybridization using the GeneChip 3’ IVT Pico Kit assay (Thermo Fisher) following the manufacturer’s protocols. Samples were hybridized to the Human Genome U219 Array (Affymetrix) also following the manufacturer protocols.	Array hybridization, washing and scanning were performed according to the manufacturer’s recommendations.	Gene expression profiles that passed the quality control were submitted to the GenePattern ExpressionFileCreator Module20 to generate the final dataset. In this last step, the background was corrected with the Robust Multi-array Average (RMA) algorithm and data were normalized using quantiles.	GPL13667	Marta,,Piqué	IDIBAPS	Rosselló, 153	Barcelona	Barcelona	8036	Spain	ftp://ftp.ncbi.nlm.nih.gov/geo/samples/GSM5018nnn/GSM5018355/suppl/GSM5018355_NY5780_230718_G05.CEL.gz	49386	NASH liver
GSM5018356	Liver_NASH-HCC_NonTumoral_Adjacent_1	GSM5018356	Public on Jun 29 2021	2021-01-13	2021-06-29	RNA	1	NY5302	Homo sapiens	tissue: Non-tumoral NASH liver adjacent to HCC	total RNA	50ng of total mRNA was isolated from FFPE samples using the miRNeasy FFPE kit (Qiagen). The Qiacube system (Qiagen) was used to automatize the extraction process. DNA FFPE kits (Qiagen).	biotin	Double-stranded cDNAs were synthesized from total RNA through reverse transcription with an oligo-dT primer containing the T7 RNA polymerase promoter and double strand conversion using the cDNA Synthesis System. Biotin-labeled cRNA was generated from the cDNA.	9606	Total mRNA was prepared for hybridization using the GeneChip 3’ IVT Pico Kit assay (Thermo Fisher) following the manufacturer’s protocols. Samples were hybridized to the Human Genome U219 Array (Affymetrix) also following the manufacturer protocols.	Array hybridization, washing and scanning were performed according to the manufacturer’s recommendations.	Gene expression profiles that passed the quality control were submitted to the GenePattern ExpressionFileCreator Module20 to generate the final dataset. In this last step, the background was corrected with the Robust Multi-array Average (RMA) algorithm and data were normalized using quantiles.	GPL13667	Marta,,Piqué	IDIBAPS	Rosselló, 153	Barcelona	Barcelona	8036	Spain	ftp://ftp.ncbi.nlm.nih.gov/geo/samples/GSM5018nnn/GSM5018356/suppl/GSM5018356_NY5302_160718_B01.CEL.gz	49386	Non-tumoral NASH liver adjacent to HCC
GSM5018357	Liver_NASH-HCC_NonTumoral_Adjacent_2	GSM5018357	Public on Jun 29 2021	2021-01-13	2021-06-29	RNA	1	NY5304	Homo sapiens	tissue: Non-tumoral NASH liver adjacent to HCC	total RNA	50ng of total mRNA was isolated from FFPE samples using the miRNeasy FFPE kit (Qiagen). The Qiacube system (Qiagen) was used to automatize the extraction process. DNA FFPE kits (Qiagen).	biotin	Double-stranded cDNAs were synthesized from total RNA through reverse transcription with an oligo-dT primer containing the T7 RNA polymerase promoter and double strand conversion using the cDNA Synthesis System. Biotin-labeled cRNA was generated from the cDNA.	9606	Total mRNA was prepared for hybridization using the GeneChip 3’ IVT Pico Kit assay (Thermo Fisher) following the manufacturer’s protocols. Samples were hybridized to the Human Genome U219 Array (Affymetrix) also following the manufacturer protocols.	Array hybridization, washing and scanning were performed according to the manufacturer’s recommendations.	Gene expression profiles that passed the quality control were submitted to the GenePattern ExpressionFileCreator Module20 to generate the final dataset. In this last step, the background was corrected with the Robust Multi-array Average (RMA) algorithm and data were normalized using quantiles.	GPL13667	Marta,,Piqué	IDIBAPS	Rosselló, 153	Barcelona	Barcelona	8036	Spain	ftp://ftp.ncbi.nlm.nih.gov/geo/samples/GSM5018nnn/GSM5018357/suppl/GSM5018357_NY5304_160718_D01.CEL.gz	49386	Non-tumoral NASH liver adjacent to HCC
GSM5018358	Liver_NASH-HCC_NonTumoral_Adjacent_3	GSM5018358	Public on Jun 29 2021	2021-01-13	2021-06-29	RNA	1	NY5360	Homo sapiens	tissue: Non-tumoral NASH liver adjacent to HCC	total RNA	50ng of total mRNA was isolated from FFPE samples using the miRNeasy FFPE kit (Qiagen). The Qiacube system (Qiagen) was used to automatize the extraction process. DNA FFPE kits (Qiagen).	biotin	Double-stranded cDNAs were synthesized from total RNA through reverse transcription with an oligo-dT primer containing the T7 RNA polymerase promoter and double strand conversion using the cDNA Synthesis System. Biotin-labeled cRNA was generated from the cDNA.	9606	Total mRNA was prepared for hybridization using the GeneChip 3’ IVT Pico Kit assay (Thermo Fisher) following the manufacturer’s protocols. Samples were hybridized to the Human Genome U219 Array (Affymetrix) also following the manufacturer protocols.	Array hybridization, washing and scanning were performed according to the manufacturer’s recommendations.	Gene expression profiles that passed the quality control were submitted to the GenePattern ExpressionFileCreator Module20 to generate the final dataset. In this last step, the background was corrected with the Robust Multi-array Average (RMA) algorithm and data were normalized using quantiles.	GPL13667	Marta,,Piqué	IDIBAPS	Rosselló, 153	Barcelona	Barcelona	8036	Spain	ftp://ftp.ncbi.nlm.nih.gov/geo/samples/GSM5018nnn/GSM5018358/suppl/GSM5018358_P-NY5360_110618_G05.CEL.gz	49386	Non-tumoral NASH liver adjacent to HCC
GSM5018359	Liver_NASH-HCC_NonTumoral_Adjacent_4	GSM5018359	Public on Jun 29 2021	2021-01-13	2021-06-29	RNA	1	NY5368	Homo sapiens	tissue: Non-tumoral NASH liver adjacent to HCC	total RNA	50ng of total mRNA was isolated from FFPE samples using the miRNeasy FFPE kit (Qiagen). The Qiacube system (Qiagen) was used to automatize the extraction process. DNA FFPE kits (Qiagen).	biotin	Double-stranded cDNAs were synthesized from total RNA through reverse transcription with an oligo-dT primer containing the T7 RNA polymerase promoter and double strand conversion using the cDNA Synthesis System. Biotin-labeled cRNA was generated from the cDNA.	9606	Total mRNA was prepared for hybridization using the GeneChip 3’ IVT Pico Kit assay (Thermo Fisher) following the manufacturer’s protocols. Samples were hybridized to the Human Genome U219 Array (Affymetrix) also following the manufacturer protocols.	Array hybridization, washing and scanning were performed according to the manufacturer’s recommendations.	Gene expression profiles that passed the quality control were submitted to the GenePattern ExpressionFileCreator Module20 to generate the final dataset. In this last step, the background was corrected with the Robust Multi-array Average (RMA) algorithm and data were normalized using quantiles.	GPL13667	Marta,,Piqué	IDIBAPS	Rosselló, 153	Barcelona	Barcelona	8036	Spain	ftp://ftp.ncbi.nlm.nih.gov/geo/samples/GSM5018nnn/GSM5018359/suppl/GSM5018359_P-NY5368_110618_A07.CEL.gz	49386	Non-tumoral NASH liver adjacent to HCC
GSM5018360	Liver_NASH-HCC_NonTumoral_Adjacent_5	GSM5018360	Public on Jun 29 2021	2021-01-13	2021-06-29	RNA	1	NY5442	Homo sapiens	tissue: Non-tumoral NASH liver adjacent to HCC	total RNA	50ng of total mRNA was isolated from FFPE samples using the miRNeasy FFPE kit (Qiagen). The Qiacube system (Qiagen) was used to automatize the extraction process. DNA FFPE kits (Qiagen).	biotin	Double-stranded cDNAs were synthesized from total RNA through reverse transcription with an oligo-dT primer containing the T7 RNA polymerase promoter and double strand conversion using the cDNA Synthesis System. Biotin-labeled cRNA was generated from the cDNA.	9606	Total mRNA was prepared for hybridization using the GeneChip 3’ IVT Pico Kit assay (Thermo Fisher) following the manufacturer’s protocols. Samples were hybridized to the Human Genome U219 Array (Affymetrix) also following the manufacturer protocols.	Array hybridization, washing and scanning were performed according to the manufacturer’s recommendations.	Gene expression profiles that passed the quality control were submitted to the GenePattern ExpressionFileCreator Module20 to generate the final dataset. In this last step, the background was corrected with the Robust Multi-array Average (RMA) algorithm and data were normalized using quantiles.	GPL13667	Marta,,Piqué	IDIBAPS	Rosselló, 153	Barcelona	Barcelona	8036	Spain	ftp://ftp.ncbi.nlm.nih.gov/geo/samples/GSM5018nnn/GSM5018360/suppl/GSM5018360_P-NY5442_110618_B07.CEL.gz	49386	Non-tumoral NASH liver adjacent to HCC
GSM5018361	Liver_NASH-HCC_NonTumoral_Adjacent_6	GSM5018361	Public on Jun 29 2021	2021-01-13	2021-06-29	RNA	1	NY5452	Homo sapiens	tissue: Non-tumoral NASH liver adjacent to HCC	total RNA	50ng of total mRNA was isolated from FFPE samples using the miRNeasy FFPE kit (Qiagen). The Qiacube system (Qiagen) was used to automatize the extraction process. DNA FFPE kits (Qiagen).	biotin	Double-stranded cDNAs were synthesized from total RNA through reverse transcription with an oligo-dT primer containing the T7 RNA polymerase promoter and double strand conversion using the cDNA Synthesis System. Biotin-labeled cRNA was generated from the cDNA.	9606	Total mRNA was prepared for hybridization using the GeneChip 3’ IVT Pico Kit assay (Thermo Fisher) following the manufacturer’s protocols. Samples were hybridized to the Human Genome U219 Array (Affymetrix) also following the manufacturer protocols.	Array hybridization, washing and scanning were performed according to the manufacturer’s recommendations.	Gene expression profiles that passed the quality control were submitted to the GenePattern ExpressionFileCreator Module20 to generate the final dataset. In this last step, the background was corrected with the Robust Multi-array Average (RMA) algorithm and data were normalized using quantiles.	GPL13667	Marta,,Piqué	IDIBAPS	Rosselló, 153	Barcelona	Barcelona	8036	Spain	ftp://ftp.ncbi.nlm.nih.gov/geo/samples/GSM5018nnn/GSM5018361/suppl/GSM5018361_NY5452_160718_B02.CEL.gz	49386	Non-tumoral NASH liver adjacent to HCC
GSM5018362	Liver_NASH-HCC_NonTumoral_Adjacent_7	GSM5018362	Public on Jun 29 2021	2021-01-13	2021-06-29	RNA	1	NY5462	Homo sapiens	tissue: Non-tumoral NASH liver adjacent to HCC	total RNA	50ng of total mRNA was isolated from FFPE samples using the miRNeasy FFPE kit (Qiagen). The Qiacube system (Qiagen) was used to automatize the extraction process. DNA FFPE kits (Qiagen).	biotin	Double-stranded cDNAs were synthesized from total RNA through reverse transcription with an oligo-dT primer containing the T7 RNA polymerase promoter and double strand conversion using the cDNA Synthesis System. Biotin-labeled cRNA was generated from the cDNA.	9606	Total mRNA was prepared for hybridization using the GeneChip 3’ IVT Pico Kit assay (Thermo Fisher) following the manufacturer’s protocols. Samples were hybridized to the Human Genome U219 Array (Affymetrix) also following the manufacturer protocols.	Array hybridization, washing and scanning were performed according to the manufacturer’s recommendations.	Gene expression profiles that passed the quality control were submitted to the GenePattern ExpressionFileCreator Module20 to generate the final dataset. In this last step, the background was corrected with the Robust Multi-array Average (RMA) algorithm and data were normalized using quantiles.	GPL13667	Marta,,Piqué	IDIBAPS	Rosselló, 153	Barcelona	Barcelona	8036	Spain	ftp://ftp.ncbi.nlm.nih.gov/geo/samples/GSM5018nnn/GSM5018362/suppl/GSM5018362_NY5462_160718_A09.CEL.gz	49386	Non-tumoral NASH liver adjacent to HCC
GSM5018363	Liver_NASH-HCC_NonTumoral_Adjacent_8	GSM5018363	Public on Jun 29 2021	2021-01-13	2021-06-29	RNA	1	NY5468	Homo sapiens	tissue: Non-tumoral NASH liver adjacent to HCC	total RNA	50ng of total mRNA was isolated from FFPE samples using the miRNeasy FFPE kit (Qiagen). The Qiacube system (Qiagen) was used to automatize the extraction process. DNA FFPE kits (Qiagen).	biotin	Double-stranded cDNAs were synthesized from total RNA through reverse transcription with an oligo-dT primer containing the T7 RNA polymerase promoter and double strand conversion using the cDNA Synthesis System. Biotin-labeled cRNA was generated from the cDNA.	9606	Total mRNA was prepared for hybridization using the GeneChip 3’ IVT Pico Kit assay (Thermo Fisher) following the manufacturer’s protocols. Samples were hybridized to the Human Genome U219 Array (Affymetrix) also following the manufacturer protocols.	Array hybridization, washing and scanning were performed according to the manufacturer’s recommendations.	Gene expression profiles that passed the quality control were submitted to the GenePattern ExpressionFileCreator Module20 to generate the final dataset. In this last step, the background was corrected with the Robust Multi-array Average (RMA) algorithm and data were normalized using quantiles.	GPL13667	Marta,,Piqué	IDIBAPS	Rosselló, 153	Barcelona	Barcelona	8036	Spain	ftp://ftp.ncbi.nlm.nih.gov/geo/samples/GSM5018nnn/GSM5018363/suppl/GSM5018363_P-NY5468_110618_F07.CEL.gz	49386	Non-tumoral NASH liver adjacent to HCC
GSM5018364	Liver_NASH-HCC_NonTumoral_Adjacent_9	GSM5018364	Public on Jun 29 2021	2021-01-13	2021-06-29	RNA	1	NY5516	Homo sapiens	tissue: Non-tumoral NASH liver adjacent to HCC	total RNA	50ng of total mRNA was isolated from FFPE samples using the miRNeasy FFPE kit (Qiagen). The Qiacube system (Qiagen) was used to automatize the extraction process. DNA FFPE kits (Qiagen).	biotin	Double-stranded cDNAs were synthesized from total RNA through reverse transcription with an oligo-dT primer containing the T7 RNA polymerase promoter and double strand conversion using the cDNA Synthesis System. Biotin-labeled cRNA was generated from the cDNA.	9606	Total mRNA was prepared for hybridization using the GeneChip 3’ IVT Pico Kit assay (Thermo Fisher) following the manufacturer’s protocols. Samples were hybridized to the Human Genome U219 Array (Affymetrix) also following the manufacturer protocols.	Array hybridization, washing and scanning were performed according to the manufacturer’s recommendations.	Gene expression profiles that passed the quality control were submitted to the GenePattern ExpressionFileCreator Module20 to generate the final dataset. In this last step, the background was corrected with the Robust Multi-array Average (RMA) algorithm and data were normalized using quantiles.	GPL13667	Marta,,Piqué	IDIBAPS	Rosselló, 153	Barcelona	Barcelona	8036	Spain	ftp://ftp.ncbi.nlm.nih.gov/geo/samples/GSM5018nnn/GSM5018364/suppl/GSM5018364_NY5516_160718_D02.CEL.gz	49386	Non-tumoral NASH liver adjacent to HCC
GSM5018365	Liver_NASH-HCC_NonTumoral_Adjacent_10	GSM5018365	Public on Jun 29 2021	2021-01-13	2021-06-29	RNA	1	NY5520	Homo sapiens	tissue: Non-tumoral NASH liver adjacent to HCC	total RNA	50ng of total mRNA was isolated from FFPE samples using the miRNeasy FFPE kit (Qiagen). The Qiacube system (Qiagen) was used to automatize the extraction process. DNA FFPE kits (Qiagen).	biotin	Double-stranded cDNAs were synthesized from total RNA through reverse transcription with an oligo-dT primer containing the T7 RNA polymerase promoter and double strand conversion using the cDNA Synthesis System. Biotin-labeled cRNA was generated from the cDNA.	9606	Total mRNA was prepared for hybridization using the GeneChip 3’ IVT Pico Kit assay (Thermo Fisher) following the manufacturer’s protocols. Samples were hybridized to the Human Genome U219 Array (Affymetrix) also following the manufacturer protocols.	Array hybridization, washing and scanning were performed according to the manufacturer’s recommendations.	Gene expression profiles that passed the quality control were submitted to the GenePattern ExpressionFileCreator Module20 to generate the final dataset. In this last step, the background was corrected with the Robust Multi-array Average (RMA) algorithm and data were normalized using quantiles.	GPL13667	Marta,,Piqué	IDIBAPS	Rosselló, 153	Barcelona	Barcelona	8036	Spain	ftp://ftp.ncbi.nlm.nih.gov/geo/samples/GSM5018nnn/GSM5018365/suppl/GSM5018365_NY5520_160718_F02.CEL.gz	49386	Non-tumoral NASH liver adjacent to HCC
GSM5018366	Liver_NASH-HCC_NonTumoral_Adjacent_11	GSM5018366	Public on Jun 29 2021	2021-01-13	2021-06-29	RNA	1	NY5524	Homo sapiens	tissue: Non-tumoral NASH liver adjacent to HCC	total RNA	50ng of total mRNA was isolated from FFPE samples using the miRNeasy FFPE kit (Qiagen). The Qiacube system (Qiagen) was used to automatize the extraction process. DNA FFPE kits (Qiagen).	biotin	Double-stranded cDNAs were synthesized from total RNA through reverse transcription with an oligo-dT primer containing the T7 RNA polymerase promoter and double strand conversion using the cDNA Synthesis System. Biotin-labeled cRNA was generated from the cDNA.	9606	Total mRNA was prepared for hybridization using the GeneChip 3’ IVT Pico Kit assay (Thermo Fisher) following the manufacturer’s protocols. Samples were hybridized to the Human Genome U219 Array (Affymetrix) also following the manufacturer protocols.	Array hybridization, washing and scanning were performed according to the manufacturer’s recommendations.	Gene expression profiles that passed the quality control were submitted to the GenePattern ExpressionFileCreator Module20 to generate the final dataset. In this last step, the background was corrected with the Robust Multi-array Average (RMA) algorithm and data were normalized using quantiles.	GPL13667	Marta,,Piqué	IDIBAPS	Rosselló, 153	Barcelona	Barcelona	8036	Spain	ftp://ftp.ncbi.nlm.nih.gov/geo/samples/GSM5018nnn/GSM5018366/suppl/GSM5018366_P-NY5524_110618_G07.CEL.gz	49386	Non-tumoral NASH liver adjacent to HCC
GSM5018367	Liver_NASH-HCC_NonTumoral_Adjacent_12	GSM5018367	Public on Jun 29 2021	2021-01-13	2021-06-29	RNA	1	NY5538	Homo sapiens	tissue: Non-tumoral NASH liver adjacent to HCC	total RNA	50ng of total mRNA was isolated from FFPE samples using the miRNeasy FFPE kit (Qiagen). The Qiacube system (Qiagen) was used to automatize the extraction process. DNA FFPE kits (Qiagen).	biotin	Double-stranded cDNAs were synthesized from total RNA through reverse transcription with an oligo-dT primer containing the T7 RNA polymerase promoter and double strand conversion using the cDNA Synthesis System. Biotin-labeled cRNA was generated from the cDNA.	9606	Total mRNA was prepared for hybridization using the GeneChip 3’ IVT Pico Kit assay (Thermo Fisher) following the manufacturer’s protocols. Samples were hybridized to the Human Genome U219 Array (Affymetrix) also following the manufacturer protocols.	Array hybridization, washing and scanning were performed according to the manufacturer’s recommendations.	Gene expression profiles that passed the quality control were submitted to the GenePattern ExpressionFileCreator Module20 to generate the final dataset. In this last step, the background was corrected with the Robust Multi-array Average (RMA) algorithm and data were normalized using quantiles.	GPL13667	Marta,,Piqué	IDIBAPS	Rosselló, 153	Barcelona	Barcelona	8036	Spain	ftp://ftp.ncbi.nlm.nih.gov/geo/samples/GSM5018nnn/GSM5018367/suppl/GSM5018367_P-NY5538_110618_A09.CEL.gz	49386	Non-tumoral NASH liver adjacent to HCC
GSM5018368	Liver_NASH-HCC_NonTumoral_Adjacent_13	GSM5018368	Public on Jun 29 2021	2021-01-13	2021-06-29	RNA	1	NY5586	Homo sapiens	tissue: Non-tumoral NASH liver adjacent to HCC	total RNA	50ng of total mRNA was isolated from FFPE samples using the miRNeasy FFPE kit (Qiagen). The Qiacube system (Qiagen) was used to automatize the extraction process. DNA FFPE kits (Qiagen).	biotin	Double-stranded cDNAs were synthesized from total RNA through reverse transcription with an oligo-dT primer containing the T7 RNA polymerase promoter and double strand conversion using the cDNA Synthesis System. Biotin-labeled cRNA was generated from the cDNA.	9606	Total mRNA was prepared for hybridization using the GeneChip 3’ IVT Pico Kit assay (Thermo Fisher) following the manufacturer’s protocols. Samples were hybridized to the Human Genome U219 Array (Affymetrix) also following the manufacturer protocols.	Array hybridization, washing and scanning were performed according to the manufacturer’s recommendations.	Gene expression profiles that passed the quality control were submitted to the GenePattern ExpressionFileCreator Module20 to generate the final dataset. In this last step, the background was corrected with the Robust Multi-array Average (RMA) algorithm and data were normalized using quantiles.	GPL13667	Marta,,Piqué	IDIBAPS	Rosselló, 153	Barcelona	Barcelona	8036	Spain	ftp://ftp.ncbi.nlm.nih.gov/geo/samples/GSM5018nnn/GSM5018368/suppl/GSM5018368_NY5586_160718_G12.CEL.gz	49386	Non-tumoral NASH liver adjacent to HCC
GSM5018369	Liver_NASH-HCC_NonTumoral_Adjacent_14	GSM5018369	Public on Jun 29 2021	2021-01-13	2021-06-29	RNA	1	NY5598	Homo sapiens	tissue: Non-tumoral NASH liver adjacent to HCC	total RNA	50ng of total mRNA was isolated from FFPE samples using the miRNeasy FFPE kit (Qiagen). The Qiacube system (Qiagen) was used to automatize the extraction process. DNA FFPE kits (Qiagen).	biotin	Double-stranded cDNAs were synthesized from total RNA through reverse transcription with an oligo-dT primer containing the T7 RNA polymerase promoter and double strand conversion using the cDNA Synthesis System. Biotin-labeled cRNA was generated from the cDNA.	9606	Total mRNA was prepared for hybridization using the GeneChip 3’ IVT Pico Kit assay (Thermo Fisher) following the manufacturer’s protocols. Samples were hybridized to the Human Genome U219 Array (Affymetrix) also following the manufacturer protocols.	Array hybridization, washing and scanning were performed according to the manufacturer’s recommendations.	Gene expression profiles that passed the quality control were submitted to the GenePattern ExpressionFileCreator Module20 to generate the final dataset. In this last step, the background was corrected with the Robust Multi-array Average (RMA) algorithm and data were normalized using quantiles.	GPL13667	Marta,,Piqué	IDIBAPS	Rosselló, 153	Barcelona	Barcelona	8036	Spain	ftp://ftp.ncbi.nlm.nih.gov/geo/samples/GSM5018nnn/GSM5018369/suppl/GSM5018369_NY5598_160718_C03.CEL.gz	49386	Non-tumoral NASH liver adjacent to HCC
GSM5018370	Liver_NASH-HCC_NonTumoral_Adjacent_15	GSM5018370	Public on Jun 29 2021	2021-01-13	2021-06-29	RNA	1	NY5600	Homo sapiens	tissue: Non-tumoral NASH liver adjacent to HCC	total RNA	50ng of total mRNA was isolated from FFPE samples using the miRNeasy FFPE kit (Qiagen). The Qiacube system (Qiagen) was used to automatize the extraction process. DNA FFPE kits (Qiagen).	biotin	Double-stranded cDNAs were synthesized from total RNA through reverse transcription with an oligo-dT primer containing the T7 RNA polymerase promoter and double strand conversion using the cDNA Synthesis System. Biotin-labeled cRNA was generated from the cDNA.	9606	Total mRNA was prepared for hybridization using the GeneChip 3’ IVT Pico Kit assay (Thermo Fisher) following the manufacturer’s protocols. Samples were hybridized to the Human Genome U219 Array (Affymetrix) also following the manufacturer protocols.	Array hybridization, washing and scanning were performed according to the manufacturer’s recommendations.	Gene expression profiles that passed the quality control were submitted to the GenePattern ExpressionFileCreator Module20 to generate the final dataset. In this last step, the background was corrected with the Robust Multi-array Average (RMA) algorithm and data were normalized using quantiles.	GPL13667	Marta,,Piqué	IDIBAPS	Rosselló, 153	Barcelona	Barcelona	8036	Spain	ftp://ftp.ncbi.nlm.nih.gov/geo/samples/GSM5018nnn/GSM5018370/suppl/GSM5018370_NY5600_160718_B12.CEL.gz	49386	Non-tumoral NASH liver adjacent to HCC
GSM5018371	Liver_NASH-HCC_NonTumoral_Adjacent_16	GSM5018371	Public on Jun 29 2021	2021-01-13	2021-06-29	RNA	1	NY5680	Homo sapiens	tissue: Non-tumoral NASH liver adjacent to HCC	total RNA	50ng of total mRNA was isolated from FFPE samples using the miRNeasy FFPE kit (Qiagen). The Qiacube system (Qiagen) was used to automatize the extraction process. DNA FFPE kits (Qiagen).	biotin	Double-stranded cDNAs were synthesized from total RNA through reverse transcription with an oligo-dT primer containing the T7 RNA polymerase promoter and double strand conversion using the cDNA Synthesis System. Biotin-labeled cRNA was generated from the cDNA.	9606	Total mRNA was prepared for hybridization using the GeneChip 3’ IVT Pico Kit assay (Thermo Fisher) following the manufacturer’s protocols. Samples were hybridized to the Human Genome U219 Array (Affymetrix) also following the manufacturer protocols.	Array hybridization, washing and scanning were performed according to the manufacturer’s recommendations.	Gene expression profiles that passed the quality control were submitted to the GenePattern ExpressionFileCreator Module20 to generate the final dataset. In this last step, the background was corrected with the Robust Multi-array Average (RMA) algorithm and data were normalized using quantiles.	GPL13667	Marta,,Piqué	IDIBAPS	Rosselló, 153	Barcelona	Barcelona	8036	Spain	ftp://ftp.ncbi.nlm.nih.gov/geo/samples/GSM5018nnn/GSM5018371/suppl/GSM5018371_NY5680_160718_A04.CEL.gz	49386	Non-tumoral NASH liver adjacent to HCC
GSM5018372	Liver_NASH-HCC_NonTumoral_Adjacent_17	GSM5018372	Public on Jun 29 2021	2021-01-13	2021-06-29	RNA	1	NY5682	Homo sapiens	tissue: Non-tumoral NASH liver adjacent to HCC	total RNA	50ng of total mRNA was isolated from FFPE samples using the miRNeasy FFPE kit (Qiagen). The Qiacube system (Qiagen) was used to automatize the extraction process. DNA FFPE kits (Qiagen).	biotin	Double-stranded cDNAs were synthesized from total RNA through reverse transcription with an oligo-dT primer containing the T7 RNA polymerase promoter and double strand conversion using the cDNA Synthesis System. Biotin-labeled cRNA was generated from the cDNA.	9606	Total mRNA was prepared for hybridization using the GeneChip 3’ IVT Pico Kit assay (Thermo Fisher) following the manufacturer’s protocols. Samples were hybridized to the Human Genome U219 Array (Affymetrix) also following the manufacturer protocols.	Array hybridization, washing and scanning were performed according to the manufacturer’s recommendations.	Gene expression profiles that passed the quality control were submitted to the GenePattern ExpressionFileCreator Module20 to generate the final dataset. In this last step, the background was corrected with the Robust Multi-array Average (RMA) algorithm and data were normalized using quantiles.	GPL13667	Marta,,Piqué	IDIBAPS	Rosselló, 153	Barcelona	Barcelona	8036	Spain	ftp://ftp.ncbi.nlm.nih.gov/geo/samples/GSM5018nnn/GSM5018372/suppl/GSM5018372_NY5682_160718_C04.CEL.gz	49386	Non-tumoral NASH liver adjacent to HCC
GSM5018373	Liver_NASH-HCC_NonTumoral_Adjacent_18	GSM5018373	Public on Jun 29 2021	2021-01-13	2021-06-29	RNA	1	NY5686	Homo sapiens	tissue: Non-tumoral NASH liver adjacent to HCC	total RNA	50ng of total mRNA was isolated from FFPE samples using the miRNeasy FFPE kit (Qiagen). The Qiacube system (Qiagen) was used to automatize the extraction process. DNA FFPE kits (Qiagen).	biotin	Double-stranded cDNAs were synthesized from total RNA through reverse transcription with an oligo-dT primer containing the T7 RNA polymerase promoter and double strand conversion using the cDNA Synthesis System. Biotin-labeled cRNA was generated from the cDNA.	9606	Total mRNA was prepared for hybridization using the GeneChip 3’ IVT Pico Kit assay (Thermo Fisher) following the manufacturer’s protocols. Samples were hybridized to the Human Genome U219 Array (Affymetrix) also following the manufacturer protocols.	Array hybridization, washing and scanning were performed according to the manufacturer’s recommendations.	Gene expression profiles that passed the quality control were submitted to the GenePattern ExpressionFileCreator Module20 to generate the final dataset. In this last step, the background was corrected with the Robust Multi-array Average (RMA) algorithm and data were normalized using quantiles.	GPL13667	Marta,,Piqué	IDIBAPS	Rosselló, 153	Barcelona	Barcelona	8036	Spain	ftp://ftp.ncbi.nlm.nih.gov/geo/samples/GSM5018nnn/GSM5018373/suppl/GSM5018373_NY5686_160718_A11.CEL.gz	49386	Non-tumoral NASH liver adjacent to HCC
GSM5018374	Liver_NASH-HCC_NonTumoral_Adjacent_19	GSM5018374	Public on Jun 29 2021	2021-01-13	2021-06-29	RNA	1	NY5688	Homo sapiens	tissue: Non-tumoral NASH liver adjacent to HCC	total RNA	50ng of total mRNA was isolated from FFPE samples using the miRNeasy FFPE kit (Qiagen). The Qiacube system (Qiagen) was used to automatize the extraction process. DNA FFPE kits (Qiagen).	biotin	Double-stranded cDNAs were synthesized from total RNA through reverse transcription with an oligo-dT primer containing the T7 RNA polymerase promoter and double strand conversion using the cDNA Synthesis System. Biotin-labeled cRNA was generated from the cDNA.	9606	Total mRNA was prepared for hybridization using the GeneChip 3’ IVT Pico Kit assay (Thermo Fisher) following the manufacturer’s protocols. Samples were hybridized to the Human Genome U219 Array (Affymetrix) also following the manufacturer protocols.	Array hybridization, washing and scanning were performed according to the manufacturer’s recommendations.	Gene expression profiles that passed the quality control were submitted to the GenePattern ExpressionFileCreator Module20 to generate the final dataset. In this last step, the background was corrected with the Robust Multi-array Average (RMA) algorithm and data were normalized using quantiles.	GPL13667	Marta,,Piqué	IDIBAPS	Rosselló, 153	Barcelona	Barcelona	8036	Spain	ftp://ftp.ncbi.nlm.nih.gov/geo/samples/GSM5018nnn/GSM5018374/suppl/GSM5018374_NY5688_160718_F12.CEL.gz	49386	Non-tumoral NASH liver adjacent to HCC
GSM5018375	Liver_NASH-HCC_NonTumoral_Adjacent_20	GSM5018375	Public on Jun 29 2021	2021-01-13	2021-06-29	RNA	1	NY5704	Homo sapiens	tissue: Non-tumoral NASH liver adjacent to HCC	total RNA	50ng of total mRNA was isolated from FFPE samples using the miRNeasy FFPE kit (Qiagen). The Qiacube system (Qiagen) was used to automatize the extraction process. DNA FFPE kits (Qiagen).	biotin	Double-stranded cDNAs were synthesized from total RNA through reverse transcription with an oligo-dT primer containing the T7 RNA polymerase promoter and double strand conversion using the cDNA Synthesis System. Biotin-labeled cRNA was generated from the cDNA.	9606	Total mRNA was prepared for hybridization using the GeneChip 3’ IVT Pico Kit assay (Thermo Fisher) following the manufacturer’s protocols. Samples were hybridized to the Human Genome U219 Array (Affymetrix) also following the manufacturer protocols.	Array hybridization, washing and scanning were performed according to the manufacturer’s recommendations.	Gene expression profiles that passed the quality control were submitted to the GenePattern ExpressionFileCreator Module20 to generate the final dataset. In this last step, the background was corrected with the Robust Multi-array Average (RMA) algorithm and data were normalized using quantiles.	GPL13667	Marta,,Piqué	IDIBAPS	Rosselló, 153	Barcelona	Barcelona	8036	Spain	ftp://ftp.ncbi.nlm.nih.gov/geo/samples/GSM5018nnn/GSM5018375/suppl/GSM5018375_NY5704_160718_F04.CEL.gz	49386	Non-tumoral NASH liver adjacent to HCC
GSM5018376	Liver_NASH-HCC_NonTumoral_Adjacent_21	GSM5018376	Public on Jun 29 2021	2021-01-13	2021-06-29	RNA	1	NY5714	Homo sapiens	tissue: Non-tumoral NASH liver adjacent to HCC	total RNA	50ng of total mRNA was isolated from FFPE samples using the miRNeasy FFPE kit (Qiagen). The Qiacube system (Qiagen) was used to automatize the extraction process. DNA FFPE kits (Qiagen).	biotin	Double-stranded cDNAs were synthesized from total RNA through reverse transcription with an oligo-dT primer containing the T7 RNA polymerase promoter and double strand conversion using the cDNA Synthesis System. Biotin-labeled cRNA was generated from the cDNA.	9606	Total mRNA was prepared for hybridization using the GeneChip 3’ IVT Pico Kit assay (Thermo Fisher) following the manufacturer’s protocols. Samples were hybridized to the Human Genome U219 Array (Affymetrix) also following the manufacturer protocols.	Array hybridization, washing and scanning were performed according to the manufacturer’s recommendations.	Gene expression profiles that passed the quality control were submitted to the GenePattern ExpressionFileCreator Module20 to generate the final dataset. In this last step, the background was corrected with the Robust Multi-array Average (RMA) algorithm and data were normalized using quantiles.	GPL13667	Marta,,Piqué	IDIBAPS	Rosselló, 153	Barcelona	Barcelona	8036	Spain	ftp://ftp.ncbi.nlm.nih.gov/geo/samples/GSM5018nnn/GSM5018376/suppl/GSM5018376_NY5714_160718_A05.CEL.gz	49386	Non-tumoral NASH liver adjacent to HCC
GSM5018377	Liver_NASH-HCC_NonTumoral_Adjacent_22	GSM5018377	Public on Jun 29 2021	2021-01-13	2021-06-29	RNA	1	NY5722	Homo sapiens	tissue: Non-tumoral NASH liver adjacent to HCC	total RNA	50ng of total mRNA was isolated from FFPE samples using the miRNeasy FFPE kit (Qiagen). The Qiacube system (Qiagen) was used to automatize the extraction process. DNA FFPE kits (Qiagen).	biotin	Double-stranded cDNAs were synthesized from total RNA through reverse transcription with an oligo-dT primer containing the T7 RNA polymerase promoter and double strand conversion using the cDNA Synthesis System. Biotin-labeled cRNA was generated from the cDNA.	9606	Total mRNA was prepared for hybridization using the GeneChip 3’ IVT Pico Kit assay (Thermo Fisher) following the manufacturer’s protocols. Samples were hybridized to the Human Genome U219 Array (Affymetrix) also following the manufacturer protocols.	Array hybridization, washing and scanning were performed according to the manufacturer’s recommendations.	Gene expression profiles that passed the quality control were submitted to the GenePattern ExpressionFileCreator Module20 to generate the final dataset. In this last step, the background was corrected with the Robust Multi-array Average (RMA) algorithm and data were normalized using quantiles.	GPL13667	Marta,,Piqué	IDIBAPS	Rosselló, 153	Barcelona	Barcelona	8036	Spain	ftp://ftp.ncbi.nlm.nih.gov/geo/samples/GSM5018nnn/GSM5018377/suppl/GSM5018377_NY5722_160718_C05.CEL.gz	49386	Non-tumoral NASH liver adjacent to HCC
GSM5018378	Liver_NASH-HCC_NonTumoral_Adjacent_23	GSM5018378	Public on Jun 29 2021	2021-01-13	2021-06-29	RNA	1	NY5724	Homo sapiens	tissue: Non-tumoral NASH liver adjacent to HCC	total RNA	50ng of total mRNA was isolated from FFPE samples using the miRNeasy FFPE kit (Qiagen). The Qiacube system (Qiagen) was used to automatize the extraction process. DNA FFPE kits (Qiagen).	biotin	Double-stranded cDNAs were synthesized from total RNA through reverse transcription with an oligo-dT primer containing the T7 RNA polymerase promoter and double strand conversion using the cDNA Synthesis System. Biotin-labeled cRNA was generated from the cDNA.	9606	Total mRNA was prepared for hybridization using the GeneChip 3’ IVT Pico Kit assay (Thermo Fisher) following the manufacturer’s protocols. Samples were hybridized to the Human Genome U219 Array (Affymetrix) also following the manufacturer protocols.	Array hybridization, washing and scanning were performed according to the manufacturer’s recommendations.	Gene expression profiles that passed the quality control were submitted to the GenePattern ExpressionFileCreator Module20 to generate the final dataset. In this last step, the background was corrected with the Robust Multi-array Average (RMA) algorithm and data were normalized using quantiles.	GPL13667	Marta,,Piqué	IDIBAPS	Rosselló, 153	Barcelona	Barcelona	8036	Spain	ftp://ftp.ncbi.nlm.nih.gov/geo/samples/GSM5018nnn/GSM5018378/suppl/GSM5018378_NY5724_160718_E05.CEL.gz	49386	Non-tumoral NASH liver adjacent to HCC
GSM5018379	Liver_NASH-HCC_NonTumoral_Adjacent_24	GSM5018379	Public on Jun 29 2021	2021-01-13	2021-06-29	RNA	1	NY5732	Homo sapiens	tissue: Non-tumoral NASH liver adjacent to HCC	total RNA	50ng of total mRNA was isolated from FFPE samples using the miRNeasy FFPE kit (Qiagen). The Qiacube system (Qiagen) was used to automatize the extraction process. DNA FFPE kits (Qiagen).	biotin	Double-stranded cDNAs were synthesized from total RNA through reverse transcription with an oligo-dT primer containing the T7 RNA polymerase promoter and double strand conversion using the cDNA Synthesis System. Biotin-labeled cRNA was generated from the cDNA.	9606	Total mRNA was prepared for hybridization using the GeneChip 3’ IVT Pico Kit assay (Thermo Fisher) following the manufacturer’s protocols. Samples were hybridized to the Human Genome U219 Array (Affymetrix) also following the manufacturer protocols.	Array hybridization, washing and scanning were performed according to the manufacturer’s recommendations.	Gene expression profiles that passed the quality control were submitted to the GenePattern ExpressionFileCreator Module20 to generate the final dataset. In this last step, the background was corrected with the Robust Multi-array Average (RMA) algorithm and data were normalized using quantiles.	GPL13667	Marta,,Piqué	IDIBAPS	Rosselló, 153	Barcelona	Barcelona	8036	Spain	ftp://ftp.ncbi.nlm.nih.gov/geo/samples/GSM5018nnn/GSM5018379/suppl/GSM5018379_NY5732_160718_G05.CEL.gz	49386	Non-tumoral NASH liver adjacent to HCC
GSM5018380	Liver_NASH-HCC_NonTumoral_Adjacent_25	GSM5018380	Public on Jun 29 2021	2021-01-13	2021-06-29	RNA	1	NY5768	Homo sapiens	tissue: Non-tumoral NASH liver adjacent to HCC	total RNA	50ng of total mRNA was isolated from FFPE samples using the miRNeasy FFPE kit (Qiagen). The Qiacube system (Qiagen) was used to automatize the extraction process. DNA FFPE kits (Qiagen).	biotin	Double-stranded cDNAs were synthesized from total RNA through reverse transcription with an oligo-dT primer containing the T7 RNA polymerase promoter and double strand conversion using the cDNA Synthesis System. Biotin-labeled cRNA was generated from the cDNA.	9606	Total mRNA was prepared for hybridization using the GeneChip 3’ IVT Pico Kit assay (Thermo Fisher) following the manufacturer’s protocols. Samples were hybridized to the Human Genome U219 Array (Affymetrix) also following the manufacturer protocols.	Array hybridization, washing and scanning were performed according to the manufacturer’s recommendations.	Gene expression profiles that passed the quality control were submitted to the GenePattern ExpressionFileCreator Module20 to generate the final dataset. In this last step, the background was corrected with the Robust Multi-array Average (RMA) algorithm and data were normalized using quantiles.	GPL13667	Marta,,Piqué	IDIBAPS	Rosselló, 153	Barcelona	Barcelona	8036	Spain	ftp://ftp.ncbi.nlm.nih.gov/geo/samples/GSM5018nnn/GSM5018380/suppl/GSM5018380_NY5768_160718_C09.CEL.gz	49386	Non-tumoral NASH liver adjacent to HCC
GSM5018381	Liver_NASH-HCC_NonTumoral_Adjacent_26	GSM5018381	Public on Jun 29 2021	2021-01-13	2021-06-29	RNA	1	NY5770	Homo sapiens	tissue: Non-tumoral NASH liver adjacent to HCC	total RNA	50ng of total mRNA was isolated from FFPE samples using the miRNeasy FFPE kit (Qiagen). The Qiacube system (Qiagen) was used to automatize the extraction process. DNA FFPE kits (Qiagen).	biotin	Double-stranded cDNAs were synthesized from total RNA through reverse transcription with an oligo-dT primer containing the T7 RNA polymerase promoter and double strand conversion using the cDNA Synthesis System. Biotin-labeled cRNA was generated from the cDNA.	9606	Total mRNA was prepared for hybridization using the GeneChip 3’ IVT Pico Kit assay (Thermo Fisher) following the manufacturer’s protocols. Samples were hybridized to the Human Genome U219 Array (Affymetrix) also following the manufacturer protocols.	Array hybridization, washing and scanning were performed according to the manufacturer’s recommendations.	Gene expression profiles that passed the quality control were submitted to the GenePattern ExpressionFileCreator Module20 to generate the final dataset. In this last step, the background was corrected with the Robust Multi-array Average (RMA) algorithm and data were normalized using quantiles.	GPL13667	Marta,,Piqué	IDIBAPS	Rosselló, 153	Barcelona	Barcelona	8036	Spain	ftp://ftp.ncbi.nlm.nih.gov/geo/samples/GSM5018nnn/GSM5018381/suppl/GSM5018381_NY5770_160718_G06.CEL.gz	49386	Non-tumoral NASH liver adjacent to HCC
GSM5018382	Liver_NASH-HCC_NonTumoral_Adjacent_27	GSM5018382	Public on Jun 29 2021	2021-01-13	2021-06-29	RNA	1	NY5804	Homo sapiens	tissue: Non-tumoral NASH liver adjacent to HCC	total RNA	50ng of total mRNA was isolated from FFPE samples using the miRNeasy FFPE kit (Qiagen). The Qiacube system (Qiagen) was used to automatize the extraction process. DNA FFPE kits (Qiagen).	biotin	Double-stranded cDNAs were synthesized from total RNA through reverse transcription with an oligo-dT primer containing the T7 RNA polymerase promoter and double strand conversion using the cDNA Synthesis System. Biotin-labeled cRNA was generated from the cDNA.	9606	Total mRNA was prepared for hybridization using the GeneChip 3’ IVT Pico Kit assay (Thermo Fisher) following the manufacturer’s protocols. Samples were hybridized to the Human Genome U219 Array (Affymetrix) also following the manufacturer protocols.	Array hybridization, washing and scanning were performed according to the manufacturer’s recommendations.	Gene expression profiles that passed the quality control were submitted to the GenePattern ExpressionFileCreator Module20 to generate the final dataset. In this last step, the background was corrected with the Robust Multi-array Average (RMA) algorithm and data were normalized using quantiles.	GPL13667	Marta,,Piqué	IDIBAPS	Rosselló, 153	Barcelona	Barcelona	8036	Spain	ftp://ftp.ncbi.nlm.nih.gov/geo/samples/GSM5018nnn/GSM5018382/suppl/GSM5018382_NY5804_160718_G09.CEL.gz	49386	Non-tumoral NASH liver adjacent to HCC
GSM5018383	Liver_NASH-HCC_NonTumoral_Adjacent_28	GSM5018383	Public on Jun 29 2021	2021-01-13	2021-06-29	RNA	1	NY5810	Homo sapiens	tissue: Non-tumoral NASH liver adjacent to HCC	total RNA	50ng of total mRNA was isolated from FFPE samples using the miRNeasy FFPE kit (Qiagen). The Qiacube system (Qiagen) was used to automatize the extraction process. DNA FFPE kits (Qiagen).	biotin	Double-stranded cDNAs were synthesized from total RNA through reverse transcription with an oligo-dT primer containing the T7 RNA polymerase promoter and double strand conversion using the cDNA Synthesis System. Biotin-labeled cRNA was generated from the cDNA.	9606	Total mRNA was prepared for hybridization using the GeneChip 3’ IVT Pico Kit assay (Thermo Fisher) following the manufacturer’s protocols. Samples were hybridized to the Human Genome U219 Array (Affymetrix) also following the manufacturer protocols.	Array hybridization, washing and scanning were performed according to the manufacturer’s recommendations.	Gene expression profiles that passed the quality control were submitted to the GenePattern ExpressionFileCreator Module20 to generate the final dataset. In this last step, the background was corrected with the Robust Multi-array Average (RMA) algorithm and data were normalized using quantiles.	GPL13667	Marta,,Piqué	IDIBAPS	Rosselló, 153	Barcelona	Barcelona	8036	Spain	ftp://ftp.ncbi.nlm.nih.gov/geo/samples/GSM5018nnn/GSM5018383/suppl/GSM5018383_NY5810_160718_B10.CEL.gz	49386	Non-tumoral NASH liver adjacent to HCC
GSM5018384	Liver_NASH-HCC_NonTumoral_Adjacent_29	GSM5018384	Public on Jun 29 2021	2021-01-13	2021-06-29	RNA	1	NY5814	Homo sapiens	tissue: Non-tumoral NASH liver adjacent to HCC	total RNA	50ng of total mRNA was isolated from FFPE samples using the miRNeasy FFPE kit (Qiagen). The Qiacube system (Qiagen) was used to automatize the extraction process. DNA FFPE kits (Qiagen).	biotin	Double-stranded cDNAs were synthesized from total RNA through reverse transcription with an oligo-dT primer containing the T7 RNA polymerase promoter and double strand conversion using the cDNA Synthesis System. Biotin-labeled cRNA was generated from the cDNA.	9606	Total mRNA was prepared for hybridization using the GeneChip 3’ IVT Pico Kit assay (Thermo Fisher) following the manufacturer’s protocols. Samples were hybridized to the Human Genome U219 Array (Affymetrix) also following the manufacturer protocols.	Array hybridization, washing and scanning were performed according to the manufacturer’s recommendations.	Gene expression profiles that passed the quality control were submitted to the GenePattern ExpressionFileCreator Module20 to generate the final dataset. In this last step, the background was corrected with the Robust Multi-array Average (RMA) algorithm and data were normalized using quantiles.	GPL13667	Marta,,Piqué	IDIBAPS	Rosselló, 153	Barcelona	Barcelona	8036	Spain	ftp://ftp.ncbi.nlm.nih.gov/geo/samples/GSM5018nnn/GSM5018384/suppl/GSM5018384_NY5814_160718_E10.CEL.gz	49386	Non-tumoral NASH liver adjacent to HCC
GSM5018385	Liver_NASH-HCC_Tumor_1	GSM5018385	Public on Jun 29 2021	2021-01-13	2021-06-29	RNA	1	NY5301	Homo sapiens	tissue: NASH-HCC tumor	total RNA	50ng of total mRNA was isolated from FFPE samples using the miRNeasy FFPE kit (Qiagen). The Qiacube system (Qiagen) was used to automatize the extraction process. DNA FFPE kits (Qiagen).	biotin	Double-stranded cDNAs were synthesized from total RNA through reverse transcription with an oligo-dT primer containing the T7 RNA polymerase promoter and double strand conversion using the cDNA Synthesis System. Biotin-labeled cRNA was generated from the cDNA.	9606	Total mRNA was prepared for hybridization using the GeneChip 3’ IVT Pico Kit assay (Thermo Fisher) following the manufacturer’s protocols. Samples were hybridized to the Human Genome U219 Array (Affymetrix) also following the manufacturer protocols.	Array hybridization, washing and scanning were performed according to the manufacturer’s recommendations.	Gene expression profiles that passed the quality control were submitted to the GenePattern ExpressionFileCreator Module20 to generate the final dataset. In this last step, the background was corrected with the Robust Multi-array Average (RMA) algorithm and data were normalized using quantiles.	GPL13667	Marta,,Piqué	IDIBAPS	Rosselló, 153	Barcelona	Barcelona	8036	Spain	ftp://ftp.ncbi.nlm.nih.gov/geo/samples/GSM5018nnn/GSM5018385/suppl/GSM5018385_NY5301_160718_A01.CEL.gz	49386	NASH-HCC tumor
GSM5018386	Liver_NASH-HCC_Tumor_2	GSM5018386	Public on Jun 29 2021	2021-01-13	2021-06-29	RNA	1	NY5303	Homo sapiens	tissue: NASH-HCC tumor	total RNA	50ng of total mRNA was isolated from FFPE samples using the miRNeasy FFPE kit (Qiagen). The Qiacube system (Qiagen) was used to automatize the extraction process. DNA FFPE kits (Qiagen).	biotin	Double-stranded cDNAs were synthesized from total RNA through reverse transcription with an oligo-dT primer containing the T7 RNA polymerase promoter and double strand conversion using the cDNA Synthesis System. Biotin-labeled cRNA was generated from the cDNA.	9606	Total mRNA was prepared for hybridization using the GeneChip 3’ IVT Pico Kit assay (Thermo Fisher) following the manufacturer’s protocols. Samples were hybridized to the Human Genome U219 Array (Affymetrix) also following the manufacturer protocols.	Array hybridization, washing and scanning were performed according to the manufacturer’s recommendations.	Gene expression profiles that passed the quality control were submitted to the GenePattern ExpressionFileCreator Module20 to generate the final dataset. In this last step, the background was corrected with the Robust Multi-array Average (RMA) algorithm and data were normalized using quantiles.	GPL13667	Marta,,Piqué	IDIBAPS	Rosselló, 153	Barcelona	Barcelona	8036	Spain	ftp://ftp.ncbi.nlm.nih.gov/geo/samples/GSM5018nnn/GSM5018386/suppl/GSM5018386_NY5303_160718_C01.CEL.gz	49386	NASH-HCC tumor
GSM5018387	Liver_NASH-HCC_Tumor_3	GSM5018387	Public on Jun 29 2021	2021-01-13	2021-06-29	RNA	1	NY5311	Homo sapiens	tissue: NASH-HCC tumor	total RNA	50ng of total mRNA was isolated from FFPE samples using the miRNeasy FFPE kit (Qiagen). The Qiacube system (Qiagen) was used to automatize the extraction process. DNA FFPE kits (Qiagen).	biotin	Double-stranded cDNAs were synthesized from total RNA through reverse transcription with an oligo-dT primer containing the T7 RNA polymerase promoter and double strand conversion using the cDNA Synthesis System. Biotin-labeled cRNA was generated from the cDNA.	9606	Total mRNA was prepared for hybridization using the GeneChip 3’ IVT Pico Kit assay (Thermo Fisher) following the manufacturer’s protocols. Samples were hybridized to the Human Genome U219 Array (Affymetrix) also following the manufacturer protocols.	Array hybridization, washing and scanning were performed according to the manufacturer’s recommendations.	Gene expression profiles that passed the quality control were submitted to the GenePattern ExpressionFileCreator Module20 to generate the final dataset. In this last step, the background was corrected with the Robust Multi-array Average (RMA) algorithm and data were normalized using quantiles.	GPL13667	Marta,,Piqué	IDIBAPS	Rosselló, 153	Barcelona	Barcelona	8036	Spain	ftp://ftp.ncbi.nlm.nih.gov/geo/samples/GSM5018nnn/GSM5018387/suppl/GSM5018387_P-NY5311_110618_C09.CEL.gz	49386	NASH-HCC tumor
GSM5018388	Liver_NASH-HCC_Tumor_4	GSM5018388	Public on Jun 29 2021	2021-01-13	2021-06-29	RNA	1	NY5319	Homo sapiens	tissue: NASH-HCC tumor	total RNA	50ng of total mRNA was isolated from FFPE samples using the miRNeasy FFPE kit (Qiagen). The Qiacube system (Qiagen) was used to automatize the extraction process. DNA FFPE kits (Qiagen).	biotin	Double-stranded cDNAs were synthesized from total RNA through reverse transcription with an oligo-dT primer containing the T7 RNA polymerase promoter and double strand conversion using the cDNA Synthesis System. Biotin-labeled cRNA was generated from the cDNA.	9606	Total mRNA was prepared for hybridization using the GeneChip 3’ IVT Pico Kit assay (Thermo Fisher) following the manufacturer’s protocols. Samples were hybridized to the Human Genome U219 Array (Affymetrix) also following the manufacturer protocols.	Array hybridization, washing and scanning were performed according to the manufacturer’s recommendations.	Gene expression profiles that passed the quality control were submitted to the GenePattern ExpressionFileCreator Module20 to generate the final dataset. In this last step, the background was corrected with the Robust Multi-array Average (RMA) algorithm and data were normalized using quantiles.	GPL13667	Marta,,Piqué	IDIBAPS	Rosselló, 153	Barcelona	Barcelona	8036	Spain	ftp://ftp.ncbi.nlm.nih.gov/geo/samples/GSM5018nnn/GSM5018388/suppl/GSM5018388_NY5319_160718_A07.CEL.gz	49386	NASH-HCC tumor
GSM5018389	Liver_NASH-HCC_Tumor_5	GSM5018389	Public on Jun 29 2021	2021-01-13	2021-06-29	RNA	1	NY5323	Homo sapiens	tissue: NASH-HCC tumor	total RNA	50ng of total mRNA was isolated from FFPE samples using the miRNeasy FFPE kit (Qiagen). The Qiacube system (Qiagen) was used to automatize the extraction process. DNA FFPE kits (Qiagen).	biotin	Double-stranded cDNAs were synthesized from total RNA through reverse transcription with an oligo-dT primer containing the T7 RNA polymerase promoter and double strand conversion using the cDNA Synthesis System. Biotin-labeled cRNA was generated from the cDNA.	9606	Total mRNA was prepared for hybridization using the GeneChip 3’ IVT Pico Kit assay (Thermo Fisher) following the manufacturer’s protocols. Samples were hybridized to the Human Genome U219 Array (Affymetrix) also following the manufacturer protocols.	Array hybridization, washing and scanning were performed according to the manufacturer’s recommendations.	Gene expression profiles that passed the quality control were submitted to the GenePattern ExpressionFileCreator Module20 to generate the final dataset. In this last step, the background was corrected with the Robust Multi-array Average (RMA) algorithm and data were normalized using quantiles.	GPL13667	Marta,,Piqué	IDIBAPS	Rosselló, 153	Barcelona	Barcelona	8036	Spain	ftp://ftp.ncbi.nlm.nih.gov/geo/samples/GSM5018nnn/GSM5018389/suppl/GSM5018389_NY5323_160718_C07.CEL.gz	49386	NASH-HCC tumor
GSM5018390	Liver_NASH-HCC_Tumor_6	GSM5018390	Public on Jun 29 2021	2021-01-13	2021-06-29	RNA	1	NY5325	Homo sapiens	tissue: NASH-HCC tumor	total RNA	50ng of total mRNA was isolated from FFPE samples using the miRNeasy FFPE kit (Qiagen). The Qiacube system (Qiagen) was used to automatize the extraction process. DNA FFPE kits (Qiagen).	biotin	Double-stranded cDNAs were synthesized from total RNA through reverse transcription with an oligo-dT primer containing the T7 RNA polymerase promoter and double strand conversion using the cDNA Synthesis System. Biotin-labeled cRNA was generated from the cDNA.	9606	Total mRNA was prepared for hybridization using the GeneChip 3’ IVT Pico Kit assay (Thermo Fisher) following the manufacturer’s protocols. Samples were hybridized to the Human Genome U219 Array (Affymetrix) also following the manufacturer protocols.	Array hybridization, washing and scanning were performed according to the manufacturer’s recommendations.	Gene expression profiles that passed the quality control were submitted to the GenePattern ExpressionFileCreator Module20 to generate the final dataset. In this last step, the background was corrected with the Robust Multi-array Average (RMA) algorithm and data were normalized using quantiles.	GPL13667	Marta,,Piqué	IDIBAPS	Rosselló, 153	Barcelona	Barcelona	8036	Spain	ftp://ftp.ncbi.nlm.nih.gov/geo/samples/GSM5018nnn/GSM5018390/suppl/GSM5018390_NY5325_160718_H01.CEL.gz	49386	NASH-HCC tumor
GSM5018391	Liver_NASH-HCC_Tumor_7	GSM5018391	Public on Jun 29 2021	2021-01-13	2021-06-29	RNA	1	NY5331	Homo sapiens	tissue: NASH-HCC tumor	total RNA	50ng of total mRNA was isolated from FFPE samples using the miRNeasy FFPE kit (Qiagen). The Qiacube system (Qiagen) was used to automatize the extraction process. DNA FFPE kits (Qiagen).	biotin	Double-stranded cDNAs were synthesized from total RNA through reverse transcription with an oligo-dT primer containing the T7 RNA polymerase promoter and double strand conversion using the cDNA Synthesis System. Biotin-labeled cRNA was generated from the cDNA.	9606	Total mRNA was prepared for hybridization using the GeneChip 3’ IVT Pico Kit assay (Thermo Fisher) following the manufacturer’s protocols. Samples were hybridized to the Human Genome U219 Array (Affymetrix) also following the manufacturer protocols.	Array hybridization, washing and scanning were performed according to the manufacturer’s recommendations.	Gene expression profiles that passed the quality control were submitted to the GenePattern ExpressionFileCreator Module20 to generate the final dataset. In this last step, the background was corrected with the Robust Multi-array Average (RMA) algorithm and data were normalized using quantiles.	GPL13667	Marta,,Piqué	IDIBAPS	Rosselló, 153	Barcelona	Barcelona	8036	Spain	ftp://ftp.ncbi.nlm.nih.gov/geo/samples/GSM5018nnn/GSM5018391/suppl/GSM5018391_NY5331_160718_D07.CEL.gz	49386	NASH-HCC tumor
GSM5018392	Liver_NASH-HCC_Tumor_8	GSM5018392	Public on Jun 29 2021	2021-01-13	2021-06-29	RNA	1	NY5355	Homo sapiens	tissue: NASH-HCC tumor	total RNA	50ng of total mRNA was isolated from FFPE samples using the miRNeasy FFPE kit (Qiagen). The Qiacube system (Qiagen) was used to automatize the extraction process. DNA FFPE kits (Qiagen).	biotin	Double-stranded cDNAs were synthesized from total RNA through reverse transcription with an oligo-dT primer containing the T7 RNA polymerase promoter and double strand conversion using the cDNA Synthesis System. Biotin-labeled cRNA was generated from the cDNA.	9606	Total mRNA was prepared for hybridization using the GeneChip 3’ IVT Pico Kit assay (Thermo Fisher) following the manufacturer’s protocols. Samples were hybridized to the Human Genome U219 Array (Affymetrix) also following the manufacturer protocols.	Array hybridization, washing and scanning were performed according to the manufacturer’s recommendations.	Gene expression profiles that passed the quality control were submitted to the GenePattern ExpressionFileCreator Module20 to generate the final dataset. In this last step, the background was corrected with the Robust Multi-array Average (RMA) algorithm and data were normalized using quantiles.	GPL13667	Marta,,Piqué	IDIBAPS	Rosselló, 153	Barcelona	Barcelona	8036	Spain	ftp://ftp.ncbi.nlm.nih.gov/geo/samples/GSM5018nnn/GSM5018392/suppl/GSM5018392_NY5355_160718_D08.CEL.gz	49386	NASH-HCC tumor
GSM5018393	Liver_NASH-HCC_Tumor_9	GSM5018393	Public on Jun 29 2021	2021-01-13	2021-06-29	RNA	1	NY5357	Homo sapiens	tissue: NASH-HCC tumor	total RNA	50ng of total mRNA was isolated from FFPE samples using the miRNeasy FFPE kit (Qiagen). The Qiacube system (Qiagen) was used to automatize the extraction process. DNA FFPE kits (Qiagen).	biotin	Double-stranded cDNAs were synthesized from total RNA through reverse transcription with an oligo-dT primer containing the T7 RNA polymerase promoter and double strand conversion using the cDNA Synthesis System. Biotin-labeled cRNA was generated from the cDNA.	9606	Total mRNA was prepared for hybridization using the GeneChip 3’ IVT Pico Kit assay (Thermo Fisher) following the manufacturer’s protocols. Samples were hybridized to the Human Genome U219 Array (Affymetrix) also following the manufacturer protocols.	Array hybridization, washing and scanning were performed according to the manufacturer’s recommendations.	Gene expression profiles that passed the quality control were submitted to the GenePattern ExpressionFileCreator Module20 to generate the final dataset. In this last step, the background was corrected with the Robust Multi-array Average (RMA) algorithm and data were normalized using quantiles.	GPL13667	Marta,,Piqué	IDIBAPS	Rosselló, 153	Barcelona	Barcelona	8036	Spain	ftp://ftp.ncbi.nlm.nih.gov/geo/samples/GSM5018nnn/GSM5018393/suppl/GSM5018393_P-NY5357_110618_E05.CEL.gz	49386	NASH-HCC tumor
GSM5018394	Liver_NASH-HCC_Tumor_10	GSM5018394	Public on Jun 29 2021	2021-01-13	2021-06-29	RNA	1	NY5359	Homo sapiens	tissue: NASH-HCC tumor	total RNA	50ng of total mRNA was isolated from FFPE samples using the miRNeasy FFPE kit (Qiagen). The Qiacube system (Qiagen) was used to automatize the extraction process. DNA FFPE kits (Qiagen).	biotin	Double-stranded cDNAs were synthesized from total RNA through reverse transcription with an oligo-dT primer containing the T7 RNA polymerase promoter and double strand conversion using the cDNA Synthesis System. Biotin-labeled cRNA was generated from the cDNA.	9606	Total mRNA was prepared for hybridization using the GeneChip 3’ IVT Pico Kit assay (Thermo Fisher) following the manufacturer’s protocols. Samples were hybridized to the Human Genome U219 Array (Affymetrix) also following the manufacturer protocols.	Array hybridization, washing and scanning were performed according to the manufacturer’s recommendations.	Gene expression profiles that passed the quality control were submitted to the GenePattern ExpressionFileCreator Module20 to generate the final dataset. In this last step, the background was corrected with the Robust Multi-array Average (RMA) algorithm and data were normalized using quantiles.	GPL13667	Marta,,Piqué	IDIBAPS	Rosselló, 153	Barcelona	Barcelona	8036	Spain	ftp://ftp.ncbi.nlm.nih.gov/geo/samples/GSM5018nnn/GSM5018394/suppl/GSM5018394_P-NY5359_110618_F05.CEL.gz	49386	NASH-HCC tumor
GSM5018395	Liver_NASH-HCC_Tumor_11	GSM5018395	Public on Jun 29 2021	2021-01-13	2021-06-29	RNA	1	NY5361	Homo sapiens	tissue: NASH-HCC tumor	total RNA	50ng of total mRNA was isolated from FFPE samples using the miRNeasy FFPE kit (Qiagen). The Qiacube system (Qiagen) was used to automatize the extraction process. DNA FFPE kits (Qiagen).	biotin	Double-stranded cDNAs were synthesized from total RNA through reverse transcription with an oligo-dT primer containing the T7 RNA polymerase promoter and double strand conversion using the cDNA Synthesis System. Biotin-labeled cRNA was generated from the cDNA.	9606	Total mRNA was prepared for hybridization using the GeneChip 3’ IVT Pico Kit assay (Thermo Fisher) following the manufacturer’s protocols. Samples were hybridized to the Human Genome U219 Array (Affymetrix) also following the manufacturer protocols.	Array hybridization, washing and scanning were performed according to the manufacturer’s recommendations.	Gene expression profiles that passed the quality control were submitted to the GenePattern ExpressionFileCreator Module20 to generate the final dataset. In this last step, the background was corrected with the Robust Multi-array Average (RMA) algorithm and data were normalized using quantiles.	GPL13667	Marta,,Piqué	IDIBAPS	Rosselló, 153	Barcelona	Barcelona	8036	Spain	ftp://ftp.ncbi.nlm.nih.gov/geo/samples/GSM5018nnn/GSM5018395/suppl/GSM5018395_P-NY5361_110618_H05.CEL.gz	49386	NASH-HCC tumor
GSM5018396	Liver_NASH-HCC_Tumor_12	GSM5018396	Public on Jun 29 2021	2021-01-13	2021-06-29	RNA	1	NY5363	Homo sapiens	tissue: NASH-HCC tumor	total RNA	50ng of total mRNA was isolated from FFPE samples using the miRNeasy FFPE kit (Qiagen). The Qiacube system (Qiagen) was used to automatize the extraction process. DNA FFPE kits (Qiagen).	biotin	Double-stranded cDNAs were synthesized from total RNA through reverse transcription with an oligo-dT primer containing the T7 RNA polymerase promoter and double strand conversion using the cDNA Synthesis System. Biotin-labeled cRNA was generated from the cDNA.	9606	Total mRNA was prepared for hybridization using the GeneChip 3’ IVT Pico Kit assay (Thermo Fisher) following the manufacturer’s protocols. Samples were hybridized to the Human Genome U219 Array (Affymetrix) also following the manufacturer protocols.	Array hybridization, washing and scanning were performed according to the manufacturer’s recommendations.	Gene expression profiles that passed the quality control were submitted to the GenePattern ExpressionFileCreator Module20 to generate the final dataset. In this last step, the background was corrected with the Robust Multi-array Average (RMA) algorithm and data were normalized using quantiles.	GPL13667	Marta,,Piqué	IDIBAPS	Rosselló, 153	Barcelona	Barcelona	8036	Spain	ftp://ftp.ncbi.nlm.nih.gov/geo/samples/GSM5018nnn/GSM5018396/suppl/GSM5018396_P-NY5363_110618_D09.CEL.gz	49386	NASH-HCC tumor
GSM5018397	Liver_NASH-HCC_Tumor_13	GSM5018397	Public on Jun 29 2021	2021-01-13	2021-06-29	RNA	1	NY5367	Homo sapiens	tissue: NASH-HCC tumor	total RNA	50ng of total mRNA was isolated from FFPE samples using the miRNeasy FFPE kit (Qiagen). The Qiacube system (Qiagen) was used to automatize the extraction process. DNA FFPE kits (Qiagen).	biotin	Double-stranded cDNAs were synthesized from total RNA through reverse transcription with an oligo-dT primer containing the T7 RNA polymerase promoter and double strand conversion using the cDNA Synthesis System. Biotin-labeled cRNA was generated from the cDNA.	9606	Total mRNA was prepared for hybridization using the GeneChip 3’ IVT Pico Kit assay (Thermo Fisher) following the manufacturer’s protocols. Samples were hybridized to the Human Genome U219 Array (Affymetrix) also following the manufacturer protocols.	Array hybridization, washing and scanning were performed according to the manufacturer’s recommendations.	Gene expression profiles that passed the quality control were submitted to the GenePattern ExpressionFileCreator Module20 to generate the final dataset. In this last step, the background was corrected with the Robust Multi-array Average (RMA) algorithm and data were normalized using quantiles.	GPL13667	Marta,,Piqué	IDIBAPS	Rosselló, 153	Barcelona	Barcelona	8036	Spain	ftp://ftp.ncbi.nlm.nih.gov/geo/samples/GSM5018nnn/GSM5018397/suppl/GSM5018397_NY5367_160718_A02.CEL.gz	49386	NASH-HCC tumor
GSM5018398	Liver_NASH-HCC_Tumor_14	GSM5018398	Public on Jun 29 2021	2021-01-13	2021-06-29	RNA	1	NY5369	Homo sapiens	tissue: NASH-HCC tumor	total RNA	50ng of total mRNA was isolated from FFPE samples using the miRNeasy FFPE kit (Qiagen). The Qiacube system (Qiagen) was used to automatize the extraction process. DNA FFPE kits (Qiagen).	biotin	Double-stranded cDNAs were synthesized from total RNA through reverse transcription with an oligo-dT primer containing the T7 RNA polymerase promoter and double strand conversion using the cDNA Synthesis System. Biotin-labeled cRNA was generated from the cDNA.	9606	Total mRNA was prepared for hybridization using the GeneChip 3’ IVT Pico Kit assay (Thermo Fisher) following the manufacturer’s protocols. Samples were hybridized to the Human Genome U219 Array (Affymetrix) also following the manufacturer protocols.	Array hybridization, washing and scanning were performed according to the manufacturer’s recommendations.	Gene expression profiles that passed the quality control were submitted to the GenePattern ExpressionFileCreator Module20 to generate the final dataset. In this last step, the background was corrected with the Robust Multi-array Average (RMA) algorithm and data were normalized using quantiles.	GPL13667	Marta,,Piqué	IDIBAPS	Rosselló, 153	Barcelona	Barcelona	8036	Spain	ftp://ftp.ncbi.nlm.nih.gov/geo/samples/GSM5018nnn/GSM5018398/suppl/GSM5018398_P-NY5369_110618_E09.CEL.gz	49386	NASH-HCC tumor
GSM5018399	Liver_NASH-HCC_Tumor_15	GSM5018399	Public on Jun 29 2021	2021-01-13	2021-06-29	RNA	1	NY5371	Homo sapiens	tissue: NASH-HCC tumor	total RNA	50ng of total mRNA was isolated from FFPE samples using the miRNeasy FFPE kit (Qiagen). The Qiacube system (Qiagen) was used to automatize the extraction process. DNA FFPE kits (Qiagen).	biotin	Double-stranded cDNAs were synthesized from total RNA through reverse transcription with an oligo-dT primer containing the T7 RNA polymerase promoter and double strand conversion using the cDNA Synthesis System. Biotin-labeled cRNA was generated from the cDNA.	9606	Total mRNA was prepared for hybridization using the GeneChip 3’ IVT Pico Kit assay (Thermo Fisher) following the manufacturer’s protocols. Samples were hybridized to the Human Genome U219 Array (Affymetrix) also following the manufacturer protocols.	Array hybridization, washing and scanning were performed according to the manufacturer’s recommendations.	Gene expression profiles that passed the quality control were submitted to the GenePattern ExpressionFileCreator Module20 to generate the final dataset. In this last step, the background was corrected with the Robust Multi-array Average (RMA) algorithm and data were normalized using quantiles.	GPL13667	Marta,,Piqué	IDIBAPS	Rosselló, 153	Barcelona	Barcelona	8036	Spain	ftp://ftp.ncbi.nlm.nih.gov/geo/samples/GSM5018nnn/GSM5018399/suppl/GSM5018399_P-NY5371_110618_G09.CEL.gz	49386	NASH-HCC tumor
GSM5018400	Liver_NASH-HCC_Tumor_16	GSM5018400	Public on Jun 29 2021	2021-01-13	2021-06-29	RNA	1	NY5437	Homo sapiens	tissue: NASH-HCC tumor	total RNA	50ng of total mRNA was isolated from FFPE samples using the miRNeasy FFPE kit (Qiagen). The Qiacube system (Qiagen) was used to automatize the extraction process. DNA FFPE kits (Qiagen).	biotin	Double-stranded cDNAs were synthesized from total RNA through reverse transcription with an oligo-dT primer containing the T7 RNA polymerase promoter and double strand conversion using the cDNA Synthesis System. Biotin-labeled cRNA was generated from the cDNA.	9606	Total mRNA was prepared for hybridization using the GeneChip 3’ IVT Pico Kit assay (Thermo Fisher) following the manufacturer’s protocols. Samples were hybridized to the Human Genome U219 Array (Affymetrix) also following the manufacturer protocols.	Array hybridization, washing and scanning were performed according to the manufacturer’s recommendations.	Gene expression profiles that passed the quality control were submitted to the GenePattern ExpressionFileCreator Module20 to generate the final dataset. In this last step, the background was corrected with the Robust Multi-array Average (RMA) algorithm and data were normalized using quantiles.	GPL13667	Marta,,Piqué	IDIBAPS	Rosselló, 153	Barcelona	Barcelona	8036	Spain	ftp://ftp.ncbi.nlm.nih.gov/geo/samples/GSM5018nnn/GSM5018400/suppl/GSM5018400_NY5437_160718_G08.CEL.gz	49386	NASH-HCC tumor
GSM5018401	Liver_NASH-HCC_Tumor_17	GSM5018401	Public on Jun 29 2021	2021-01-13	2021-06-29	RNA	1	NY5447	Homo sapiens	tissue: NASH-HCC tumor	total RNA	50ng of total mRNA was isolated from FFPE samples using the miRNeasy FFPE kit (Qiagen). The Qiacube system (Qiagen) was used to automatize the extraction process. DNA FFPE kits (Qiagen).	biotin	Double-stranded cDNAs were synthesized from total RNA through reverse transcription with an oligo-dT primer containing the T7 RNA polymerase promoter and double strand conversion using the cDNA Synthesis System. Biotin-labeled cRNA was generated from the cDNA.	9606	Total mRNA was prepared for hybridization using the GeneChip 3’ IVT Pico Kit assay (Thermo Fisher) following the manufacturer’s protocols. Samples were hybridized to the Human Genome U219 Array (Affymetrix) also following the manufacturer protocols.	Array hybridization, washing and scanning were performed according to the manufacturer’s recommendations.	Gene expression profiles that passed the quality control were submitted to the GenePattern ExpressionFileCreator Module20 to generate the final dataset. In this last step, the background was corrected with the Robust Multi-array Average (RMA) algorithm and data were normalized using quantiles.	GPL13667	Marta,,Piqué	IDIBAPS	Rosselló, 153	Barcelona	Barcelona	8036	Spain	ftp://ftp.ncbi.nlm.nih.gov/geo/samples/GSM5018nnn/GSM5018401/suppl/GSM5018401_NY5447_160718_H08.CEL.gz	49386	NASH-HCC tumor
GSM5018402	Liver_NASH-HCC_Tumor_18	GSM5018402	Public on Jun 29 2021	2021-01-13	2021-06-29	RNA	1	NY5451	Homo sapiens	tissue: NASH-HCC tumor	total RNA	50ng of total mRNA was isolated from FFPE samples using the miRNeasy FFPE kit (Qiagen). The Qiacube system (Qiagen) was used to automatize the extraction process. DNA FFPE kits (Qiagen).	biotin	Double-stranded cDNAs were synthesized from total RNA through reverse transcription with an oligo-dT primer containing the T7 RNA polymerase promoter and double strand conversion using the cDNA Synthesis System. Biotin-labeled cRNA was generated from the cDNA.	9606	Total mRNA was prepared for hybridization using the GeneChip 3’ IVT Pico Kit assay (Thermo Fisher) following the manufacturer’s protocols. Samples were hybridized to the Human Genome U219 Array (Affymetrix) also following the manufacturer protocols.	Array hybridization, washing and scanning were performed according to the manufacturer’s recommendations.	Gene expression profiles that passed the quality control were submitted to the GenePattern ExpressionFileCreator Module20 to generate the final dataset. In this last step, the background was corrected with the Robust Multi-array Average (RMA) algorithm and data were normalized using quantiles.	GPL13667	Marta,,Piqué	IDIBAPS	Rosselló, 153	Barcelona	Barcelona	8036	Spain	ftp://ftp.ncbi.nlm.nih.gov/geo/samples/GSM5018nnn/GSM5018402/suppl/GSM5018402_P-NY5451_110618_D07.CEL.gz	49386	NASH-HCC tumor
GSM5018403	Liver_NASH-HCC_Tumor_19	GSM5018403	Public on Jun 29 2021	2021-01-13	2021-06-29	RNA	1	NY5463	Homo sapiens	tissue: NASH-HCC tumor	total RNA	50ng of total mRNA was isolated from FFPE samples using the miRNeasy FFPE kit (Qiagen). The Qiacube system (Qiagen) was used to automatize the extraction process. DNA FFPE kits (Qiagen).	biotin	Double-stranded cDNAs were synthesized from total RNA through reverse transcription with an oligo-dT primer containing the T7 RNA polymerase promoter and double strand conversion using the cDNA Synthesis System. Biotin-labeled cRNA was generated from the cDNA.	9606	Total mRNA was prepared for hybridization using the GeneChip 3’ IVT Pico Kit assay (Thermo Fisher) following the manufacturer’s protocols. Samples were hybridized to the Human Genome U219 Array (Affymetrix) also following the manufacturer protocols.	Array hybridization, washing and scanning were performed according to the manufacturer’s recommendations.	Gene expression profiles that passed the quality control were submitted to the GenePattern ExpressionFileCreator Module20 to generate the final dataset. In this last step, the background was corrected with the Robust Multi-array Average (RMA) algorithm and data were normalized using quantiles.	GPL13667	Marta,,Piqué	IDIBAPS	Rosselló, 153	Barcelona	Barcelona	8036	Spain	ftp://ftp.ncbi.nlm.nih.gov/geo/samples/GSM5018nnn/GSM5018403/suppl/GSM5018403_P-NY5463_110618_E07.CEL.gz	49386	NASH-HCC tumor
GSM5018404	Liver_NASH-HCC_Tumor_20	GSM5018404	Public on Jun 29 2021	2021-01-13	2021-06-29	RNA	1	NY5467	Homo sapiens	tissue: NASH-HCC tumor	total RNA	50ng of total mRNA was isolated from FFPE samples using the miRNeasy FFPE kit (Qiagen). The Qiacube system (Qiagen) was used to automatize the extraction process. DNA FFPE kits (Qiagen).	biotin	Double-stranded cDNAs were synthesized from total RNA through reverse transcription with an oligo-dT primer containing the T7 RNA polymerase promoter and double strand conversion using the cDNA Synthesis System. Biotin-labeled cRNA was generated from the cDNA.	9606	Total mRNA was prepared for hybridization using the GeneChip 3’ IVT Pico Kit assay (Thermo Fisher) following the manufacturer’s protocols. Samples were hybridized to the Human Genome U219 Array (Affymetrix) also following the manufacturer protocols.	Array hybridization, washing and scanning were performed according to the manufacturer’s recommendations.	Gene expression profiles that passed the quality control were submitted to the GenePattern ExpressionFileCreator Module20 to generate the final dataset. In this last step, the background was corrected with the Robust Multi-array Average (RMA) algorithm and data were normalized using quantiles.	GPL13667	Marta,,Piqué	IDIBAPS	Rosselló, 153	Barcelona	Barcelona	8036	Spain	ftp://ftp.ncbi.nlm.nih.gov/geo/samples/GSM5018nnn/GSM5018404/suppl/GSM5018404_NY5467_160718_C02.CEL.gz	49386	NASH-HCC tumor
GSM5018405	Liver_NASH-HCC_Tumor_21	GSM5018405	Public on Jun 29 2021	2021-01-13	2021-06-29	RNA	1	NY5515	Homo sapiens	tissue: NASH-HCC tumor	total RNA	50ng of total mRNA was isolated from FFPE samples using the miRNeasy FFPE kit (Qiagen). The Qiacube system (Qiagen) was used to automatize the extraction process. DNA FFPE kits (Qiagen).	biotin	Double-stranded cDNAs were synthesized from total RNA through reverse transcription with an oligo-dT primer containing the T7 RNA polymerase promoter and double strand conversion using the cDNA Synthesis System. Biotin-labeled cRNA was generated from the cDNA.	9606	Total mRNA was prepared for hybridization using the GeneChip 3’ IVT Pico Kit assay (Thermo Fisher) following the manufacturer’s protocols. Samples were hybridized to the Human Genome U219 Array (Affymetrix) also following the manufacturer protocols.	Array hybridization, washing and scanning were performed according to the manufacturer’s recommendations.	Gene expression profiles that passed the quality control were submitted to the GenePattern ExpressionFileCreator Module20 to generate the final dataset. In this last step, the background was corrected with the Robust Multi-array Average (RMA) algorithm and data were normalized using quantiles.	GPL13667	Marta,,Piqué	IDIBAPS	Rosselló, 153	Barcelona	Barcelona	8036	Spain	ftp://ftp.ncbi.nlm.nih.gov/geo/samples/GSM5018nnn/GSM5018405/suppl/GSM5018405_NY5515_110618_B05.CEL.gz	49386	NASH-HCC tumor
GSM5018406	Liver_NASH-HCC_Tumor_22	GSM5018406	Public on Jun 29 2021	2021-01-13	2021-06-29	RNA	1	NY5519	Homo sapiens	tissue: NASH-HCC tumor	total RNA	50ng of total mRNA was isolated from FFPE samples using the miRNeasy FFPE kit (Qiagen). The Qiacube system (Qiagen) was used to automatize the extraction process. DNA FFPE kits (Qiagen).	biotin	Double-stranded cDNAs were synthesized from total RNA through reverse transcription with an oligo-dT primer containing the T7 RNA polymerase promoter and double strand conversion using the cDNA Synthesis System. Biotin-labeled cRNA was generated from the cDNA.	9606	Total mRNA was prepared for hybridization using the GeneChip 3’ IVT Pico Kit assay (Thermo Fisher) following the manufacturer’s protocols. Samples were hybridized to the Human Genome U219 Array (Affymetrix) also following the manufacturer protocols.	Array hybridization, washing and scanning were performed according to the manufacturer’s recommendations.	Gene expression profiles that passed the quality control were submitted to the GenePattern ExpressionFileCreator Module20 to generate the final dataset. In this last step, the background was corrected with the Robust Multi-array Average (RMA) algorithm and data were normalized using quantiles.	GPL13667	Marta,,Piqué	IDIBAPS	Rosselló, 153	Barcelona	Barcelona	8036	Spain	ftp://ftp.ncbi.nlm.nih.gov/geo/samples/GSM5018nnn/GSM5018406/suppl/GSM5018406_NY5519_160718_E02.CEL.gz	49386	NASH-HCC tumor
GSM5018407	Liver_NASH-HCC_Tumor_23	GSM5018407	Public on Jun 29 2021	2021-01-13	2021-06-29	RNA	1	NY5523	Homo sapiens	tissue: NASH-HCC tumor	total RNA	50ng of total mRNA was isolated from FFPE samples using the miRNeasy FFPE kit (Qiagen). The Qiacube system (Qiagen) was used to automatize the extraction process. DNA FFPE kits (Qiagen).	biotin	Double-stranded cDNAs were synthesized from total RNA through reverse transcription with an oligo-dT primer containing the T7 RNA polymerase promoter and double strand conversion using the cDNA Synthesis System. Biotin-labeled cRNA was generated from the cDNA.	9606	Total mRNA was prepared for hybridization using the GeneChip 3’ IVT Pico Kit assay (Thermo Fisher) following the manufacturer’s protocols. Samples were hybridized to the Human Genome U219 Array (Affymetrix) also following the manufacturer protocols.	Array hybridization, washing and scanning were performed according to the manufacturer’s recommendations.	Gene expression profiles that passed the quality control were submitted to the GenePattern ExpressionFileCreator Module20 to generate the final dataset. In this last step, the background was corrected with the Robust Multi-array Average (RMA) algorithm and data were normalized using quantiles.	GPL13667	Marta,,Piqué	IDIBAPS	Rosselló, 153	Barcelona	Barcelona	8036	Spain	ftp://ftp.ncbi.nlm.nih.gov/geo/samples/GSM5018nnn/GSM5018407/suppl/GSM5018407_NY5523_160718_G02.CEL.gz	49386	NASH-HCC tumor
GSM5018408	Liver_NASH-HCC_Tumor_24	GSM5018408	Public on Jun 29 2021	2021-01-13	2021-06-29	RNA	1	NY5527	Homo sapiens	tissue: NASH-HCC tumor	total RNA	50ng of total mRNA was isolated from FFPE samples using the miRNeasy FFPE kit (Qiagen). The Qiacube system (Qiagen) was used to automatize the extraction process. DNA FFPE kits (Qiagen).	biotin	Double-stranded cDNAs were synthesized from total RNA through reverse transcription with an oligo-dT primer containing the T7 RNA polymerase promoter and double strand conversion using the cDNA Synthesis System. Biotin-labeled cRNA was generated from the cDNA.	9606	Total mRNA was prepared for hybridization using the GeneChip 3’ IVT Pico Kit assay (Thermo Fisher) following the manufacturer’s protocols. Samples were hybridized to the Human Genome U219 Array (Affymetrix) also following the manufacturer protocols.	Array hybridization, washing and scanning were performed according to the manufacturer’s recommendations.	Gene expression profiles that passed the quality control were submitted to the GenePattern ExpressionFileCreator Module20 to generate the final dataset. In this last step, the background was corrected with the Robust Multi-array Average (RMA) algorithm and data were normalized using quantiles.	GPL13667	Marta,,Piqué	IDIBAPS	Rosselló, 153	Barcelona	Barcelona	8036	Spain	ftp://ftp.ncbi.nlm.nih.gov/geo/samples/GSM5018nnn/GSM5018408/suppl/GSM5018408_P-NY5527_110618_H07.CEL.gz	49386	NASH-HCC tumor
GSM5018409	Liver_NASH-HCC_Tumor_25	GSM5018409	Public on Jun 29 2021	2021-01-13	2021-06-29	RNA	1	NY5529	Homo sapiens	tissue: NASH-HCC tumor	total RNA	50ng of total mRNA was isolated from FFPE samples using the miRNeasy FFPE kit (Qiagen). The Qiacube system (Qiagen) was used to automatize the extraction process. DNA FFPE kits (Qiagen).	biotin	Double-stranded cDNAs were synthesized from total RNA through reverse transcription with an oligo-dT primer containing the T7 RNA polymerase promoter and double strand conversion using the cDNA Synthesis System. Biotin-labeled cRNA was generated from the cDNA.	9606	Total mRNA was prepared for hybridization using the GeneChip 3’ IVT Pico Kit assay (Thermo Fisher) following the manufacturer’s protocols. Samples were hybridized to the Human Genome U219 Array (Affymetrix) also following the manufacturer protocols.	Array hybridization, washing and scanning were performed according to the manufacturer’s recommendations.	Gene expression profiles that passed the quality control were submitted to the GenePattern ExpressionFileCreator Module20 to generate the final dataset. In this last step, the background was corrected with the Robust Multi-array Average (RMA) algorithm and data were normalized using quantiles.	GPL13667	Marta,,Piqué	IDIBAPS	Rosselló, 153	Barcelona	Barcelona	8036	Spain	ftp://ftp.ncbi.nlm.nih.gov/geo/samples/GSM5018nnn/GSM5018409/suppl/GSM5018409_NY5529_160718_H02.CEL.gz	49386	NASH-HCC tumor
GSM5018410	Liver_NASH-HCC_Tumor_26	GSM5018410	Public on Jun 29 2021	2021-01-13	2021-06-29	RNA	1	NY5537	Homo sapiens	tissue: NASH-HCC tumor	total RNA	50ng of total mRNA was isolated from FFPE samples using the miRNeasy FFPE kit (Qiagen). The Qiacube system (Qiagen) was used to automatize the extraction process. DNA FFPE kits (Qiagen).	biotin	Double-stranded cDNAs were synthesized from total RNA through reverse transcription with an oligo-dT primer containing the T7 RNA polymerase promoter and double strand conversion using the cDNA Synthesis System. Biotin-labeled cRNA was generated from the cDNA.	9606	Total mRNA was prepared for hybridization using the GeneChip 3’ IVT Pico Kit assay (Thermo Fisher) following the manufacturer’s protocols. Samples were hybridized to the Human Genome U219 Array (Affymetrix) also following the manufacturer protocols.	Array hybridization, washing and scanning were performed according to the manufacturer’s recommendations.	Gene expression profiles that passed the quality control were submitted to the GenePattern ExpressionFileCreator Module20 to generate the final dataset. In this last step, the background was corrected with the Robust Multi-array Average (RMA) algorithm and data were normalized using quantiles.	GPL13667	Marta,,Piqué	IDIBAPS	Rosselló, 153	Barcelona	Barcelona	8036	Spain	ftp://ftp.ncbi.nlm.nih.gov/geo/samples/GSM5018nnn/GSM5018410/suppl/GSM5018410_NY5537_160718_A03.CEL.gz	49386	NASH-HCC tumor
GSM5018411	Liver_NASH-HCC_Tumor_27	GSM5018411	Public on Jun 29 2021	2021-01-13	2021-06-29	RNA	1	NY5539	Homo sapiens	tissue: NASH-HCC tumor	total RNA	50ng of total mRNA was isolated from FFPE samples using the miRNeasy FFPE kit (Qiagen). The Qiacube system (Qiagen) was used to automatize the extraction process. DNA FFPE kits (Qiagen).	biotin	Double-stranded cDNAs were synthesized from total RNA through reverse transcription with an oligo-dT primer containing the T7 RNA polymerase promoter and double strand conversion using the cDNA Synthesis System. Biotin-labeled cRNA was generated from the cDNA.	9606	Total mRNA was prepared for hybridization using the GeneChip 3’ IVT Pico Kit assay (Thermo Fisher) following the manufacturer’s protocols. Samples were hybridized to the Human Genome U219 Array (Affymetrix) also following the manufacturer protocols.	Array hybridization, washing and scanning were performed according to the manufacturer’s recommendations.	Gene expression profiles that passed the quality control were submitted to the GenePattern ExpressionFileCreator Module20 to generate the final dataset. In this last step, the background was corrected with the Robust Multi-array Average (RMA) algorithm and data were normalized using quantiles.	GPL13667	Marta,,Piqué	IDIBAPS	Rosselló, 153	Barcelona	Barcelona	8036	Spain	ftp://ftp.ncbi.nlm.nih.gov/geo/samples/GSM5018nnn/GSM5018411/suppl/GSM5018411_NY5539_160718_H10.CEL.gz	49386	NASH-HCC tumor
GSM5018412	Liver_NASH-HCC_Tumor_28	GSM5018412	Public on Jun 29 2021	2021-01-13	2021-06-29	RNA	1	NY5563	Homo sapiens	tissue: NASH-HCC tumor	total RNA	50ng of total mRNA was isolated from FFPE samples using the miRNeasy FFPE kit (Qiagen). The Qiacube system (Qiagen) was used to automatize the extraction process. DNA FFPE kits (Qiagen).	biotin	Double-stranded cDNAs were synthesized from total RNA through reverse transcription with an oligo-dT primer containing the T7 RNA polymerase promoter and double strand conversion using the cDNA Synthesis System. Biotin-labeled cRNA was generated from the cDNA.	9606	Total mRNA was prepared for hybridization using the GeneChip 3’ IVT Pico Kit assay (Thermo Fisher) following the manufacturer’s protocols. Samples were hybridized to the Human Genome U219 Array (Affymetrix) also following the manufacturer protocols.	Array hybridization, washing and scanning were performed according to the manufacturer’s recommendations.	Gene expression profiles that passed the quality control were submitted to the GenePattern ExpressionFileCreator Module20 to generate the final dataset. In this last step, the background was corrected with the Robust Multi-array Average (RMA) algorithm and data were normalized using quantiles.	GPL13667	Marta,,Piqué	IDIBAPS	Rosselló, 153	Barcelona	Barcelona	8036	Spain	ftp://ftp.ncbi.nlm.nih.gov/geo/samples/GSM5018nnn/GSM5018412/suppl/GSM5018412_NY5563_160718_F11.CEL.gz	49386	NASH-HCC tumor
GSM5018413	Liver_NASH-HCC_Tumor_29	GSM5018413	Public on Jun 29 2021	2021-01-13	2021-06-29	RNA	1	NY5565	Homo sapiens	tissue: NASH-HCC tumor	total RNA	50ng of total mRNA was isolated from FFPE samples using the miRNeasy FFPE kit (Qiagen). The Qiacube system (Qiagen) was used to automatize the extraction process. DNA FFPE kits (Qiagen).	biotin	Double-stranded cDNAs were synthesized from total RNA through reverse transcription with an oligo-dT primer containing the T7 RNA polymerase promoter and double strand conversion using the cDNA Synthesis System. Biotin-labeled cRNA was generated from the cDNA.	9606	Total mRNA was prepared for hybridization using the GeneChip 3’ IVT Pico Kit assay (Thermo Fisher) following the manufacturer’s protocols. Samples were hybridized to the Human Genome U219 Array (Affymetrix) also following the manufacturer protocols.	Array hybridization, washing and scanning were performed according to the manufacturer’s recommendations.	Gene expression profiles that passed the quality control were submitted to the GenePattern ExpressionFileCreator Module20 to generate the final dataset. In this last step, the background was corrected with the Robust Multi-array Average (RMA) algorithm and data were normalized using quantiles.	GPL13667	Marta,,Piqué	IDIBAPS	Rosselló, 153	Barcelona	Barcelona	8036	Spain	ftp://ftp.ncbi.nlm.nih.gov/geo/samples/GSM5018nnn/GSM5018413/suppl/GSM5018413_P-NY5565_110618_B09.CEL.gz	49386	NASH-HCC tumor
GSM5018414	Liver_NASH-HCC_Tumor_30	GSM5018414	Public on Jun 29 2021	2021-01-13	2021-06-29	RNA	1	NY5585	Homo sapiens	tissue: NASH-HCC tumor	total RNA	50ng of total mRNA was isolated from FFPE samples using the miRNeasy FFPE kit (Qiagen). The Qiacube system (Qiagen) was used to automatize the extraction process. DNA FFPE kits (Qiagen).	biotin	Double-stranded cDNAs were synthesized from total RNA through reverse transcription with an oligo-dT primer containing the T7 RNA polymerase promoter and double strand conversion using the cDNA Synthesis System. Biotin-labeled cRNA was generated from the cDNA.	9606	Total mRNA was prepared for hybridization using the GeneChip 3’ IVT Pico Kit assay (Thermo Fisher) following the manufacturer’s protocols. Samples were hybridized to the Human Genome U219 Array (Affymetrix) also following the manufacturer protocols.	Array hybridization, washing and scanning were performed according to the manufacturer’s recommendations.	Gene expression profiles that passed the quality control were submitted to the GenePattern ExpressionFileCreator Module20 to generate the final dataset. In this last step, the background was corrected with the Robust Multi-array Average (RMA) algorithm and data were normalized using quantiles.	GPL13667	Marta,,Piqué	IDIBAPS	Rosselló, 153	Barcelona	Barcelona	8036	Spain	ftp://ftp.ncbi.nlm.nih.gov/geo/samples/GSM5018nnn/GSM5018414/suppl/GSM5018414_NY5585_160718_A12.CEL.gz	49386	NASH-HCC tumor
GSM5018415	Liver_NASH-HCC_Tumor_31	GSM5018415	Public on Jun 29 2021	2021-01-13	2021-06-29	RNA	1	NY5597	Homo sapiens	tissue: NASH-HCC tumor	total RNA	50ng of total mRNA was isolated from FFPE samples using the miRNeasy FFPE kit (Qiagen). The Qiacube system (Qiagen) was used to automatize the extraction process. DNA FFPE kits (Qiagen).	biotin	Double-stranded cDNAs were synthesized from total RNA through reverse transcription with an oligo-dT primer containing the T7 RNA polymerase promoter and double strand conversion using the cDNA Synthesis System. Biotin-labeled cRNA was generated from the cDNA.	9606	Total mRNA was prepared for hybridization using the GeneChip 3’ IVT Pico Kit assay (Thermo Fisher) following the manufacturer’s protocols. Samples were hybridized to the Human Genome U219 Array (Affymetrix) also following the manufacturer protocols.	Array hybridization, washing and scanning were performed according to the manufacturer’s recommendations.	Gene expression profiles that passed the quality control were submitted to the GenePattern ExpressionFileCreator Module20 to generate the final dataset. In this last step, the background was corrected with the Robust Multi-array Average (RMA) algorithm and data were normalized using quantiles.	GPL13667	Marta,,Piqué	IDIBAPS	Rosselló, 153	Barcelona	Barcelona	8036	Spain	ftp://ftp.ncbi.nlm.nih.gov/geo/samples/GSM5018nnn/GSM5018415/suppl/GSM5018415_NY5597_160718_B03.CEL.gz	49386	NASH-HCC tumor
GSM5018416	Liver_NASH-HCC_Tumor_32	GSM5018416	Public on Jun 29 2021	2021-01-13	2021-06-29	RNA	1	NY5667	Homo sapiens	tissue: NASH-HCC tumor	total RNA	50ng of total mRNA was isolated from FFPE samples using the miRNeasy FFPE kit (Qiagen). The Qiacube system (Qiagen) was used to automatize the extraction process. DNA FFPE kits (Qiagen).	biotin	Double-stranded cDNAs were synthesized from total RNA through reverse transcription with an oligo-dT primer containing the T7 RNA polymerase promoter and double strand conversion using the cDNA Synthesis System. Biotin-labeled cRNA was generated from the cDNA.	9606	Total mRNA was prepared for hybridization using the GeneChip 3’ IVT Pico Kit assay (Thermo Fisher) following the manufacturer’s protocols. Samples were hybridized to the Human Genome U219 Array (Affymetrix) also following the manufacturer protocols.	Array hybridization, washing and scanning were performed according to the manufacturer’s recommendations.	Gene expression profiles that passed the quality control were submitted to the GenePattern ExpressionFileCreator Module20 to generate the final dataset. In this last step, the background was corrected with the Robust Multi-array Average (RMA) algorithm and data were normalized using quantiles.	GPL13667	Marta,,Piqué	IDIBAPS	Rosselló, 153	Barcelona	Barcelona	8036	Spain	ftp://ftp.ncbi.nlm.nih.gov/geo/samples/GSM5018nnn/GSM5018416/suppl/GSM5018416_NY5667_160718_F03.CEL.gz	49386	NASH-HCC tumor
GSM5018417	Liver_NASH-HCC_Tumor_33	GSM5018417	Public on Jun 29 2021	2021-01-13	2021-06-29	RNA	1	NY5671	Homo sapiens	tissue: NASH-HCC tumor	total RNA	50ng of total mRNA was isolated from FFPE samples using the miRNeasy FFPE kit (Qiagen). The Qiacube system (Qiagen) was used to automatize the extraction process. DNA FFPE kits (Qiagen).	biotin	Double-stranded cDNAs were synthesized from total RNA through reverse transcription with an oligo-dT primer containing the T7 RNA polymerase promoter and double strand conversion using the cDNA Synthesis System. Biotin-labeled cRNA was generated from the cDNA.	9606	Total mRNA was prepared for hybridization using the GeneChip 3’ IVT Pico Kit assay (Thermo Fisher) following the manufacturer’s protocols. Samples were hybridized to the Human Genome U219 Array (Affymetrix) also following the manufacturer protocols.	Array hybridization, washing and scanning were performed according to the manufacturer’s recommendations.	Gene expression profiles that passed the quality control were submitted to the GenePattern ExpressionFileCreator Module20 to generate the final dataset. In this last step, the background was corrected with the Robust Multi-array Average (RMA) algorithm and data were normalized using quantiles.	GPL13667	Marta,,Piqué	IDIBAPS	Rosselló, 153	Barcelona	Barcelona	8036	Spain	ftp://ftp.ncbi.nlm.nih.gov/geo/samples/GSM5018nnn/GSM5018417/suppl/GSM5018417_NY5671_160718_H03.CEL.gz	49386	NASH-HCC tumor
GSM5018418	Liver_NASH-HCC_Tumor_34	GSM5018418	Public on Jun 29 2021	2021-01-13	2021-06-29	RNA	1	NY5673	Homo sapiens	tissue: NASH-HCC tumor	total RNA	50ng of total mRNA was isolated from FFPE samples using the miRNeasy FFPE kit (Qiagen). The Qiacube system (Qiagen) was used to automatize the extraction process. DNA FFPE kits (Qiagen).	biotin	Double-stranded cDNAs were synthesized from total RNA through reverse transcription with an oligo-dT primer containing the T7 RNA polymerase promoter and double strand conversion using the cDNA Synthesis System. Biotin-labeled cRNA was generated from the cDNA.	9606	Total mRNA was prepared for hybridization using the GeneChip 3’ IVT Pico Kit assay (Thermo Fisher) following the manufacturer’s protocols. Samples were hybridized to the Human Genome U219 Array (Affymetrix) also following the manufacturer protocols.	Array hybridization, washing and scanning were performed according to the manufacturer’s recommendations.	Gene expression profiles that passed the quality control were submitted to the GenePattern ExpressionFileCreator Module20 to generate the final dataset. In this last step, the background was corrected with the Robust Multi-array Average (RMA) algorithm and data were normalized using quantiles.	GPL13667	Marta,,Piqué	IDIBAPS	Rosselló, 153	Barcelona	Barcelona	8036	Spain	ftp://ftp.ncbi.nlm.nih.gov/geo/samples/GSM5018nnn/GSM5018418/suppl/GSM5018418_NY5673_160718_G03.CEL.gz	49386	NASH-HCC tumor
GSM5018419	Liver_NASH-HCC_Tumor_35	GSM5018419	Public on Jun 29 2021	2021-01-13	2021-06-29	RNA	1	NY5681	Homo sapiens	tissue: NASH-HCC tumor	total RNA	50ng of total mRNA was isolated from FFPE samples using the miRNeasy FFPE kit (Qiagen). The Qiacube system (Qiagen) was used to automatize the extraction process. DNA FFPE kits (Qiagen).	biotin	Double-stranded cDNAs were synthesized from total RNA through reverse transcription with an oligo-dT primer containing the T7 RNA polymerase promoter and double strand conversion using the cDNA Synthesis System. Biotin-labeled cRNA was generated from the cDNA.	9606	Total mRNA was prepared for hybridization using the GeneChip 3’ IVT Pico Kit assay (Thermo Fisher) following the manufacturer’s protocols. Samples were hybridized to the Human Genome U219 Array (Affymetrix) also following the manufacturer protocols.	Array hybridization, washing and scanning were performed according to the manufacturer’s recommendations.	Gene expression profiles that passed the quality control were submitted to the GenePattern ExpressionFileCreator Module20 to generate the final dataset. In this last step, the background was corrected with the Robust Multi-array Average (RMA) algorithm and data were normalized using quantiles.	GPL13667	Marta,,Piqué	IDIBAPS	Rosselló, 153	Barcelona	Barcelona	8036	Spain	ftp://ftp.ncbi.nlm.nih.gov/geo/samples/GSM5018nnn/GSM5018419/suppl/GSM5018419_NY5681_160718_B04.CEL.gz	49386	NASH-HCC tumor
GSM5018420	Liver_NASH-HCC_Tumor_36	GSM5018420	Public on Jun 29 2021	2021-01-13	2021-06-29	RNA	1	NY5683	Homo sapiens	tissue: NASH-HCC tumor	total RNA	50ng of total mRNA was isolated from FFPE samples using the miRNeasy FFPE kit (Qiagen). The Qiacube system (Qiagen) was used to automatize the extraction process. DNA FFPE kits (Qiagen).	biotin	Double-stranded cDNAs were synthesized from total RNA through reverse transcription with an oligo-dT primer containing the T7 RNA polymerase promoter and double strand conversion using the cDNA Synthesis System. Biotin-labeled cRNA was generated from the cDNA.	9606	Total mRNA was prepared for hybridization using the GeneChip 3’ IVT Pico Kit assay (Thermo Fisher) following the manufacturer’s protocols. Samples were hybridized to the Human Genome U219 Array (Affymetrix) also following the manufacturer protocols.	Array hybridization, washing and scanning were performed according to the manufacturer’s recommendations.	Gene expression profiles that passed the quality control were submitted to the GenePattern ExpressionFileCreator Module20 to generate the final dataset. In this last step, the background was corrected with the Robust Multi-array Average (RMA) algorithm and data were normalized using quantiles.	GPL13667	Marta,,Piqué	IDIBAPS	Rosselló, 153	Barcelona	Barcelona	8036	Spain	ftp://ftp.ncbi.nlm.nih.gov/geo/samples/GSM5018nnn/GSM5018420/suppl/GSM5018420_NY5683_160718_D04.CEL.gz	49386	NASH-HCC tumor
GSM5018421	Liver_NASH-HCC_Tumor_37	GSM5018421	Public on Jun 29 2021	2021-01-13	2021-06-29	RNA	1	NY5685	Homo sapiens	tissue: NASH-HCC tumor	total RNA	50ng of total mRNA was isolated from FFPE samples using the miRNeasy FFPE kit (Qiagen). The Qiacube system (Qiagen) was used to automatize the extraction process. DNA FFPE kits (Qiagen).	biotin	Double-stranded cDNAs were synthesized from total RNA through reverse transcription with an oligo-dT primer containing the T7 RNA polymerase promoter and double strand conversion using the cDNA Synthesis System. Biotin-labeled cRNA was generated from the cDNA.	9606	Total mRNA was prepared for hybridization using the GeneChip 3’ IVT Pico Kit assay (Thermo Fisher) following the manufacturer’s protocols. Samples were hybridized to the Human Genome U219 Array (Affymetrix) also following the manufacturer protocols.	Array hybridization, washing and scanning were performed according to the manufacturer’s recommendations.	Gene expression profiles that passed the quality control were submitted to the GenePattern ExpressionFileCreator Module20 to generate the final dataset. In this last step, the background was corrected with the Robust Multi-array Average (RMA) algorithm and data were normalized using quantiles.	GPL13667	Marta,,Piqué	IDIBAPS	Rosselló, 153	Barcelona	Barcelona	8036	Spain	ftp://ftp.ncbi.nlm.nih.gov/geo/samples/GSM5018nnn/GSM5018421/suppl/GSM5018421_NY5685_160718_H12.CEL.gz	49386	NASH-HCC tumor
GSM5018422	Liver_NASH-HCC_Tumor_38	GSM5018422	Public on Jun 29 2021	2021-01-13	2021-06-29	RNA	1	NY5701	Homo sapiens	tissue: NASH-HCC tumor	total RNA	50ng of total mRNA was isolated from FFPE samples using the miRNeasy FFPE kit (Qiagen). The Qiacube system (Qiagen) was used to automatize the extraction process. DNA FFPE kits (Qiagen).	biotin	Double-stranded cDNAs were synthesized from total RNA through reverse transcription with an oligo-dT primer containing the T7 RNA polymerase promoter and double strand conversion using the cDNA Synthesis System. Biotin-labeled cRNA was generated from the cDNA.	9606	Total mRNA was prepared for hybridization using the GeneChip 3’ IVT Pico Kit assay (Thermo Fisher) following the manufacturer’s protocols. Samples were hybridized to the Human Genome U219 Array (Affymetrix) also following the manufacturer protocols.	Array hybridization, washing and scanning were performed according to the manufacturer’s recommendations.	Gene expression profiles that passed the quality control were submitted to the GenePattern ExpressionFileCreator Module20 to generate the final dataset. In this last step, the background was corrected with the Robust Multi-array Average (RMA) algorithm and data were normalized using quantiles.	GPL13667	Marta,,Piqué	IDIBAPS	Rosselló, 153	Barcelona	Barcelona	8036	Spain	ftp://ftp.ncbi.nlm.nih.gov/geo/samples/GSM5018nnn/GSM5018422/suppl/GSM5018422_NY5701_160718_B11.CEL.gz	49386	NASH-HCC tumor
GSM5018423	Liver_NASH-HCC_Tumor_39	GSM5018423	Public on Jun 29 2021	2021-01-13	2021-06-29	RNA	1	NY5703	Homo sapiens	tissue: NASH-HCC tumor	total RNA	50ng of total mRNA was isolated from FFPE samples using the miRNeasy FFPE kit (Qiagen). The Qiacube system (Qiagen) was used to automatize the extraction process. DNA FFPE kits (Qiagen).	biotin	Double-stranded cDNAs were synthesized from total RNA through reverse transcription with an oligo-dT primer containing the T7 RNA polymerase promoter and double strand conversion using the cDNA Synthesis System. Biotin-labeled cRNA was generated from the cDNA.	9606	Total mRNA was prepared for hybridization using the GeneChip 3’ IVT Pico Kit assay (Thermo Fisher) following the manufacturer’s protocols. Samples were hybridized to the Human Genome U219 Array (Affymetrix) also following the manufacturer protocols.	Array hybridization, washing and scanning were performed according to the manufacturer’s recommendations.	Gene expression profiles that passed the quality control were submitted to the GenePattern ExpressionFileCreator Module20 to generate the final dataset. In this last step, the background was corrected with the Robust Multi-array Average (RMA) algorithm and data were normalized using quantiles.	GPL13667	Marta,,Piqué	IDIBAPS	Rosselló, 153	Barcelona	Barcelona	8036	Spain	ftp://ftp.ncbi.nlm.nih.gov/geo/samples/GSM5018nnn/GSM5018423/suppl/GSM5018423_NY5703_160718_E04.CEL.gz	49386	NASH-HCC tumor
GSM5018424	Liver_NASH-HCC_Tumor_40	GSM5018424	Public on Jun 29 2021	2021-01-13	2021-06-29	RNA	1	NY5705	Homo sapiens	tissue: NASH-HCC tumor	total RNA	50ng of total mRNA was isolated from FFPE samples using the miRNeasy FFPE kit (Qiagen). The Qiacube system (Qiagen) was used to automatize the extraction process. DNA FFPE kits (Qiagen).	biotin	Double-stranded cDNAs were synthesized from total RNA through reverse transcription with an oligo-dT primer containing the T7 RNA polymerase promoter and double strand conversion using the cDNA Synthesis System. Biotin-labeled cRNA was generated from the cDNA.	9606	Total mRNA was prepared for hybridization using the GeneChip 3’ IVT Pico Kit assay (Thermo Fisher) following the manufacturer’s protocols. Samples were hybridized to the Human Genome U219 Array (Affymetrix) also following the manufacturer protocols.	Array hybridization, washing and scanning were performed according to the manufacturer’s recommendations.	Gene expression profiles that passed the quality control were submitted to the GenePattern ExpressionFileCreator Module20 to generate the final dataset. In this last step, the background was corrected with the Robust Multi-array Average (RMA) algorithm and data were normalized using quantiles.	GPL13667	Marta,,Piqué	IDIBAPS	Rosselló, 153	Barcelona	Barcelona	8036	Spain	ftp://ftp.ncbi.nlm.nih.gov/geo/samples/GSM5018nnn/GSM5018424/suppl/GSM5018424_NY5705_160718_G04.CEL.gz	49386	NASH-HCC tumor
GSM5018425	Liver_NASH-HCC_Tumor_41	GSM5018425	Public on Jun 29 2021	2021-01-13	2021-06-29	RNA	1	NY5711	Homo sapiens	tissue: NASH-HCC tumor	total RNA	50ng of total mRNA was isolated from FFPE samples using the miRNeasy FFPE kit (Qiagen). The Qiacube system (Qiagen) was used to automatize the extraction process. DNA FFPE kits (Qiagen).	biotin	Double-stranded cDNAs were synthesized from total RNA through reverse transcription with an oligo-dT primer containing the T7 RNA polymerase promoter and double strand conversion using the cDNA Synthesis System. Biotin-labeled cRNA was generated from the cDNA.	9606	Total mRNA was prepared for hybridization using the GeneChip 3’ IVT Pico Kit assay (Thermo Fisher) following the manufacturer’s protocols. Samples were hybridized to the Human Genome U219 Array (Affymetrix) also following the manufacturer protocols.	Array hybridization, washing and scanning were performed according to the manufacturer’s recommendations.	Gene expression profiles that passed the quality control were submitted to the GenePattern ExpressionFileCreator Module20 to generate the final dataset. In this last step, the background was corrected with the Robust Multi-array Average (RMA) algorithm and data were normalized using quantiles.	GPL13667	Marta,,Piqué	IDIBAPS	Rosselló, 153	Barcelona	Barcelona	8036	Spain	ftp://ftp.ncbi.nlm.nih.gov/geo/samples/GSM5018nnn/GSM5018425/suppl/GSM5018425_NY5711_160718_H04.CEL.gz	49386	NASH-HCC tumor
GSM5018426	Liver_NASH-HCC_Tumor_42	GSM5018426	Public on Jun 29 2021	2021-01-13	2021-06-29	RNA	1	NY5715	Homo sapiens	tissue: NASH-HCC tumor	total RNA	50ng of total mRNA was isolated from FFPE samples using the miRNeasy FFPE kit (Qiagen). The Qiacube system (Qiagen) was used to automatize the extraction process. DNA FFPE kits (Qiagen).	biotin	Double-stranded cDNAs were synthesized from total RNA through reverse transcription with an oligo-dT primer containing the T7 RNA polymerase promoter and double strand conversion using the cDNA Synthesis System. Biotin-labeled cRNA was generated from the cDNA.	9606	Total mRNA was prepared for hybridization using the GeneChip 3’ IVT Pico Kit assay (Thermo Fisher) following the manufacturer’s protocols. Samples were hybridized to the Human Genome U219 Array (Affymetrix) also following the manufacturer protocols.	Array hybridization, washing and scanning were performed according to the manufacturer’s recommendations.	Gene expression profiles that passed the quality control were submitted to the GenePattern ExpressionFileCreator Module20 to generate the final dataset. In this last step, the background was corrected with the Robust Multi-array Average (RMA) algorithm and data were normalized using quantiles.	GPL13667	Marta,,Piqué	IDIBAPS	Rosselló, 153	Barcelona	Barcelona	8036	Spain	ftp://ftp.ncbi.nlm.nih.gov/geo/samples/GSM5018nnn/GSM5018426/suppl/GSM5018426_NY5715_160718_D11.CEL.gz	49386	NASH-HCC tumor
GSM5018427	Liver_NASH-HCC_Tumor_43	GSM5018427	Public on Jun 29 2021	2021-01-13	2021-06-29	RNA	1	NY5719	Homo sapiens	tissue: NASH-HCC tumor	total RNA	50ng of total mRNA was isolated from FFPE samples using the miRNeasy FFPE kit (Qiagen). The Qiacube system (Qiagen) was used to automatize the extraction process. DNA FFPE kits (Qiagen).	biotin	Double-stranded cDNAs were synthesized from total RNA through reverse transcription with an oligo-dT primer containing the T7 RNA polymerase promoter and double strand conversion using the cDNA Synthesis System. Biotin-labeled cRNA was generated from the cDNA.	9606	Total mRNA was prepared for hybridization using the GeneChip 3’ IVT Pico Kit assay (Thermo Fisher) following the manufacturer’s protocols. Samples were hybridized to the Human Genome U219 Array (Affymetrix) also following the manufacturer protocols.	Array hybridization, washing and scanning were performed according to the manufacturer’s recommendations.	Gene expression profiles that passed the quality control were submitted to the GenePattern ExpressionFileCreator Module20 to generate the final dataset. In this last step, the background was corrected with the Robust Multi-array Average (RMA) algorithm and data were normalized using quantiles.	GPL13667	Marta,,Piqué	IDIBAPS	Rosselló, 153	Barcelona	Barcelona	8036	Spain	ftp://ftp.ncbi.nlm.nih.gov/geo/samples/GSM5018nnn/GSM5018427/suppl/GSM5018427_NY5719_160718_E11.CEL.gz	49386	NASH-HCC tumor
GSM5018428	Liver_NASH-HCC_Tumor_44	GSM5018428	Public on Jun 29 2021	2021-01-13	2021-06-29	RNA	1	NY5721	Homo sapiens	tissue: NASH-HCC tumor	total RNA	50ng of total mRNA was isolated from FFPE samples using the miRNeasy FFPE kit (Qiagen). The Qiacube system (Qiagen) was used to automatize the extraction process. DNA FFPE kits (Qiagen).	biotin	Double-stranded cDNAs were synthesized from total RNA through reverse transcription with an oligo-dT primer containing the T7 RNA polymerase promoter and double strand conversion using the cDNA Synthesis System. Biotin-labeled cRNA was generated from the cDNA.	9606	Total mRNA was prepared for hybridization using the GeneChip 3’ IVT Pico Kit assay (Thermo Fisher) following the manufacturer’s protocols. Samples were hybridized to the Human Genome U219 Array (Affymetrix) also following the manufacturer protocols.	Array hybridization, washing and scanning were performed according to the manufacturer’s recommendations.	Gene expression profiles that passed the quality control were submitted to the GenePattern ExpressionFileCreator Module20 to generate the final dataset. In this last step, the background was corrected with the Robust Multi-array Average (RMA) algorithm and data were normalized using quantiles.	GPL13667	Marta,,Piqué	IDIBAPS	Rosselló, 153	Barcelona	Barcelona	8036	Spain	ftp://ftp.ncbi.nlm.nih.gov/geo/samples/GSM5018nnn/GSM5018428/suppl/GSM5018428_NY5721_160718_B05.CEL.gz	49386	NASH-HCC tumor
GSM5018429	Liver_NASH-HCC_Tumor_45	GSM5018429	Public on Jun 29 2021	2021-01-13	2021-06-29	RNA	1	NY5723	Homo sapiens	tissue: NASH-HCC tumor	total RNA	50ng of total mRNA was isolated from FFPE samples using the miRNeasy FFPE kit (Qiagen). The Qiacube system (Qiagen) was used to automatize the extraction process. DNA FFPE kits (Qiagen).	biotin	Double-stranded cDNAs were synthesized from total RNA through reverse transcription with an oligo-dT primer containing the T7 RNA polymerase promoter and double strand conversion using the cDNA Synthesis System. Biotin-labeled cRNA was generated from the cDNA.	9606	Total mRNA was prepared for hybridization using the GeneChip 3’ IVT Pico Kit assay (Thermo Fisher) following the manufacturer’s protocols. Samples were hybridized to the Human Genome U219 Array (Affymetrix) also following the manufacturer protocols.	Array hybridization, washing and scanning were performed according to the manufacturer’s recommendations.	Gene expression profiles that passed the quality control were submitted to the GenePattern ExpressionFileCreator Module20 to generate the final dataset. In this last step, the background was corrected with the Robust Multi-array Average (RMA) algorithm and data were normalized using quantiles.	GPL13667	Marta,,Piqué	IDIBAPS	Rosselló, 153	Barcelona	Barcelona	8036	Spain	ftp://ftp.ncbi.nlm.nih.gov/geo/samples/GSM5018nnn/GSM5018429/suppl/GSM5018429_NY5723_160718_D05.CEL.gz	49386	NASH-HCC tumor
GSM5018430	Liver_NASH-HCC_Tumor_46	GSM5018430	Public on Jun 29 2021	2021-01-13	2021-06-29	RNA	1	NY5729	Homo sapiens	tissue: NASH-HCC tumor	total RNA	50ng of total mRNA was isolated from FFPE samples using the miRNeasy FFPE kit (Qiagen). The Qiacube system (Qiagen) was used to automatize the extraction process. DNA FFPE kits (Qiagen).	biotin	Double-stranded cDNAs were synthesized from total RNA through reverse transcription with an oligo-dT primer containing the T7 RNA polymerase promoter and double strand conversion using the cDNA Synthesis System. Biotin-labeled cRNA was generated from the cDNA.	9606	Total mRNA was prepared for hybridization using the GeneChip 3’ IVT Pico Kit assay (Thermo Fisher) following the manufacturer’s protocols. Samples were hybridized to the Human Genome U219 Array (Affymetrix) also following the manufacturer protocols.	Array hybridization, washing and scanning were performed according to the manufacturer’s recommendations.	Gene expression profiles that passed the quality control were submitted to the GenePattern ExpressionFileCreator Module20 to generate the final dataset. In this last step, the background was corrected with the Robust Multi-array Average (RMA) algorithm and data were normalized using quantiles.	GPL13667	Marta,,Piqué	IDIBAPS	Rosselló, 153	Barcelona	Barcelona	8036	Spain	ftp://ftp.ncbi.nlm.nih.gov/geo/samples/GSM5018nnn/GSM5018430/suppl/GSM5018430_NY5729_160718_F05.CEL.gz	49386	NASH-HCC tumor
GSM5018431	Liver_NASH-HCC_Tumor_47	GSM5018431	Public on Jun 29 2021	2021-01-13	2021-06-29	RNA	1	NY5753	Homo sapiens	tissue: NASH-HCC tumor	total RNA	50ng of total mRNA was isolated from FFPE samples using the miRNeasy FFPE kit (Qiagen). The Qiacube system (Qiagen) was used to automatize the extraction process. DNA FFPE kits (Qiagen).	biotin	Double-stranded cDNAs were synthesized from total RNA through reverse transcription with an oligo-dT primer containing the T7 RNA polymerase promoter and double strand conversion using the cDNA Synthesis System. Biotin-labeled cRNA was generated from the cDNA.	9606	Total mRNA was prepared for hybridization using the GeneChip 3’ IVT Pico Kit assay (Thermo Fisher) following the manufacturer’s protocols. Samples were hybridized to the Human Genome U219 Array (Affymetrix) also following the manufacturer protocols.	Array hybridization, washing and scanning were performed according to the manufacturer’s recommendations.	Gene expression profiles that passed the quality control were submitted to the GenePattern ExpressionFileCreator Module20 to generate the final dataset. In this last step, the background was corrected with the Robust Multi-array Average (RMA) algorithm and data were normalized using quantiles.	GPL13667	Marta,,Piqué	IDIBAPS	Rosselló, 153	Barcelona	Barcelona	8036	Spain	ftp://ftp.ncbi.nlm.nih.gov/geo/samples/GSM5018nnn/GSM5018431/suppl/GSM5018431_NY5753_160718_G11.CEL.gz	49386	NASH-HCC tumor
GSM5018432	Liver_NASH-HCC_Tumor_48	GSM5018432	Public on Jun 29 2021	2021-01-13	2021-06-29	RNA	1	NY5765	Homo sapiens	tissue: NASH-HCC tumor	total RNA	50ng of total mRNA was isolated from FFPE samples using the miRNeasy FFPE kit (Qiagen). The Qiacube system (Qiagen) was used to automatize the extraction process. DNA FFPE kits (Qiagen).	biotin	Double-stranded cDNAs were synthesized from total RNA through reverse transcription with an oligo-dT primer containing the T7 RNA polymerase promoter and double strand conversion using the cDNA Synthesis System. Biotin-labeled cRNA was generated from the cDNA.	9606	Total mRNA was prepared for hybridization using the GeneChip 3’ IVT Pico Kit assay (Thermo Fisher) following the manufacturer’s protocols. Samples were hybridized to the Human Genome U219 Array (Affymetrix) also following the manufacturer protocols.	Array hybridization, washing and scanning were performed according to the manufacturer’s recommendations.	Gene expression profiles that passed the quality control were submitted to the GenePattern ExpressionFileCreator Module20 to generate the final dataset. In this last step, the background was corrected with the Robust Multi-array Average (RMA) algorithm and data were normalized using quantiles.	GPL13667	Marta,,Piqué	IDIBAPS	Rosselló, 153	Barcelona	Barcelona	8036	Spain	ftp://ftp.ncbi.nlm.nih.gov/geo/samples/GSM5018nnn/GSM5018432/suppl/GSM5018432_NY5765_160718_F06.CEL.gz	49386	NASH-HCC tumor
GSM5018433	Liver_NASH-HCC_Tumor_49	GSM5018433	Public on Jun 29 2021	2021-01-13	2021-06-29	RNA	1	NY5769	Homo sapiens	tissue: NASH-HCC tumor	total RNA	50ng of total mRNA was isolated from FFPE samples using the miRNeasy FFPE kit (Qiagen). The Qiacube system (Qiagen) was used to automatize the extraction process. DNA FFPE kits (Qiagen).	biotin	Double-stranded cDNAs were synthesized from total RNA through reverse transcription with an oligo-dT primer containing the T7 RNA polymerase promoter and double strand conversion using the cDNA Synthesis System. Biotin-labeled cRNA was generated from the cDNA.	9606	Total mRNA was prepared for hybridization using the GeneChip 3’ IVT Pico Kit assay (Thermo Fisher) following the manufacturer’s protocols. Samples were hybridized to the Human Genome U219 Array (Affymetrix) also following the manufacturer protocols.	Array hybridization, washing and scanning were performed according to the manufacturer’s recommendations.	Gene expression profiles that passed the quality control were submitted to the GenePattern ExpressionFileCreator Module20 to generate the final dataset. In this last step, the background was corrected with the Robust Multi-array Average (RMA) algorithm and data were normalized using quantiles.	GPL13667	Marta,,Piqué	IDIBAPS	Rosselló, 153	Barcelona	Barcelona	8036	Spain	ftp://ftp.ncbi.nlm.nih.gov/geo/samples/GSM5018nnn/GSM5018433/suppl/GSM5018433_NY5769_160718_H05.CEL.gz	49386	NASH-HCC tumor
GSM5018434	Liver_NASH-HCC_Tumor_50	GSM5018434	Public on Jun 29 2021	2021-01-13	2021-06-29	RNA	1	NY5803	Homo sapiens	tissue: NASH-HCC tumor	total RNA	50ng of total mRNA was isolated from FFPE samples using the miRNeasy FFPE kit (Qiagen). The Qiacube system (Qiagen) was used to automatize the extraction process. DNA FFPE kits (Qiagen).	biotin	Double-stranded cDNAs were synthesized from total RNA through reverse transcription with an oligo-dT primer containing the T7 RNA polymerase promoter and double strand conversion using the cDNA Synthesis System. Biotin-labeled cRNA was generated from the cDNA.	9606	Total mRNA was prepared for hybridization using the GeneChip 3’ IVT Pico Kit assay (Thermo Fisher) following the manufacturer’s protocols. Samples were hybridized to the Human Genome U219 Array (Affymetrix) also following the manufacturer protocols.	Array hybridization, washing and scanning were performed according to the manufacturer’s recommendations.	Gene expression profiles that passed the quality control were submitted to the GenePattern ExpressionFileCreator Module20 to generate the final dataset. In this last step, the background was corrected with the Robust Multi-array Average (RMA) algorithm and data were normalized using quantiles.	GPL13667	Marta,,Piqué	IDIBAPS	Rosselló, 153	Barcelona	Barcelona	8036	Spain	ftp://ftp.ncbi.nlm.nih.gov/geo/samples/GSM5018nnn/GSM5018434/suppl/GSM5018434_NY5803_160718_F09.CEL.gz	49386	NASH-HCC tumor
GSM5018435	Liver_NASH-HCC_Tumor_51	GSM5018435	Public on Jun 29 2021	2021-01-13	2021-06-29	RNA	1	NY5809	Homo sapiens	tissue: NASH-HCC tumor	total RNA	50ng of total mRNA was isolated from FFPE samples using the miRNeasy FFPE kit (Qiagen). The Qiacube system (Qiagen) was used to automatize the extraction process. DNA FFPE kits (Qiagen).	biotin	Double-stranded cDNAs were synthesized from total RNA through reverse transcription with an oligo-dT primer containing the T7 RNA polymerase promoter and double strand conversion using the cDNA Synthesis System. Biotin-labeled cRNA was generated from the cDNA.	9606	Total mRNA was prepared for hybridization using the GeneChip 3’ IVT Pico Kit assay (Thermo Fisher) following the manufacturer’s protocols. Samples were hybridized to the Human Genome U219 Array (Affymetrix) also following the manufacturer protocols.	Array hybridization, washing and scanning were performed according to the manufacturer’s recommendations.	Gene expression profiles that passed the quality control were submitted to the GenePattern ExpressionFileCreator Module20 to generate the final dataset. In this last step, the background was corrected with the Robust Multi-array Average (RMA) algorithm and data were normalized using quantiles.	GPL13667	Marta,,Piqué	IDIBAPS	Rosselló, 153	Barcelona	Barcelona	8036	Spain	ftp://ftp.ncbi.nlm.nih.gov/geo/samples/GSM5018nnn/GSM5018435/suppl/GSM5018435_NY5809_160718_A10.CEL.gz	49386	NASH-HCC tumor
GSM5018436	Liver_NASH-HCC_Tumor_52	GSM5018436	Public on Jun 29 2021	2021-01-13	2021-06-29	RNA	1	NY5811	Homo sapiens	tissue: NASH-HCC tumor	total RNA	50ng of total mRNA was isolated from FFPE samples using the miRNeasy FFPE kit (Qiagen). The Qiacube system (Qiagen) was used to automatize the extraction process. DNA FFPE kits (Qiagen).	biotin	Double-stranded cDNAs were synthesized from total RNA through reverse transcription with an oligo-dT primer containing the T7 RNA polymerase promoter and double strand conversion using the cDNA Synthesis System. Biotin-labeled cRNA was generated from the cDNA.	9606	Total mRNA was prepared for hybridization using the GeneChip 3’ IVT Pico Kit assay (Thermo Fisher) following the manufacturer’s protocols. Samples were hybridized to the Human Genome U219 Array (Affymetrix) also following the manufacturer protocols.	Array hybridization, washing and scanning were performed according to the manufacturer’s recommendations.	Gene expression profiles that passed the quality control were submitted to the GenePattern ExpressionFileCreator Module20 to generate the final dataset. In this last step, the background was corrected with the Robust Multi-array Average (RMA) algorithm and data were normalized using quantiles.	GPL13667	Marta,,Piqué	IDIBAPS	Rosselló, 153	Barcelona	Barcelona	8036	Spain	ftp://ftp.ncbi.nlm.nih.gov/geo/samples/GSM5018nnn/GSM5018436/suppl/GSM5018436_NY5811_160718_C10.CEL.gz	49386	NASH-HCC tumor
GSM5018437	Liver_NASH-HCC_Tumor_53	GSM5018437	Public on Jun 29 2021	2021-01-13	2021-06-29	RNA	1	NY5813	Homo sapiens	tissue: NASH-HCC tumor	total RNA	50ng of total mRNA was isolated from FFPE samples using the miRNeasy FFPE kit (Qiagen). The Qiacube system (Qiagen) was used to automatize the extraction process. DNA FFPE kits (Qiagen).	biotin	Double-stranded cDNAs were synthesized from total RNA through reverse transcription with an oligo-dT primer containing the T7 RNA polymerase promoter and double strand conversion using the cDNA Synthesis System. Biotin-labeled cRNA was generated from the cDNA.	9606	Total mRNA was prepared for hybridization using the GeneChip 3’ IVT Pico Kit assay (Thermo Fisher) following the manufacturer’s protocols. Samples were hybridized to the Human Genome U219 Array (Affymetrix) also following the manufacturer protocols.	Array hybridization, washing and scanning were performed according to the manufacturer’s recommendations.	Gene expression profiles that passed the quality control were submitted to the GenePattern ExpressionFileCreator Module20 to generate the final dataset. In this last step, the background was corrected with the Robust Multi-array Average (RMA) algorithm and data were normalized using quantiles.	GPL13667	Marta,,Piqué	IDIBAPS	Rosselló, 153	Barcelona	Barcelona	8036	Spain	ftp://ftp.ncbi.nlm.nih.gov/geo/samples/GSM5018nnn/GSM5018437/suppl/GSM5018437_NY5813_160718_D10.CEL.gz	49386	NASH-HCC tumor

## Sheet: GSE89632
Table S1b. Sample Information of GSE89632
	title	geo_accession	status	submission_date	last_update_date	type	channel_count	source_name_ch1	organism_ch1	characteristics_ch1	characteristics_ch1.1	characteristics_ch1.2	characteristics_ch1.3	characteristics_ch1.4	characteristics_ch1.5	characteristics_ch1.6	characteristics_ch1.7	characteristics_ch1.8	characteristics_ch1.9	characteristics_ch1.10	characteristics_ch1.11	characteristics_ch1.12	characteristics_ch1.13	characteristics_ch1.14	characteristics_ch1.15	characteristics_ch1.16	characteristics_ch1.17	characteristics_ch1.18	characteristics_ch1.19	characteristics_ch1.20	characteristics_ch1.21	characteristics_ch1.22	characteristics_ch1.23	characteristics_ch1.24	characteristics_ch1.25	molecule_ch1	extract_protocol_ch1	label_ch1	label_protocol_ch1	taxid_ch1	hyb_protocol	scan_protocol	data_processing	platform_id	contact_name	contact_email	contact_phone	contact_department	contact_institute
GSM2385720	liver_SS_CL-86	GSM2385720	Public on Nov 08 2016	2016-11-07	2016-11-08	RNA	1	liver	Homo sapiens	array ^sample: 8473515032_A	diagnosis: SS	steatosis (%): 20	fibrosis (stage): 0	lobular inflammation (severity): 0	ballooning (intensity): 0	nafld activity score: 1	age (y): 60	gender: female	body mass index (kg/m2): 27.97	waist (cm): 90.5	aspartate transaminase (u/l): 33	alanine transaminase (u/l): 56	alkaline phosphatase (u/l): 57	triglycerides (mmol/l): 1.15	total cholesterol (mmol/l): 3.65	ldl cholesterol (mmol/l): 2.11	hdl cholesterol (mmol/l): 1.01	fasting glucose (mmol/l): 6.7	fasting insulin (pmol/l): 50	homa-insulin resistance: 2.48	hemoglobin a1c: 0.062	diabetes: yes				total RNA	Total RNA was extracted from liver biopsies using the mirVana miRNA Isolation kit (Life Technologies Corp., Carlsbad, CA, USA). RNA concentration and purity were assessed with a Thermo Scientific's NanoDrop 1000 Spectrophotometer (NanoDrop Technologies, Wilmington, DE, USA) and quality was assessed with an Agilent 2100 Bioanalyzer (Agilent, Palo Alto, CA, USA).	Cy3	200 ng of RNA were labelled and amplified following Illumina Whole Genome Expression - DASL assay kit for partially degraded and FFPE derived RNA.	9606	Standard Illumina hybridization protocol	Standard Illumina scanning protocol	Data was checked for overall quality using R (v2.15.1) with the lumi Bioconductor package. Nine outliers (4 NASH, 5 SS), which fell below the threshold for one or more of the quality metrics calculated with this package, were excluded from further analysis. The data were imported in GeneSpring v12.5 (Agilent) and normalized using a quantile normalization followed by a “per probe” median centered …	GPL14951	Johane,P.,Allard	johane.allard@uhn.on.ca	416-340-5159	Medicine	University Health Network
GSM2385721	liver_NASH_CL-87	GSM2385721	Public on Nov 08 2016	2016-11-07	2016-11-08	RNA	1	liver	Homo sapiens	array ^sample: 8473515021_E	diagnosis: NASH	steatosis (%): 90	fibrosis (stage): 4	lobular inflammation (severity): 1	ballooning (intensity): 1	nafld activity score: 5	age (y): 52	gender: female	aspartate transaminase (u/l): 83	alanine transaminase (u/l): 24	alkaline phosphatase (u/l): 188	triglycerides (mmol/l): 0.99	total cholesterol (mmol/l): 2.61	ldl cholesterol (mmol/l): 1.48	hdl cholesterol (mmol/l): 0.68	fasting glucose (mmol/l): 5	hemoglobin a1c: 0.053	diabetes: no								total RNA	Total RNA was extracted from liver biopsies using the mirVana miRNA Isolation kit (Life Technologies Corp., Carlsbad, CA, USA). RNA concentration and purity were assessed with a Thermo Scientific's NanoDrop 1000 Spectrophotometer (NanoDrop Technologies, Wilmington, DE, USA) and quality was assessed with an Agilent 2100 Bioanalyzer (Agilent, Palo Alto, CA, USA).	Cy3	200 ng of RNA were labelled and amplified following Illumina Whole Genome Expression - DASL assay kit for partially degraded and FFPE derived RNA.	9606	Standard Illumina hybridization protocol	Standard Illumina scanning protocol	Data was checked for overall quality using R (v2.15.1) with the lumi Bioconductor package. Nine outliers (4 NASH, 5 SS), which fell below the threshold for one or more of the quality metrics calculated with this package, were excluded from further analysis. The data were imported in GeneSpring v12.5 (Agilent) and normalized using a quantile normalization followed by a “per probe” median centered …	GPL14951	Johane,P.,Allard	johane.allard@uhn.on.ca	416-340-5159	Medicine	University Health Network
GSM2385722	liver_SS_CL-88	GSM2385722	Public on Nov 08 2016	2016-11-07	2016-11-08	RNA	1	liver	Homo sapiens	array ^sample: 8473515021_L	diagnosis: SS	steatosis (%): 50	fibrosis (stage): 1	lobular inflammation (severity): 0	ballooning (intensity): 0	nafld activity score: 2	age (y): 60	gender: female	body mass index (kg/m2): 27.77	waist (cm): 95.25	aspartate transaminase (u/l): 34	alanine transaminase (u/l): 63	alkaline phosphatase (u/l): 101	triglycerides (mmol/l): 1.68	total cholesterol (mmol/l): 6.83	ldl cholesterol (mmol/l): 4.71	hdl cholesterol (mmol/l): 1.35	fasting glucose (mmol/l): 6.5	fasting insulin (pmol/l): 87	homa-insulin resistance: 4.19	diabetes: yes					total RNA	Total RNA was extracted from liver biopsies using the mirVana miRNA Isolation kit (Life Technologies Corp., Carlsbad, CA, USA). RNA concentration and purity were assessed with a Thermo Scientific's NanoDrop 1000 Spectrophotometer (NanoDrop Technologies, Wilmington, DE, USA) and quality was assessed with an Agilent 2100 Bioanalyzer (Agilent, Palo Alto, CA, USA).	Cy3	200 ng of RNA were labelled and amplified following Illumina Whole Genome Expression - DASL assay kit for partially degraded and FFPE derived RNA.	9606	Standard Illumina hybridization protocol	Standard Illumina scanning protocol	Data was checked for overall quality using R (v2.15.1) with the lumi Bioconductor package. Nine outliers (4 NASH, 5 SS), which fell below the threshold for one or more of the quality metrics calculated with this package, were excluded from further analysis. The data were imported in GeneSpring v12.5 (Agilent) and normalized using a quantile normalization followed by a “per probe” median centered …	GPL14951	Johane,P.,Allard	johane.allard@uhn.on.ca	416-340-5159	Medicine	University Health Network
GSM2385723	liver_SS_CL-90	GSM2385723	Public on Nov 08 2016	2016-11-07	2016-11-08	RNA	1	liver	Homo sapiens	array ^sample: 8473515071_L	diagnosis: SS	steatosis (%): 80	fibrosis (stage): 0	lobular inflammation (severity): 0	ballooning (intensity): 0	nafld activity score: 3	age (y): 46	gender: male	body mass index (kg/m2): 41.19	waist (cm): 120.75	aspartate transaminase (u/l): 31	alanine transaminase (u/l): 61	alkaline phosphatase (u/l): 50	triglycerides (mmol/l): 2.2	total cholesterol (mmol/l): 3.93	ldl cholesterol (mmol/l): 2.11	hdl cholesterol (mmol/l): 0.81	fasting glucose (mmol/l): 5.3	fasting insulin (pmol/l): 185	homa-insulin resistance: 7.26	hemoglobin a1c: 0.055	diabetes: no				total RNA	Total RNA was extracted from liver biopsies using the mirVana miRNA Isolation kit (Life Technologies Corp., Carlsbad, CA, USA). RNA concentration and purity were assessed with a Thermo Scientific's NanoDrop 1000 Spectrophotometer (NanoDrop Technologies, Wilmington, DE, USA) and quality was assessed with an Agilent 2100 Bioanalyzer (Agilent, Palo Alto, CA, USA).	Cy3	200 ng of RNA were labelled and amplified following Illumina Whole Genome Expression - DASL assay kit for partially degraded and FFPE derived RNA.	9606	Standard Illumina hybridization protocol	Standard Illumina scanning protocol	Data was checked for overall quality using R (v2.15.1) with the lumi Bioconductor package. Nine outliers (4 NASH, 5 SS), which fell below the threshold for one or more of the quality metrics calculated with this package, were excluded from further analysis. The data were imported in GeneSpring v12.5 (Agilent) and normalized using a quantile normalization followed by a “per probe” median centered …	GPL14951	Johane,P.,Allard	johane.allard@uhn.on.ca	416-340-5159	Medicine	University Health Network
GSM2385724	liver_SS_CL-91	GSM2385724	Public on Nov 08 2016	2016-11-07	2016-11-08	RNA	1	liver	Homo sapiens	array ^sample: 8473515021_I	diagnosis: SS	steatosis (%): 30	fibrosis (stage): 0	lobular inflammation (severity): 0	ballooning (intensity): 0	nafld activity score: 1	age (y): 47	gender: female	body mass index (kg/m2): 28.89	waist (cm): 93.75	aspartate transaminase (u/l): 29	alanine transaminase (u/l): 37	alkaline phosphatase (u/l): 53	triglycerides (mmol/l): 0.6	total cholesterol (mmol/l): 3.79	ldl cholesterol (mmol/l): 2.31	hdl cholesterol (mmol/l): 1.21	fasting glucose (mmol/l): 8	fasting insulin (pmol/l): 65	homa-insulin resistance: 3.85	diabetes: yes					total RNA	Total RNA was extracted from liver biopsies using the mirVana miRNA Isolation kit (Life Technologies Corp., Carlsbad, CA, USA). RNA concentration and purity were assessed with a Thermo Scientific's NanoDrop 1000 Spectrophotometer (NanoDrop Technologies, Wilmington, DE, USA) and quality was assessed with an Agilent 2100 Bioanalyzer (Agilent, Palo Alto, CA, USA).	Cy3	200 ng of RNA were labelled and amplified following Illumina Whole Genome Expression - DASL assay kit for partially degraded and FFPE derived RNA.	9606	Standard Illumina hybridization protocol	Standard Illumina scanning protocol	Data was checked for overall quality using R (v2.15.1) with the lumi Bioconductor package. Nine outliers (4 NASH, 5 SS), which fell below the threshold for one or more of the quality metrics calculated with this package, were excluded from further analysis. The data were imported in GeneSpring v12.5 (Agilent) and normalized using a quantile normalization followed by a “per probe” median centered …	GPL14951	Johane,P.,Allard	johane.allard@uhn.on.ca	416-340-5159	Medicine	University Health Network
GSM2385725	liver_SS_CL-92	GSM2385725	Public on Nov 08 2016	2016-11-07	2016-11-08	RNA	1	liver	Homo sapiens	array ^sample: 8473515077_L	diagnosis: SS	steatosis (%): 50	fibrosis (stage): 0	lobular inflammation (severity): 0	ballooning (intensity): 0	nafld activity score: 2	age (y): 30	gender: male	body mass index (kg/m2): 32.90	waist (cm): 115.75	aspartate transaminase (u/l): 29	alanine transaminase (u/l): 42	alkaline phosphatase (u/l): 275	triglycerides (mmol/l): 1.26	total cholesterol (mmol/l): 3.53	ldl cholesterol (mmol/l): 1.95	hdl cholesterol (mmol/l): 1	fasting glucose (mmol/l): 4.8	hemoglobin a1c: 0.057	diabetes: no						total RNA	Total RNA was extracted from liver biopsies using the mirVana miRNA Isolation kit (Life Technologies Corp., Carlsbad, CA, USA). RNA concentration and purity were assessed with a Thermo Scientific's NanoDrop 1000 Spectrophotometer (NanoDrop Technologies, Wilmington, DE, USA) and quality was assessed with an Agilent 2100 Bioanalyzer (Agilent, Palo Alto, CA, USA).	Cy3	200 ng of RNA were labelled and amplified following Illumina Whole Genome Expression - DASL assay kit for partially degraded and FFPE derived RNA.	9606	Standard Illumina hybridization protocol	Standard Illumina scanning protocol	Data was checked for overall quality using R (v2.15.1) with the lumi Bioconductor package. Nine outliers (4 NASH, 5 SS), which fell below the threshold for one or more of the quality metrics calculated with this package, were excluded from further analysis. The data were imported in GeneSpring v12.5 (Agilent) and normalized using a quantile normalization followed by a “per probe” median centered …	GPL14951	Johane,P.,Allard	johane.allard@uhn.on.ca	416-340-5159	Medicine	University Health Network
GSM2385726	liver_SS_CL-95	GSM2385726	Public on Nov 08 2016	2016-11-07	2016-11-08	RNA	1	liver	Homo sapiens	array ^sample: 8473515032_G	diagnosis: SS	steatosis (%): 40	fibrosis (stage): 0	lobular inflammation (severity): 0	ballooning (intensity): 0	nafld activity score: 2	age (y): 35	gender: female	body mass index (kg/m2): 27.24	waist (cm): 99.5	aspartate transaminase (u/l): 17	alanine transaminase (u/l): 21	alkaline phosphatase (u/l): 60	triglycerides (mmol/l): 2.14	total cholesterol (mmol/l): 5.79	ldl cholesterol (mmol/l): 3.91	hdl cholesterol (mmol/l): 0.9	fasting glucose (mmol/l): 5.5	fasting insulin (pmol/l): 74	homa-insulin resistance: 3.01	hemoglobin a1c: 0.055	diabetes: yes				total RNA	Total RNA was extracted from liver biopsies using the mirVana miRNA Isolation kit (Life Technologies Corp., Carlsbad, CA, USA). RNA concentration and purity were assessed with a Thermo Scientific's NanoDrop 1000 Spectrophotometer (NanoDrop Technologies, Wilmington, DE, USA) and quality was assessed with an Agilent 2100 Bioanalyzer (Agilent, Palo Alto, CA, USA).	Cy3	200 ng of RNA were labelled and amplified following Illumina Whole Genome Expression - DASL assay kit for partially degraded and FFPE derived RNA.	9606	Standard Illumina hybridization protocol	Standard Illumina scanning protocol	Data was checked for overall quality using R (v2.15.1) with the lumi Bioconductor package. Nine outliers (4 NASH, 5 SS), which fell below the threshold for one or more of the quality metrics calculated with this package, were excluded from further analysis. The data were imported in GeneSpring v12.5 (Agilent) and normalized using a quantile normalization followed by a “per probe” median centered …	GPL14951	Johane,P.,Allard	johane.allard@uhn.on.ca	416-340-5159	Medicine	University Health Network
GSM2385727	liver_SS_CL-96	GSM2385727	Public on Nov 08 2016	2016-11-07	2016-11-08	RNA	1	liver	Homo sapiens	array ^sample: 8473515023_B	diagnosis: SS	steatosis (%): 40	fibrosis (stage): 0	lobular inflammation (severity): 0	ballooning (intensity): 0	nafld activity score: 2	age (y): 31	gender: male	body mass index (kg/m2): 29.22	waist (cm): 101.5	aspartate transaminase (u/l): 35	alanine transaminase (u/l): 72	alkaline phosphatase (u/l): 56	triglycerides (mmol/l): 1.86	total cholesterol (mmol/l): 5.57	ldl cholesterol (mmol/l): 3.33	hdl cholesterol (mmol/l): 1.39	fasting glucose (mmol/l): 4.7	fasting insulin (pmol/l): 61	homa-insulin resistance: 2.12	hemoglobin a1c: 0.052	diabetes: no				total RNA	Total RNA was extracted from liver biopsies using the mirVana miRNA Isolation kit (Life Technologies Corp., Carlsbad, CA, USA). RNA concentration and purity were assessed with a Thermo Scientific's NanoDrop 1000 Spectrophotometer (NanoDrop Technologies, Wilmington, DE, USA) and quality was assessed with an Agilent 2100 Bioanalyzer (Agilent, Palo Alto, CA, USA).	Cy3	200 ng of RNA were labelled and amplified following Illumina Whole Genome Expression - DASL assay kit for partially degraded and FFPE derived RNA.	9606	Standard Illumina hybridization protocol	Standard Illumina scanning protocol	Data was checked for overall quality using R (v2.15.1) with the lumi Bioconductor package. Nine outliers (4 NASH, 5 SS), which fell below the threshold for one or more of the quality metrics calculated with this package, were excluded from further analysis. The data were imported in GeneSpring v12.5 (Agilent) and normalized using a quantile normalization followed by a “per probe” median centered …	GPL14951	Johane,P.,Allard	johane.allard@uhn.on.ca	416-340-5159	Medicine	University Health Network
GSM2385728	liver_NASH_CL-97	GSM2385728	Public on Nov 08 2016	2016-11-07	2016-11-08	RNA	1	liver	Homo sapiens	array ^sample: 8473515021_H	diagnosis: NASH	steatosis (%): 70	fibrosis (stage): 3	lobular inflammation (severity): 1	ballooning (intensity): 2	nafld activity score: 6	age (y): 51	gender: female	body mass index (kg/m2): 29.64	waist (cm): 100.63	aspartate transaminase (u/l): 61	alanine transaminase (u/l): 72	alkaline phosphatase (u/l): 70	fasting glucose (mmol/l): 5.4	diabetes: yes											total RNA	Total RNA was extracted from liver biopsies using the mirVana miRNA Isolation kit (Life Technologies Corp., Carlsbad, CA, USA). RNA concentration and purity were assessed with a Thermo Scientific's NanoDrop 1000 Spectrophotometer (NanoDrop Technologies, Wilmington, DE, USA) and quality was assessed with an Agilent 2100 Bioanalyzer (Agilent, Palo Alto, CA, USA).	Cy3	200 ng of RNA were labelled and amplified following Illumina Whole Genome Expression - DASL assay kit for partially degraded and FFPE derived RNA.	9606	Standard Illumina hybridization protocol	Standard Illumina scanning protocol	Data was checked for overall quality using R (v2.15.1) with the lumi Bioconductor package. Nine outliers (4 NASH, 5 SS), which fell below the threshold for one or more of the quality metrics calculated with this package, were excluded from further analysis. The data were imported in GeneSpring v12.5 (Agilent) and normalized using a quantile normalization followed by a “per probe” median centered …	GPL14951	Johane,P.,Allard	johane.allard@uhn.on.ca	416-340-5159	Medicine	University Health Network
GSM2385729	liver_NASH_CL-98	GSM2385729	Public on Nov 08 2016	2016-11-07	2016-11-08	RNA	1	liver	Homo sapiens	array ^sample: 8473515023_C	diagnosis: NASH	steatosis (%): 80	fibrosis (stage): 0	lobular inflammation (severity): 1	ballooning (intensity): 1	nafld activity score: 5	age (y): 29	gender: male	body mass index (kg/m2): 29.76	waist (cm): 106.25	aspartate transaminase (u/l): 88	alanine transaminase (u/l): 145	alkaline phosphatase (u/l): 95	triglycerides (mmol/l): 3.7	total cholesterol (mmol/l): 5.82	ldl cholesterol (mmol/l): 2.82	hdl cholesterol (mmol/l): 1.3	fasting glucose (mmol/l): 5.7	fasting insulin (pmol/l): 128	homa-insulin resistance: 5.40	hemoglobin a1c: 0.061	diabetes: no				total RNA	Total RNA was extracted from liver biopsies using the mirVana miRNA Isolation kit (Life Technologies Corp., Carlsbad, CA, USA). RNA concentration and purity were assessed with a Thermo Scientific's NanoDrop 1000 Spectrophotometer (NanoDrop Technologies, Wilmington, DE, USA) and quality was assessed with an Agilent 2100 Bioanalyzer (Agilent, Palo Alto, CA, USA).	Cy3	200 ng of RNA were labelled and amplified following Illumina Whole Genome Expression - DASL assay kit for partially degraded and FFPE derived RNA.	9606	Standard Illumina hybridization protocol	Standard Illumina scanning protocol	Data was checked for overall quality using R (v2.15.1) with the lumi Bioconductor package. Nine outliers (4 NASH, 5 SS), which fell below the threshold for one or more of the quality metrics calculated with this package, were excluded from further analysis. The data were imported in GeneSpring v12.5 (Agilent) and normalized using a quantile normalization followed by a “per probe” median centered …	GPL14951	Johane,P.,Allard	johane.allard@uhn.on.ca	416-340-5159	Medicine	University Health Network
GSM2385730	liver_SS_CL-100	GSM2385730	Public on Nov 08 2016	2016-11-07	2016-11-08	RNA	1	liver	Homo sapiens	array ^sample: 8473515071_H	diagnosis: SS	steatosis (%): 10	fibrosis (stage): 0	lobular inflammation (severity): 0	ballooning (intensity): 0	nafld activity score: 1	age (y): 42	gender: male	body mass index (kg/m2): 30.11	waist (cm): 108.5	aspartate transaminase (u/l): 32	alanine transaminase (u/l): 69	alkaline phosphatase (u/l): 75	triglycerides (mmol/l): 1.33	total cholesterol (mmol/l): 4.81	ldl cholesterol (mmol/l): 3.29	hdl cholesterol (mmol/l): 0.91	fasting glucose (mmol/l): 4.7	fasting insulin (pmol/l): 111	homa-insulin resistance: 3.86	hemoglobin a1c: 0.049	diabetes: no	liver arachidonic acid (% of total lipids): 5.12	liver eicosapentaenoic acid (% of total lipids): 0.00	liver docosahexaenoic acid (% of total lipids): 2.79	total RNA	Total RNA was extracted from liver biopsies using the mirVana miRNA Isolation kit (Life Technologies Corp., Carlsbad, CA, USA). RNA concentration and purity were assessed with a Thermo Scientific's NanoDrop 1000 Spectrophotometer (NanoDrop Technologies, Wilmington, DE, USA) and quality was assessed with an Agilent 2100 Bioanalyzer (Agilent, Palo Alto, CA, USA).	Cy3	200 ng of RNA were labelled and amplified following Illumina Whole Genome Expression - DASL assay kit for partially degraded and FFPE derived RNA.	9606	Standard Illumina hybridization protocol	Standard Illumina scanning protocol	Data was checked for overall quality using R (v2.15.1) with the lumi Bioconductor package. Nine outliers (4 NASH, 5 SS), which fell below the threshold for one or more of the quality metrics calculated with this package, were excluded from further analysis. The data were imported in GeneSpring v12.5 (Agilent) and normalized using a quantile normalization followed by a “per probe” median centered …	GPL14951	Johane,P.,Allard	johane.allard@uhn.on.ca	416-340-5159	Medicine	University Health Network
GSM2385731	liver_NASH_CL-103	GSM2385731	Public on Nov 08 2016	2016-11-07	2016-11-08	RNA	1	liver	Homo sapiens	array ^sample: 8473515039_E	diagnosis: NASH	steatosis (%): 60	fibrosis (stage): 1	lobular inflammation (severity): 2	ballooning (intensity): 1	nafld activity score: 5	age (y): 34	gender: female	body mass index (kg/m2): 28.47	waist (cm): 91	aspartate transaminase (u/l): 36	alanine transaminase (u/l): 81	alkaline phosphatase (u/l): 70	triglycerides (mmol/l): 1.77	total cholesterol (mmol/l): 7.67	ldl cholesterol (mmol/l): 5.46	hdl cholesterol (mmol/l): 1.4	fasting glucose (mmol/l): 5.5	fasting insulin (pmol/l): 145	homa-insulin resistance: 5.91	hemoglobin a1c: 0.058	diabetes: no	liver arachidonic acid (% of total lipids): 2.36	liver eicosapentaenoic acid (% of total lipids): 0.14	liver docosahexaenoic acid (% of total lipids): 0.84	total RNA	Total RNA was extracted from liver biopsies using the mirVana miRNA Isolation kit (Life Technologies Corp., Carlsbad, CA, USA). RNA concentration and purity were assessed with a Thermo Scientific's NanoDrop 1000 Spectrophotometer (NanoDrop Technologies, Wilmington, DE, USA) and quality was assessed with an Agilent 2100 Bioanalyzer (Agilent, Palo Alto, CA, USA).	Cy3	200 ng of RNA were labelled and amplified following Illumina Whole Genome Expression - DASL assay kit for partially degraded and FFPE derived RNA.	9606	Standard Illumina hybridization protocol	Standard Illumina scanning protocol	Data was checked for overall quality using R (v2.15.1) with the lumi Bioconductor package. Nine outliers (4 NASH, 5 SS), which fell below the threshold for one or more of the quality metrics calculated with this package, were excluded from further analysis. The data were imported in GeneSpring v12.5 (Agilent) and normalized using a quantile normalization followed by a “per probe” median centered …	GPL14951	Johane,P.,Allard	johane.allard@uhn.on.ca	416-340-5159	Medicine	University Health Network
GSM2385732	liver_NASH_CL-106	GSM2385732	Public on Nov 08 2016	2016-11-07	2016-11-08	RNA	1	liver	Homo sapiens	array ^sample: 8473515039_F	diagnosis: NASH	steatosis (%): 10	fibrosis (stage): 1	lobular inflammation (severity): 2	ballooning (intensity): 1	nafld activity score: 4	age (y): 38	gender: male	body mass index (kg/m2): 32.92	waist (cm): 106.9	aspartate transaminase (u/l): 30	alanine transaminase (u/l): 45	alkaline phosphatase (u/l): 57	triglycerides (mmol/l): 0.97	total cholesterol (mmol/l): 4.95	ldl cholesterol (mmol/l): 3.45	hdl cholesterol (mmol/l): 1.05	fasting glucose (mmol/l): 5.2	fasting insulin (pmol/l): 132	homa-insulin resistance: 5.08	hemoglobin a1c: 0.05	diabetes: no	liver arachidonic acid (% of total lipids): 3.98	liver eicosapentaenoic acid (% of total lipids): 0.00	liver docosahexaenoic acid (% of total lipids): 1.51	total RNA	Total RNA was extracted from liver biopsies using the mirVana miRNA Isolation kit (Life Technologies Corp., Carlsbad, CA, USA). RNA concentration and purity were assessed with a Thermo Scientific's NanoDrop 1000 Spectrophotometer (NanoDrop Technologies, Wilmington, DE, USA) and quality was assessed with an Agilent 2100 Bioanalyzer (Agilent, Palo Alto, CA, USA).	Cy3	200 ng of RNA were labelled and amplified following Illumina Whole Genome Expression - DASL assay kit for partially degraded and FFPE derived RNA.	9606	Standard Illumina hybridization protocol	Standard Illumina scanning protocol	Data was checked for overall quality using R (v2.15.1) with the lumi Bioconductor package. Nine outliers (4 NASH, 5 SS), which fell below the threshold for one or more of the quality metrics calculated with this package, were excluded from further analysis. The data were imported in GeneSpring v12.5 (Agilent) and normalized using a quantile normalization followed by a “per probe” median centered …	GPL14951	Johane,P.,Allard	johane.allard@uhn.on.ca	416-340-5159	Medicine	University Health Network
GSM2385733	liver_SS_CL-108	GSM2385733	Public on Nov 08 2016	2016-11-07	2016-11-08	RNA	1	liver	Homo sapiens	array ^sample: 8473515039_K	diagnosis: SS	steatosis (%): 70	fibrosis (stage): 0	lobular inflammation (severity): 0	ballooning (intensity): 0	nafld activity score: 3	age (y): 40	gender: male	body mass index (kg/m2): 28.86	waist (cm): 96.5	aspartate transaminase (u/l): 32	alanine transaminase (u/l): 64	alkaline phosphatase (u/l): 69	triglycerides (mmol/l): 1.76	total cholesterol (mmol/l): 6.55	ldl cholesterol (mmol/l): 4.75	hdl cholesterol (mmol/l): 0.99	fasting glucose (mmol/l): 4.7	fasting insulin (pmol/l): 93	homa-insulin resistance: 3.24	hemoglobin a1c: 0.049	diabetes: no	liver arachidonic acid (% of total lipids): 1.41	liver eicosapentaenoic acid (% of total lipids): 0.12	liver docosahexaenoic acid (% of total lipids): 0.83	total RNA	Total RNA was extracted from liver biopsies using the mirVana miRNA Isolation kit (Life Technologies Corp., Carlsbad, CA, USA). RNA concentration and purity were assessed with a Thermo Scientific's NanoDrop 1000 Spectrophotometer (NanoDrop Technologies, Wilmington, DE, USA) and quality was assessed with an Agilent 2100 Bioanalyzer (Agilent, Palo Alto, CA, USA).	Cy3	200 ng of RNA were labelled and amplified following Illumina Whole Genome Expression - DASL assay kit for partially degraded and FFPE derived RNA.	9606	Standard Illumina hybridization protocol	Standard Illumina scanning protocol	Data was checked for overall quality using R (v2.15.1) with the lumi Bioconductor package. Nine outliers (4 NASH, 5 SS), which fell below the threshold for one or more of the quality metrics calculated with this package, were excluded from further analysis. The data were imported in GeneSpring v12.5 (Agilent) and normalized using a quantile normalization followed by a “per probe” median centered …	GPL14951	Johane,P.,Allard	johane.allard@uhn.on.ca	416-340-5159	Medicine	University Health Network
GSM2385734	liver_SS_CL-110	GSM2385734	Public on Nov 08 2016	2016-11-07	2016-11-08	RNA	1	liver	Homo sapiens	array ^sample: 8473515021_C	diagnosis: SS	steatosis (%): 15	fibrosis (stage): 0	lobular inflammation (severity): 0	ballooning (intensity): 0	nafld activity score: 1	age (y): 44	gender: male	body mass index (kg/m2): 22.92	waist (cm): 85	aspartate transaminase (u/l): 35	alanine transaminase (u/l): 52	alkaline phosphatase (u/l): 33	triglycerides (mmol/l): 0.53	total cholesterol (mmol/l): 3.69	ldl cholesterol (mmol/l): 2.34	hdl cholesterol (mmol/l): 1.11	fasting glucose (mmol/l): 5.8	fasting insulin (pmol/l): 63	homa-insulin resistance: 2.71	hemoglobin a1c: 0.066	diabetes: yes	liver arachidonic acid (% of total lipids): 4.80	liver eicosapentaenoic acid (% of total lipids): 0.32	liver docosahexaenoic acid (% of total lipids): 1.73	total RNA	Total RNA was extracted from liver biopsies using the mirVana miRNA Isolation kit (Life Technologies Corp., Carlsbad, CA, USA). RNA concentration and purity were assessed with a Thermo Scientific's NanoDrop 1000 Spectrophotometer (NanoDrop Technologies, Wilmington, DE, USA) and quality was assessed with an Agilent 2100 Bioanalyzer (Agilent, Palo Alto, CA, USA).	Cy3	200 ng of RNA were labelled and amplified following Illumina Whole Genome Expression - DASL assay kit for partially degraded and FFPE derived RNA.	9606	Standard Illumina hybridization protocol	Standard Illumina scanning protocol	Data was checked for overall quality using R (v2.15.1) with the lumi Bioconductor package. Nine outliers (4 NASH, 5 SS), which fell below the threshold for one or more of the quality metrics calculated with this package, were excluded from further analysis. The data were imported in GeneSpring v12.5 (Agilent) and normalized using a quantile normalization followed by a “per probe” median centered …	GPL14951	Johane,P.,Allard	johane.allard@uhn.on.ca	416-340-5159	Medicine	University Health Network
GSM2385735	liver_NASH_CL-111	GSM2385735	Public on Nov 08 2016	2016-11-07	2016-11-08	RNA	1	liver	Homo sapiens	array ^sample: 8473515071_D	diagnosis: NASH	steatosis (%): 70	fibrosis (stage): 3	lobular inflammation (severity): 3	ballooning (intensity): 2	nafld activity score: 8	age (y): 54	gender: female	body mass index (kg/m2): 31.99	waist (cm): 122	aspartate transaminase (u/l): 50	alanine transaminase (u/l): 46	alkaline phosphatase (u/l): 116	triglycerides (mmol/l): 11.32	total cholesterol (mmol/l): 6.5	hdl cholesterol (mmol/l): 0.96	fasting glucose (mmol/l): 16.2	fasting insulin (pmol/l): 203	homa-insulin resistance: 24.36	hemoglobin a1c: 0.09	diabetes: yes	liver arachidonic acid (% of total lipids): 2.16	liver eicosapentaenoic acid (% of total lipids): 0.12	liver docosahexaenoic acid (% of total lipids): 0.69		total RNA	Total RNA was extracted from liver biopsies using the mirVana miRNA Isolation kit (Life Technologies Corp., Carlsbad, CA, USA). RNA concentration and purity were assessed with a Thermo Scientific's NanoDrop 1000 Spectrophotometer (NanoDrop Technologies, Wilmington, DE, USA) and quality was assessed with an Agilent 2100 Bioanalyzer (Agilent, Palo Alto, CA, USA).	Cy3	200 ng of RNA were labelled and amplified following Illumina Whole Genome Expression - DASL assay kit for partially degraded and FFPE derived RNA.	9606	Standard Illumina hybridization protocol	Standard Illumina scanning protocol	Data was checked for overall quality using R (v2.15.1) with the lumi Bioconductor package. Nine outliers (4 NASH, 5 SS), which fell below the threshold for one or more of the quality metrics calculated with this package, were excluded from further analysis. The data were imported in GeneSpring v12.5 (Agilent) and normalized using a quantile normalization followed by a “per probe” median centered …	GPL14951	Johane,P.,Allard	johane.allard@uhn.on.ca	416-340-5159	Medicine	University Health Network
GSM2385736	liver_NASH_CL-112	GSM2385736	Public on Nov 08 2016	2016-11-07	2016-11-08	RNA	1	liver	Homo sapiens	array ^sample: 8473515077_E	diagnosis: NASH	steatosis (%): 30	fibrosis (stage): 0	lobular inflammation (severity): 2	ballooning (intensity): 1	nafld activity score: 4	age (y): 26	gender: female	body mass index (kg/m2): 23.18	waist (cm): 83.82	aspartate transaminase (u/l): 50	alanine transaminase (u/l): 90	alkaline phosphatase (u/l): 51	triglycerides (mmol/l): 2.23	total cholesterol (mmol/l): 5.44	ldl cholesterol (mmol/l): 2.69	hdl cholesterol (mmol/l): 1.73	fasting glucose (mmol/l): 5	fasting insulin (pmol/l): 17	homa-insulin resistance: 0.63	hemoglobin a1c: 0.052	diabetes: no	liver arachidonic acid (% of total lipids): 1.63	liver eicosapentaenoic acid (% of total lipids): 0.00	liver docosahexaenoic acid (% of total lipids): 1.24	total RNA	Total RNA was extracted from liver biopsies using the mirVana miRNA Isolation kit (Life Technologies Corp., Carlsbad, CA, USA). RNA concentration and purity were assessed with a Thermo Scientific's NanoDrop 1000 Spectrophotometer (NanoDrop Technologies, Wilmington, DE, USA) and quality was assessed with an Agilent 2100 Bioanalyzer (Agilent, Palo Alto, CA, USA).	Cy3	200 ng of RNA were labelled and amplified following Illumina Whole Genome Expression - DASL assay kit for partially degraded and FFPE derived RNA.	9606	Standard Illumina hybridization protocol	Standard Illumina scanning protocol	Data was checked for overall quality using R (v2.15.1) with the lumi Bioconductor package. Nine outliers (4 NASH, 5 SS), which fell below the threshold for one or more of the quality metrics calculated with this package, were excluded from further analysis. The data were imported in GeneSpring v12.5 (Agilent) and normalized using a quantile normalization followed by a “per probe” median centered …	GPL14951	Johane,P.,Allard	johane.allard@uhn.on.ca	416-340-5159	Medicine	University Health Network
GSM2385737	liver_NASH_CL-113	GSM2385737	Public on Nov 08 2016	2016-11-07	2016-11-08	RNA	1	liver	Homo sapiens	array ^sample: 8473515071_F	diagnosis: NASH	steatosis (%): 80	fibrosis (stage): 2	lobular inflammation (severity): 2	ballooning (intensity): 1	nafld activity score: 6	age (y): 23	gender: male	body mass index (kg/m2): 35.59	waist (cm): 111	aspartate transaminase (u/l): 52	alanine transaminase (u/l): 105	alkaline phosphatase (u/l): 113	triglycerides (mmol/l): 1.57	total cholesterol (mmol/l): 5.74	ldl cholesterol (mmol/l): 3.87	hdl cholesterol (mmol/l): 1.15	fasting glucose (mmol/l): 4.5	fasting insulin (pmol/l): 674	homa-insulin resistance: 22.47	hemoglobin a1c: 0.052	diabetes: no				total RNA	Total RNA was extracted from liver biopsies using the mirVana miRNA Isolation kit (Life Technologies Corp., Carlsbad, CA, USA). RNA concentration and purity were assessed with a Thermo Scientific's NanoDrop 1000 Spectrophotometer (NanoDrop Technologies, Wilmington, DE, USA) and quality was assessed with an Agilent 2100 Bioanalyzer (Agilent, Palo Alto, CA, USA).	Cy3	200 ng of RNA were labelled and amplified following Illumina Whole Genome Expression - DASL assay kit for partially degraded and FFPE derived RNA.	9606	Standard Illumina hybridization protocol	Standard Illumina scanning protocol	Data was checked for overall quality using R (v2.15.1) with the lumi Bioconductor package. Nine outliers (4 NASH, 5 SS), which fell below the threshold for one or more of the quality metrics calculated with this package, were excluded from further analysis. The data were imported in GeneSpring v12.5 (Agilent) and normalized using a quantile normalization followed by a “per probe” median centered …	GPL14951	Johane,P.,Allard	johane.allard@uhn.on.ca	416-340-5159	Medicine	University Health Network
GSM2385738	liver_SS_CL-114	GSM2385738	Public on Nov 08 2016	2016-11-07	2016-11-08	RNA	1	liver	Homo sapiens	array ^sample: 8473515071_A	diagnosis: SS	steatosis (%): 5	fibrosis (stage): 0	lobular inflammation (severity): 0	ballooning (intensity): 0	nafld activity score: 1	age (y): 45	gender: male	body mass index (kg/m2): 24.16	waist (cm): 98	aspartate transaminase (u/l): 28	alanine transaminase (u/l): 80	alkaline phosphatase (u/l): 106	triglycerides (mmol/l): 2.39	total cholesterol (mmol/l): 5.51	ldl cholesterol (mmol/l): 3.46	hdl cholesterol (mmol/l): 0.95	fasting glucose (mmol/l): 8	fasting insulin (pmol/l): 50	homa-insulin resistance: 2.96	hemoglobin a1c: 0.056	diabetes: no	liver arachidonic acid (% of total lipids): 6.10	liver eicosapentaenoic acid (% of total lipids): 0.37	liver docosahexaenoic acid (% of total lipids): 2.76	total RNA	Total RNA was extracted from liver biopsies using the mirVana miRNA Isolation kit (Life Technologies Corp., Carlsbad, CA, USA). RNA concentration and purity were assessed with a Thermo Scientific's NanoDrop 1000 Spectrophotometer (NanoDrop Technologies, Wilmington, DE, USA) and quality was assessed with an Agilent 2100 Bioanalyzer (Agilent, Palo Alto, CA, USA).	Cy3	200 ng of RNA were labelled and amplified following Illumina Whole Genome Expression - DASL assay kit for partially degraded and FFPE derived RNA.	9606	Standard Illumina hybridization protocol	Standard Illumina scanning protocol	Data was checked for overall quality using R (v2.15.1) with the lumi Bioconductor package. Nine outliers (4 NASH, 5 SS), which fell below the threshold for one or more of the quality metrics calculated with this package, were excluded from further analysis. The data were imported in GeneSpring v12.5 (Agilent) and normalized using a quantile normalization followed by a “per probe” median centered …	GPL14951	Johane,P.,Allard	johane.allard@uhn.on.ca	416-340-5159	Medicine	University Health Network
GSM2385739	liver_NASH_CL-116	GSM2385739	Public on Nov 08 2016	2016-11-07	2016-11-08	RNA	1	liver	Homo sapiens	array ^sample: 8473515071_G	diagnosis: NASH	steatosis (%): 40	fibrosis (stage): 0	lobular inflammation (severity): 3	ballooning (intensity): 1	nafld activity score: 6	age (y): 49	gender: male	body mass index (kg/m2): 31.79	waist (cm): 116	aspartate transaminase (u/l): 64	alanine transaminase (u/l): 119	alkaline phosphatase (u/l): 77	triglycerides (mmol/l): 2.36	total cholesterol (mmol/l): 5.15	ldl cholesterol (mmol/l): 3.2	hdl cholesterol (mmol/l): 0.87	fasting glucose (mmol/l): 7.3	fasting insulin (pmol/l): 108	homa-insulin resistance: 5.84	hemoglobin a1c: 0.073	diabetes: no	liver arachidonic acid (% of total lipids): 2.22	liver eicosapentaenoic acid (% of total lipids): 0.14	liver docosahexaenoic acid (% of total lipids): 1.13	total RNA	Total RNA was extracted from liver biopsies using the mirVana miRNA Isolation kit (Life Technologies Corp., Carlsbad, CA, USA). RNA concentration and purity were assessed with a Thermo Scientific's NanoDrop 1000 Spectrophotometer (NanoDrop Technologies, Wilmington, DE, USA) and quality was assessed with an Agilent 2100 Bioanalyzer (Agilent, Palo Alto, CA, USA).	Cy3	200 ng of RNA were labelled and amplified following Illumina Whole Genome Expression - DASL assay kit for partially degraded and FFPE derived RNA.	9606	Standard Illumina hybridization protocol	Standard Illumina scanning protocol	Data was checked for overall quality using R (v2.15.1) with the lumi Bioconductor package. Nine outliers (4 NASH, 5 SS), which fell below the threshold for one or more of the quality metrics calculated with this package, were excluded from further analysis. The data were imported in GeneSpring v12.5 (Agilent) and normalized using a quantile normalization followed by a “per probe” median centered …	GPL14951	Johane,P.,Allard	johane.allard@uhn.on.ca	416-340-5159	Medicine	University Health Network
GSM2385740	liver_SS_CL-117	GSM2385740	Public on Nov 08 2016	2016-11-07	2016-11-08	RNA	1	liver	Homo sapiens	array ^sample: 8473515032_F	diagnosis: SS	steatosis (%): 70	fibrosis (stage): 0	lobular inflammation (severity): 0	ballooning (intensity): 0	nafld activity score: 3	age (y): 51	gender: female	body mass index (kg/m2): 32.47	waist (cm): 98.75	aspartate transaminase (u/l): 30	alanine transaminase (u/l): 51	alkaline phosphatase (u/l): 64	triglycerides (mmol/l): 1.1	total cholesterol (mmol/l): 6.39	ldl cholesterol (mmol/l): 4.61	hdl cholesterol (mmol/l): 1.27	fasting glucose (mmol/l): 5.8	fasting insulin (pmol/l): 159	homa-insulin resistance: 6.83	hemoglobin a1c: 0.056	diabetes: no	liver arachidonic acid (% of total lipids): 2.73	liver eicosapentaenoic acid (% of total lipids): 0.15	liver docosahexaenoic acid (% of total lipids): 0.85	total RNA	Total RNA was extracted from liver biopsies using the mirVana miRNA Isolation kit (Life Technologies Corp., Carlsbad, CA, USA). RNA concentration and purity were assessed with a Thermo Scientific's NanoDrop 1000 Spectrophotometer (NanoDrop Technologies, Wilmington, DE, USA) and quality was assessed with an Agilent 2100 Bioanalyzer (Agilent, Palo Alto, CA, USA).	Cy3	200 ng of RNA were labelled and amplified following Illumina Whole Genome Expression - DASL assay kit for partially degraded and FFPE derived RNA.	9606	Standard Illumina hybridization protocol	Standard Illumina scanning protocol	Data was checked for overall quality using R (v2.15.1) with the lumi Bioconductor package. Nine outliers (4 NASH, 5 SS), which fell below the threshold for one or more of the quality metrics calculated with this package, were excluded from further analysis. The data were imported in GeneSpring v12.5 (Agilent) and normalized using a quantile normalization followed by a “per probe” median centered …	GPL14951	Johane,P.,Allard	johane.allard@uhn.on.ca	416-340-5159	Medicine	University Health Network
GSM2385741	liver_NASH_CL-118	GSM2385741	Public on Nov 08 2016	2016-11-07	2016-11-08	RNA	1	liver	Homo sapiens	array ^sample: 8473515032_B	diagnosis: NASH	steatosis (%): 40	fibrosis (stage): 4	lobular inflammation (severity): 1	ballooning (intensity): 2	nafld activity score: 5	age (y): 63	gender: female	body mass index (kg/m2): 32.32	waist (cm): 107	aspartate transaminase (u/l): 112	alanine transaminase (u/l): 168	alkaline phosphatase (u/l): 58	triglycerides (mmol/l): 1.2	total cholesterol (mmol/l): 5.06	ldl cholesterol (mmol/l): 3.01	hdl cholesterol (mmol/l): 1.5	fasting glucose (mmol/l): 6	fasting insulin (pmol/l): 191	homa-insulin resistance: 8.49	hemoglobin a1c: 0.064	diabetes: no	liver arachidonic acid (% of total lipids): 2.60	liver eicosapentaenoic acid (% of total lipids): 0.32	liver docosahexaenoic acid (% of total lipids): 1.36	total RNA	Total RNA was extracted from liver biopsies using the mirVana miRNA Isolation kit (Life Technologies Corp., Carlsbad, CA, USA). RNA concentration and purity were assessed with a Thermo Scientific's NanoDrop 1000 Spectrophotometer (NanoDrop Technologies, Wilmington, DE, USA) and quality was assessed with an Agilent 2100 Bioanalyzer (Agilent, Palo Alto, CA, USA).	Cy3	200 ng of RNA were labelled and amplified following Illumina Whole Genome Expression - DASL assay kit for partially degraded and FFPE derived RNA.	9606	Standard Illumina hybridization protocol	Standard Illumina scanning protocol	Data was checked for overall quality using R (v2.15.1) with the lumi Bioconductor package. Nine outliers (4 NASH, 5 SS), which fell below the threshold for one or more of the quality metrics calculated with this package, were excluded from further analysis. The data were imported in GeneSpring v12.5 (Agilent) and normalized using a quantile normalization followed by a “per probe” median centered …	GPL14951	Johane,P.,Allard	johane.allard@uhn.on.ca	416-340-5159	Medicine	University Health Network
GSM2385742	liver_NASH_CL-128	GSM2385742	Public on Nov 08 2016	2016-11-07	2016-11-08	RNA	1	liver	Homo sapiens	array ^sample: 8473515021_J	diagnosis: NASH	steatosis (%): 40	fibrosis (stage): 1	lobular inflammation (severity): 1	ballooning (intensity): 1	nafld activity score: 4	age (y): 48	gender: male	body mass index (kg/m2): 33.71	waist (cm): 109	aspartate transaminase (u/l): 25	alanine transaminase (u/l): 46	alkaline phosphatase (u/l): 37	triglycerides (mmol/l): 0.76	total cholesterol (mmol/l): 2.65	ldl cholesterol (mmol/l): 1.33	hdl cholesterol (mmol/l): 0.97	fasting glucose (mmol/l): 7.3	fasting insulin (pmol/l): 204	homa-insulin resistance: 11.03	hemoglobin a1c: 0.063	diabetes: yes	liver arachidonic acid (% of total lipids): 4.36	liver eicosapentaenoic acid (% of total lipids): 0.25	liver docosahexaenoic acid (% of total lipids): 2.01	total RNA	Total RNA was extracted from liver biopsies using the mirVana miRNA Isolation kit (Life Technologies Corp., Carlsbad, CA, USA). RNA concentration and purity were assessed with a Thermo Scientific's NanoDrop 1000 Spectrophotometer (NanoDrop Technologies, Wilmington, DE, USA) and quality was assessed with an Agilent 2100 Bioanalyzer (Agilent, Palo Alto, CA, USA).	Cy3	200 ng of RNA were labelled and amplified following Illumina Whole Genome Expression - DASL assay kit for partially degraded and FFPE derived RNA.	9606	Standard Illumina hybridization protocol	Standard Illumina scanning protocol	Data was checked for overall quality using R (v2.15.1) with the lumi Bioconductor package. Nine outliers (4 NASH, 5 SS), which fell below the threshold for one or more of the quality metrics calculated with this package, were excluded from further analysis. The data were imported in GeneSpring v12.5 (Agilent) and normalized using a quantile normalization followed by a “per probe” median centered …	GPL14951	Johane,P.,Allard	johane.allard@uhn.on.ca	416-340-5159	Medicine	University Health Network
GSM2385743	liver_NASH_CL-132	GSM2385743	Public on Nov 08 2016	2016-11-07	2016-11-08	RNA	1	liver	Homo sapiens	array ^sample: 8473515032_H	diagnosis: NASH	steatosis (%): 5	fibrosis (stage): 4	lobular inflammation (severity): 1	ballooning (intensity): 2	nafld activity score: 4	age (y): 68	gender: female	body mass index (kg/m2): 33.81	waist (cm): 110.25	aspartate transaminase (u/l): 53	alanine transaminase (u/l): 53	alkaline phosphatase (u/l): 83	triglycerides (mmol/l): 1.73	total cholesterol (mmol/l): 5.59	ldl cholesterol (mmol/l): 3.15	hdl cholesterol (mmol/l): 1.65	fasting glucose (mmol/l): 5.3	fasting insulin (pmol/l): 83	homa-insulin resistance: 3.26	hemoglobin a1c: 0.056	diabetes: no	liver arachidonic acid (% of total lipids): 2.60	liver eicosapentaenoic acid (% of total lipids): 0.00	liver docosahexaenoic acid (% of total lipids): 1.29	total RNA	Total RNA was extracted from liver biopsies using the mirVana miRNA Isolation kit (Life Technologies Corp., Carlsbad, CA, USA). RNA concentration and purity were assessed with a Thermo Scientific's NanoDrop 1000 Spectrophotometer (NanoDrop Technologies, Wilmington, DE, USA) and quality was assessed with an Agilent 2100 Bioanalyzer (Agilent, Palo Alto, CA, USA).	Cy3	200 ng of RNA were labelled and amplified following Illumina Whole Genome Expression - DASL assay kit for partially degraded and FFPE derived RNA.	9606	Standard Illumina hybridization protocol	Standard Illumina scanning protocol	Data was checked for overall quality using R (v2.15.1) with the lumi Bioconductor package. Nine outliers (4 NASH, 5 SS), which fell below the threshold for one or more of the quality metrics calculated with this package, were excluded from further analysis. The data were imported in GeneSpring v12.5 (Agilent) and normalized using a quantile normalization followed by a “per probe” median centered …	GPL14951	Johane,P.,Allard	johane.allard@uhn.on.ca	416-340-5159	Medicine	University Health Network
GSM2385744	liver_SS_CL-134	GSM2385744	Public on Nov 08 2016	2016-11-07	2016-11-08	RNA	1	liver	Homo sapiens	array ^sample: 8473515077_J	diagnosis: SS	steatosis (%): 50	fibrosis (stage): 0	lobular inflammation (severity): 0	ballooning (intensity): 0	nafld activity score: 2	age (y): 37	gender: male	body mass index (kg/m2): 24.81	waist (cm): 86.5	aspartate transaminase (u/l): 19	alanine transaminase (u/l): 32	alkaline phosphatase (u/l): 42	triglycerides (mmol/l): 0.62	total cholesterol (mmol/l): 4.9	ldl cholesterol (mmol/l): 2.9	hdl cholesterol (mmol/l): 1.72	fasting glucose (mmol/l): 6.5	fasting insulin (pmol/l): 33	homa-insulin resistance: 1.59	hemoglobin a1c: 0.053	diabetes: no	liver arachidonic acid (% of total lipids): 1.59	liver eicosapentaenoic acid (% of total lipids): 0.00	liver docosahexaenoic acid (% of total lipids): 0.84	total RNA	Total RNA was extracted from liver biopsies using the mirVana miRNA Isolation kit (Life Technologies Corp., Carlsbad, CA, USA). RNA concentration and purity were assessed with a Thermo Scientific's NanoDrop 1000 Spectrophotometer (NanoDrop Technologies, Wilmington, DE, USA) and quality was assessed with an Agilent 2100 Bioanalyzer (Agilent, Palo Alto, CA, USA).	Cy3	200 ng of RNA were labelled and amplified following Illumina Whole Genome Expression - DASL assay kit for partially degraded and FFPE derived RNA.	9606	Standard Illumina hybridization protocol	Standard Illumina scanning protocol	Data was checked for overall quality using R (v2.15.1) with the lumi Bioconductor package. Nine outliers (4 NASH, 5 SS), which fell below the threshold for one or more of the quality metrics calculated with this package, were excluded from further analysis. The data were imported in GeneSpring v12.5 (Agilent) and normalized using a quantile normalization followed by a “per probe” median centered …	GPL14951	Johane,P.,Allard	johane.allard@uhn.on.ca	416-340-5159	Medicine	University Health Network
GSM2385745	liver_SS_CL-136	GSM2385745	Public on Nov 08 2016	2016-11-07	2016-11-08	RNA	1	liver	Homo sapiens	array ^sample: 8473515032_I	diagnosis: SS	steatosis (%): 40	fibrosis (stage): 0	lobular inflammation (severity): 0	ballooning (intensity): 0	nafld activity score: 2	age (y): 50	gender: male	body mass index (kg/m2): 33.15	waist (cm): 112	aspartate transaminase (u/l): 31	alanine transaminase (u/l): 55	alkaline phosphatase (u/l): 76	triglycerides (mmol/l): 1.15	total cholesterol (mmol/l): 4.04	ldl cholesterol (mmol/l): 2.56	hdl cholesterol (mmol/l): 0.95	fasting glucose (mmol/l): 5.2	fasting insulin (pmol/l): 29	homa-insulin resistance: 1.12	hemoglobin a1c: 0.054	diabetes: no	liver arachidonic acid (% of total lipids): 2.20	liver eicosapentaenoic acid (% of total lipids): 0.17	liver docosahexaenoic acid (% of total lipids): 1.00	total RNA	Total RNA was extracted from liver biopsies using the mirVana miRNA Isolation kit (Life Technologies Corp., Carlsbad, CA, USA). RNA concentration and purity were assessed with a Thermo Scientific's NanoDrop 1000 Spectrophotometer (NanoDrop Technologies, Wilmington, DE, USA) and quality was assessed with an Agilent 2100 Bioanalyzer (Agilent, Palo Alto, CA, USA).	Cy3	200 ng of RNA were labelled and amplified following Illumina Whole Genome Expression - DASL assay kit for partially degraded and FFPE derived RNA.	9606	Standard Illumina hybridization protocol	Standard Illumina scanning protocol	Data was checked for overall quality using R (v2.15.1) with the lumi Bioconductor package. Nine outliers (4 NASH, 5 SS), which fell below the threshold for one or more of the quality metrics calculated with this package, were excluded from further analysis. The data were imported in GeneSpring v12.5 (Agilent) and normalized using a quantile normalization followed by a “per probe” median centered …	GPL14951	Johane,P.,Allard	johane.allard@uhn.on.ca	416-340-5159	Medicine	University Health Network
GSM2385746	liver_SS_CL-140	GSM2385746	Public on Nov 08 2016	2016-11-07	2016-11-08	RNA	1	liver	Homo sapiens	array ^sample: 8473515071_B	diagnosis: SS	steatosis (%): 60	fibrosis (stage): 0	lobular inflammation (severity): 0	ballooning (intensity): 0	nafld activity score: 2	age (y): 53	gender: male	body mass index (kg/m2): 28.60	waist (cm): 108.5	aspartate transaminase (u/l): 30	alanine transaminase (u/l): 69	alkaline phosphatase (u/l): 89	triglycerides (mmol/l): 4.74	total cholesterol (mmol/l): 6.73	hdl cholesterol (mmol/l): 0.9	fasting glucose (mmol/l): 5.3	fasting insulin (pmol/l): 54	homa-insulin resistance: 2.12	hemoglobin a1c: 0.05	diabetes: no	liver arachidonic acid (% of total lipids): 3.75	liver eicosapentaenoic acid (% of total lipids): 0.00	liver docosahexaenoic acid (% of total lipids): 0.98		total RNA	Total RNA was extracted from liver biopsies using the mirVana miRNA Isolation kit (Life Technologies Corp., Carlsbad, CA, USA). RNA concentration and purity were assessed with a Thermo Scientific's NanoDrop 1000 Spectrophotometer (NanoDrop Technologies, Wilmington, DE, USA) and quality was assessed with an Agilent 2100 Bioanalyzer (Agilent, Palo Alto, CA, USA).	Cy3	200 ng of RNA were labelled and amplified following Illumina Whole Genome Expression - DASL assay kit for partially degraded and FFPE derived RNA.	9606	Standard Illumina hybridization protocol	Standard Illumina scanning protocol	Data was checked for overall quality using R (v2.15.1) with the lumi Bioconductor package. Nine outliers (4 NASH, 5 SS), which fell below the threshold for one or more of the quality metrics calculated with this package, were excluded from further analysis. The data were imported in GeneSpring v12.5 (Agilent) and normalized using a quantile normalization followed by a “per probe” median centered …	GPL14951	Johane,P.,Allard	johane.allard@uhn.on.ca	416-340-5159	Medicine	University Health Network
GSM2385747	liver_SS_CL-142	GSM2385747	Public on Nov 08 2016	2016-11-07	2016-11-08	RNA	1	liver	Homo sapiens	array ^sample: 8473515023_H	diagnosis: SS	steatosis (%): 20	fibrosis (stage): 0	lobular inflammation (severity): 0	ballooning (intensity): 0	nafld activity score: 1	age (y): 33	gender: male	body mass index (kg/m2): 25.25	waist (cm): 93.5	aspartate transaminase (u/l): 25	alanine transaminase (u/l): 47	alkaline phosphatase (u/l): 55	triglycerides (mmol/l): 0.86	total cholesterol (mmol/l): 3.92	fasting insulin (pmol/l): 26	hemoglobin a1c: 0.055	diabetes: no	liver arachidonic acid (% of total lipids): 3.77	liver eicosapentaenoic acid (% of total lipids): 0.00	liver docosahexaenoic acid (% of total lipids): 1.88					total RNA	Total RNA was extracted from liver biopsies using the mirVana miRNA Isolation kit (Life Technologies Corp., Carlsbad, CA, USA). RNA concentration and purity were assessed with a Thermo Scientific's NanoDrop 1000 Spectrophotometer (NanoDrop Technologies, Wilmington, DE, USA) and quality was assessed with an Agilent 2100 Bioanalyzer (Agilent, Palo Alto, CA, USA).	Cy3	200 ng of RNA were labelled and amplified following Illumina Whole Genome Expression - DASL assay kit for partially degraded and FFPE derived RNA.	9606	Standard Illumina hybridization protocol	Standard Illumina scanning protocol	Data was checked for overall quality using R (v2.15.1) with the lumi Bioconductor package. Nine outliers (4 NASH, 5 SS), which fell below the threshold for one or more of the quality metrics calculated with this package, were excluded from further analysis. The data were imported in GeneSpring v12.5 (Agilent) and normalized using a quantile normalization followed by a “per probe” median centered …	GPL14951	Johane,P.,Allard	johane.allard@uhn.on.ca	416-340-5159	Medicine	University Health Network
GSM2385748	liver_NASH_CL-144	GSM2385748	Public on Nov 08 2016	2016-11-07	2016-11-08	RNA	1	liver	Homo sapiens	array ^sample: 8473515077_F	diagnosis: NASH	steatosis (%): 40	fibrosis (stage): 0	lobular inflammation (severity): 1	ballooning (intensity): 1	nafld activity score: 4	age (y): 38	gender: male	body mass index (kg/m2): 30.86	aspartate transaminase (u/l): 23	alanine transaminase (u/l): 42	alkaline phosphatase (u/l): 101	triglycerides (mmol/l): 0.98	total cholesterol (mmol/l): 4.12	ldl cholesterol (mmol/l): 2.46	hdl cholesterol (mmol/l): 1.2	fasting glucose (mmol/l): 4.3	fasting insulin (pmol/l): 38	homa-insulin resistance: 1.21	diabetes: no	liver arachidonic acid (% of total lipids): 2.56	liver eicosapentaenoic acid (% of total lipids): 0.22	liver docosahexaenoic acid (% of total lipids): 0.78			total RNA	Total RNA was extracted from liver biopsies using the mirVana miRNA Isolation kit (Life Technologies Corp., Carlsbad, CA, USA). RNA concentration and purity were assessed with a Thermo Scientific's NanoDrop 1000 Spectrophotometer (NanoDrop Technologies, Wilmington, DE, USA) and quality was assessed with an Agilent 2100 Bioanalyzer (Agilent, Palo Alto, CA, USA).	Cy3	200 ng of RNA were labelled and amplified following Illumina Whole Genome Expression - DASL assay kit for partially degraded and FFPE derived RNA.	9606	Standard Illumina hybridization protocol	Standard Illumina scanning protocol	Data was checked for overall quality using R (v2.15.1) with the lumi Bioconductor package. Nine outliers (4 NASH, 5 SS), which fell below the threshold for one or more of the quality metrics calculated with this package, were excluded from further analysis. The data were imported in GeneSpring v12.5 (Agilent) and normalized using a quantile normalization followed by a “per probe” median centered …	GPL14951	Johane,P.,Allard	johane.allard@uhn.on.ca	416-340-5159	Medicine	University Health Network
GSM2385749	liver_SS_CL-145	GSM2385749	Public on Nov 08 2016	2016-11-07	2016-11-08	RNA	1	liver	Homo sapiens	array ^sample: 8473515077_H	diagnosis: SS	steatosis (%): 5	fibrosis (stage): 1	lobular inflammation (severity): 0	ballooning (intensity): 0	nafld activity score: 1	age (y): 49	gender: male	liver arachidonic acid (% of total lipids): 5.33	liver eicosapentaenoic acid (% of total lipids): 0.93	liver docosahexaenoic acid (% of total lipids): 3.89															total RNA	Total RNA was extracted from liver biopsies using the mirVana miRNA Isolation kit (Life Technologies Corp., Carlsbad, CA, USA). RNA concentration and purity were assessed with a Thermo Scientific's NanoDrop 1000 Spectrophotometer (NanoDrop Technologies, Wilmington, DE, USA) and quality was assessed with an Agilent 2100 Bioanalyzer (Agilent, Palo Alto, CA, USA).	Cy3	200 ng of RNA were labelled and amplified following Illumina Whole Genome Expression - DASL assay kit for partially degraded and FFPE derived RNA.	9606	Standard Illumina hybridization protocol	Standard Illumina scanning protocol	Data was checked for overall quality using R (v2.15.1) with the lumi Bioconductor package. Nine outliers (4 NASH, 5 SS), which fell below the threshold for one or more of the quality metrics calculated with this package, were excluded from further analysis. The data were imported in GeneSpring v12.5 (Agilent) and normalized using a quantile normalization followed by a “per probe” median centered …	GPL14951	Johane,P.,Allard	johane.allard@uhn.on.ca	416-340-5159	Medicine	University Health Network
GSM2385750	liver_NASH_CL-147	GSM2385750	Public on Nov 08 2016	2016-11-07	2016-11-08	RNA	1	liver	Homo sapiens	array ^sample: 8473515071_K	diagnosis: NASH	steatosis (%): 10	fibrosis (stage): 2	lobular inflammation (severity): 1	ballooning (intensity): 1	nafld activity score: 3	age (y): 44	gender: male	body mass index (kg/m2): 28.32	waist (cm): 94	aspartate transaminase (u/l): 44	alanine transaminase (u/l): 81	alkaline phosphatase (u/l): 68	triglycerides (mmol/l): 2.91	total cholesterol (mmol/l): 4.4	ldl cholesterol (mmol/l): 2.2	hdl cholesterol (mmol/l): 0.87	fasting glucose (mmol/l): 4.2	fasting insulin (pmol/l): 56	homa-insulin resistance: 1.74	hemoglobin a1c: 0.053	diabetes: no	liver arachidonic acid (% of total lipids): 4.01	liver eicosapentaenoic acid (% of total lipids): 0.28	liver docosahexaenoic acid (% of total lipids): 1.25	total RNA	Total RNA was extracted from liver biopsies using the mirVana miRNA Isolation kit (Life Technologies Corp., Carlsbad, CA, USA). RNA concentration and purity were assessed with a Thermo Scientific's NanoDrop 1000 Spectrophotometer (NanoDrop Technologies, Wilmington, DE, USA) and quality was assessed with an Agilent 2100 Bioanalyzer (Agilent, Palo Alto, CA, USA).	Cy3	200 ng of RNA were labelled and amplified following Illumina Whole Genome Expression - DASL assay kit for partially degraded and FFPE derived RNA.	9606	Standard Illumina hybridization protocol	Standard Illumina scanning protocol	Data was checked for overall quality using R (v2.15.1) with the lumi Bioconductor package. Nine outliers (4 NASH, 5 SS), which fell below the threshold for one or more of the quality metrics calculated with this package, were excluded from further analysis. The data were imported in GeneSpring v12.5 (Agilent) and normalized using a quantile normalization followed by a “per probe” median centered …	GPL14951	Johane,P.,Allard	johane.allard@uhn.on.ca	416-340-5159	Medicine	University Health Network
GSM2385751	liver_NASH_CL-152	GSM2385751	Public on Nov 08 2016	2016-11-07	2016-11-08	RNA	1	liver	Homo sapiens	array ^sample: 8473515032_E	diagnosis: NASH	steatosis (%): 10	fibrosis (stage): 4	lobular inflammation (severity): 1	ballooning (intensity): 2	nafld activity score: 4	age (y): 38	gender: female	body mass index (kg/m2): 29.65	waist (cm): 100.00	aspartate transaminase (u/l): 114	alanine transaminase (u/l): 126	alkaline phosphatase (u/l): 107	triglycerides (mmol/l): 1.13	total cholesterol (mmol/l): 4.56	ldl cholesterol (mmol/l): 2.67	hdl cholesterol (mmol/l): 1.37	hemoglobin a1c: 0.074	diabetes: no	liver arachidonic acid (% of total lipids): 4.59	liver eicosapentaenoic acid (% of total lipids): 0.28	liver docosahexaenoic acid (% of total lipids): 2.31				total RNA	Total RNA was extracted from liver biopsies using the mirVana miRNA Isolation kit (Life Technologies Corp., Carlsbad, CA, USA). RNA concentration and purity were assessed with a Thermo Scientific's NanoDrop 1000 Spectrophotometer (NanoDrop Technologies, Wilmington, DE, USA) and quality was assessed with an Agilent 2100 Bioanalyzer (Agilent, Palo Alto, CA, USA).	Cy3	200 ng of RNA were labelled and amplified following Illumina Whole Genome Expression - DASL assay kit for partially degraded and FFPE derived RNA.	9606	Standard Illumina hybridization protocol	Standard Illumina scanning protocol	Data was checked for overall quality using R (v2.15.1) with the lumi Bioconductor package. Nine outliers (4 NASH, 5 SS), which fell below the threshold for one or more of the quality metrics calculated with this package, were excluded from further analysis. The data were imported in GeneSpring v12.5 (Agilent) and normalized using a quantile normalization followed by a “per probe” median centered …	GPL14951	Johane,P.,Allard	johane.allard@uhn.on.ca	416-340-5159	Medicine	University Health Network
GSM2385752	liver_NASH_CL-155	GSM2385752	Public on Nov 08 2016	2016-11-07	2016-11-08	RNA	1	liver	Homo sapiens	array ^sample: 8473515077_C	diagnosis: NASH	steatosis (%): 45	fibrosis (stage): 1	lobular inflammation (severity): 1	ballooning (intensity): 1	nafld activity score: 4	age (y): 37	gender: male	body mass index (kg/m2): 24.55	waist (cm): 89.00	aspartate transaminase (u/l): 60	alanine transaminase (u/l): 96	alkaline phosphatase (u/l): 64	triglycerides (mmol/l): 1.75	total cholesterol (mmol/l): 5.29	ldl cholesterol (mmol/l): 3.2	hdl cholesterol (mmol/l): 1.29	fasting glucose (mmol/l): 4.9	fasting insulin (pmol/l): 75	homa-insulin resistance: 2.72	hemoglobin a1c: 0.059	diabetes: no	liver arachidonic acid (% of total lipids): 1.78	liver eicosapentaenoic acid (% of total lipids): 0.00	liver docosahexaenoic acid (% of total lipids): 0.59	total RNA	Total RNA was extracted from liver biopsies using the mirVana miRNA Isolation kit (Life Technologies Corp., Carlsbad, CA, USA). RNA concentration and purity were assessed with a Thermo Scientific's NanoDrop 1000 Spectrophotometer (NanoDrop Technologies, Wilmington, DE, USA) and quality was assessed with an Agilent 2100 Bioanalyzer (Agilent, Palo Alto, CA, USA).	Cy3	200 ng of RNA were labelled and amplified following Illumina Whole Genome Expression - DASL assay kit for partially degraded and FFPE derived RNA.	9606	Standard Illumina hybridization protocol	Standard Illumina scanning protocol	Data was checked for overall quality using R (v2.15.1) with the lumi Bioconductor package. Nine outliers (4 NASH, 5 SS), which fell below the threshold for one or more of the quality metrics calculated with this package, were excluded from further analysis. The data were imported in GeneSpring v12.5 (Agilent) and normalized using a quantile normalization followed by a “per probe” median centered …	GPL14951	Johane,P.,Allard	johane.allard@uhn.on.ca	416-340-5159	Medicine	University Health Network
GSM2385753	liver_NASH_CL-157	GSM2385753	Public on Nov 08 2016	2016-11-07	2016-11-08	RNA	1	liver	Homo sapiens	array ^sample: 8473515032_J	diagnosis: NASH	steatosis (%): 40	fibrosis (stage): 3	lobular inflammation (severity): 2	ballooning (intensity): 1	nafld activity score: 5	age (y): 60	gender: female	body mass index (kg/m2): 33.43	waist (cm): 111.75	aspartate transaminase (u/l): 32	alanine transaminase (u/l): 42	alkaline phosphatase (u/l): 87	diabetes: no	liver arachidonic acid (% of total lipids): 0.90	liver eicosapentaenoic acid (% of total lipids): 0.00	liver docosahexaenoic acid (% of total lipids): 0.31									total RNA	Total RNA was extracted from liver biopsies using the mirVana miRNA Isolation kit (Life Technologies Corp., Carlsbad, CA, USA). RNA concentration and purity were assessed with a Thermo Scientific's NanoDrop 1000 Spectrophotometer (NanoDrop Technologies, Wilmington, DE, USA) and quality was assessed with an Agilent 2100 Bioanalyzer (Agilent, Palo Alto, CA, USA).	Cy3	200 ng of RNA were labelled and amplified following Illumina Whole Genome Expression - DASL assay kit for partially degraded and FFPE derived RNA.	9606	Standard Illumina hybridization protocol	Standard Illumina scanning protocol	Data was checked for overall quality using R (v2.15.1) with the lumi Bioconductor package. Nine outliers (4 NASH, 5 SS), which fell below the threshold for one or more of the quality metrics calculated with this package, were excluded from further analysis. The data were imported in GeneSpring v12.5 (Agilent) and normalized using a quantile normalization followed by a “per probe” median centered …	GPL14951	Johane,P.,Allard	johane.allard@uhn.on.ca	416-340-5159	Medicine	University Health Network
GSM2385754	liver_NASH_CL-160	GSM2385754	Public on Nov 08 2016	2016-11-07	2016-11-08	RNA	1	liver	Homo sapiens	array ^sample: 8473515021_B	diagnosis: NASH	steatosis (%): 70	fibrosis (stage): 1	lobular inflammation (severity): 2	ballooning (intensity): 1	nafld activity score: 6	age (y): 45	gender: male	body mass index (kg/m2): 32.41	waist (cm): 108.50	aspartate transaminase (u/l): 41	alanine transaminase (u/l): 87	alkaline phosphatase (u/l): 80	triglycerides (mmol/l): 3.29	total cholesterol (mmol/l): 4.66	ldl cholesterol (mmol/l): 2.31	hdl cholesterol (mmol/l): 0.84	fasting glucose (mmol/l): 7.5	fasting insulin (pmol/l): 720	homa-insulin resistance: 40.00	hemoglobin a1c: 0.058	diabetes: no	liver arachidonic acid (% of total lipids): 1.47	liver eicosapentaenoic acid (% of total lipids): 0.00	liver docosahexaenoic acid (% of total lipids): 0.90	total RNA	Total RNA was extracted from liver biopsies using the mirVana miRNA Isolation kit (Life Technologies Corp., Carlsbad, CA, USA). RNA concentration and purity were assessed with a Thermo Scientific's NanoDrop 1000 Spectrophotometer (NanoDrop Technologies, Wilmington, DE, USA) and quality was assessed with an Agilent 2100 Bioanalyzer (Agilent, Palo Alto, CA, USA).	Cy3	200 ng of RNA were labelled and amplified following Illumina Whole Genome Expression - DASL assay kit for partially degraded and FFPE derived RNA.	9606	Standard Illumina hybridization protocol	Standard Illumina scanning protocol	Data was checked for overall quality using R (v2.15.1) with the lumi Bioconductor package. Nine outliers (4 NASH, 5 SS), which fell below the threshold for one or more of the quality metrics calculated with this package, were excluded from further analysis. The data were imported in GeneSpring v12.5 (Agilent) and normalized using a quantile normalization followed by a “per probe” median centered …	GPL14951	Johane,P.,Allard	johane.allard@uhn.on.ca	416-340-5159	Medicine	University Health Network
GSM2385755	liver_SS_CL-161	GSM2385755	Public on Nov 08 2016	2016-11-07	2016-11-08	RNA	1	liver	Homo sapiens	array ^sample: 8473515039_I	diagnosis: SS	steatosis (%): 10	fibrosis (stage): 0	lobular inflammation (severity): 0	ballooning (intensity): 0	nafld activity score: 1	age (y): 54	gender: female	body mass index (kg/m2): 23.54	waist (cm): 87.45	aspartate transaminase (u/l): 33	alanine transaminase (u/l): 46	alkaline phosphatase (u/l): 65	diabetes: no	liver arachidonic acid (% of total lipids): 3.57	liver eicosapentaenoic acid (% of total lipids): 0.41	liver docosahexaenoic acid (% of total lipids): 3.07									total RNA	Total RNA was extracted from liver biopsies using the mirVana miRNA Isolation kit (Life Technologies Corp., Carlsbad, CA, USA). RNA concentration and purity were assessed with a Thermo Scientific's NanoDrop 1000 Spectrophotometer (NanoDrop Technologies, Wilmington, DE, USA) and quality was assessed with an Agilent 2100 Bioanalyzer (Agilent, Palo Alto, CA, USA).	Cy3	200 ng of RNA were labelled and amplified following Illumina Whole Genome Expression - DASL assay kit for partially degraded and FFPE derived RNA.	9606	Standard Illumina hybridization protocol	Standard Illumina scanning protocol	Data was checked for overall quality using R (v2.15.1) with the lumi Bioconductor package. Nine outliers (4 NASH, 5 SS), which fell below the threshold for one or more of the quality metrics calculated with this package, were excluded from further analysis. The data were imported in GeneSpring v12.5 (Agilent) and normalized using a quantile normalization followed by a “per probe” median centered …	GPL14951	Johane,P.,Allard	johane.allard@uhn.on.ca	416-340-5159	Medicine	University Health Network
GSM2385756	liver_NASH_CL-167	GSM2385756	Public on Nov 08 2016	2016-11-07	2016-11-08	RNA	1	liver	Homo sapiens	array ^sample: 8473515039_H	diagnosis: NASH	steatosis (%): 25	fibrosis (stage): 3	lobular inflammation (severity): 1	ballooning (intensity): 2	nafld activity score: 4	age (y): 29	gender: female	body mass index (kg/m2): 49.53	aspartate transaminase (u/l): 99	alanine transaminase (u/l): 118	alkaline phosphatase (u/l): 73	triglycerides (mmol/l): 1.77	total cholesterol (mmol/l): 4.51	ldl cholesterol (mmol/l): 2.85	hdl cholesterol (mmol/l): 0.85	fasting glucose (mmol/l): 5.8	hemoglobin a1c: 0.051	diabetes: no	liver arachidonic acid (% of total lipids): 1.72	liver eicosapentaenoic acid (% of total lipids): 0.00	liver docosahexaenoic acid (% of total lipids): 0.58				total RNA	Total RNA was extracted from liver biopsies using the mirVana miRNA Isolation kit (Life Technologies Corp., Carlsbad, CA, USA). RNA concentration and purity were assessed with a Thermo Scientific's NanoDrop 1000 Spectrophotometer (NanoDrop Technologies, Wilmington, DE, USA) and quality was assessed with an Agilent 2100 Bioanalyzer (Agilent, Palo Alto, CA, USA).	Cy3	200 ng of RNA were labelled and amplified following Illumina Whole Genome Expression - DASL assay kit for partially degraded and FFPE derived RNA.	9606	Standard Illumina hybridization protocol	Standard Illumina scanning protocol	Data was checked for overall quality using R (v2.15.1) with the lumi Bioconductor package. Nine outliers (4 NASH, 5 SS), which fell below the threshold for one or more of the quality metrics calculated with this package, were excluded from further analysis. The data were imported in GeneSpring v12.5 (Agilent) and normalized using a quantile normalization followed by a “per probe” median centered …	GPL14951	Johane,P.,Allard	johane.allard@uhn.on.ca	416-340-5159	Medicine	University Health Network
GSM2385757	liver_HC_HLD-1	GSM2385757	Public on Nov 08 2016	2016-11-07	2016-11-08	RNA	1	liver	Homo sapiens	array ^sample: 8473515021_F	diagnosis: HC	age (y): 49	gender: male	body mass index (kg/m2): 22.04	waist (cm): 85	aspartate transaminase (u/l): 19	alanine transaminase (u/l): 14	alkaline phosphatase (u/l): 66	triglycerides (mmol/l): 1.03	total cholesterol (mmol/l): 5	ldl cholesterol (mmol/l): 3.43	hdl cholesterol (mmol/l): 1.1	fasting glucose (mmol/l): 4.9	fasting insulin (pmol/l): 15	homa-insulin resistance: 0.54	hemoglobin a1c: 0.054	diabetes: no	liver arachidonic acid (% of total lipids): 8.21	liver eicosapentaenoic acid (% of total lipids): 0.11	liver docosahexaenoic acid (% of total lipids): 3.00						total RNA	Total RNA was extracted from liver biopsies using the mirVana miRNA Isolation kit (Life Technologies Corp., Carlsbad, CA, USA). RNA concentration and purity were assessed with a Thermo Scientific's NanoDrop 1000 Spectrophotometer (NanoDrop Technologies, Wilmington, DE, USA) and quality was assessed with an Agilent 2100 Bioanalyzer (Agilent, Palo Alto, CA, USA).	Cy3	200 ng of RNA were labelled and amplified following Illumina Whole Genome Expression - DASL assay kit for partially degraded and FFPE derived RNA.	9606	Standard Illumina hybridization protocol	Standard Illumina scanning protocol	Data was checked for overall quality using R (v2.15.1) with the lumi Bioconductor package. Nine outliers (4 NASH, 5 SS), which fell below the threshold for one or more of the quality metrics calculated with this package, were excluded from further analysis. The data were imported in GeneSpring v12.5 (Agilent) and normalized using a quantile normalization followed by a “per probe” median centered …	GPL14951	Johane,P.,Allard	johane.allard@uhn.on.ca	416-340-5159	Medicine	University Health Network
GSM2385758	liver_HC_HLD-2	GSM2385758	Public on Nov 08 2016	2016-11-07	2016-11-08	RNA	1	liver	Homo sapiens	array ^sample: 8473515021_G	diagnosis: HC	steatosis (%): 0	fibrosis (stage): 1	lobular inflammation (severity): 0	ballooning (intensity): 0	nafld activity score: 0	age (y): 58	gender: female	body mass index (kg/m2): 23.39	waist (cm): 75	aspartate transaminase (u/l): 18	alanine transaminase (u/l): 12	alkaline phosphatase (u/l): 54	fasting glucose (mmol/l): 4.9	hemoglobin a1c: 0.053	diabetes: no	liver arachidonic acid (% of total lipids): 7.01	liver eicosapentaenoic acid (% of total lipids): 0.46	liver docosahexaenoic acid (% of total lipids): 2.62							total RNA	Total RNA was extracted from liver biopsies using the mirVana miRNA Isolation kit (Life Technologies Corp., Carlsbad, CA, USA). RNA concentration and purity were assessed with a Thermo Scientific's NanoDrop 1000 Spectrophotometer (NanoDrop Technologies, Wilmington, DE, USA) and quality was assessed with an Agilent 2100 Bioanalyzer (Agilent, Palo Alto, CA, USA).	Cy3	200 ng of RNA were labelled and amplified following Illumina Whole Genome Expression - DASL assay kit for partially degraded and FFPE derived RNA.	9606	Standard Illumina hybridization protocol	Standard Illumina scanning protocol	Data was checked for overall quality using R (v2.15.1) with the lumi Bioconductor package. Nine outliers (4 NASH, 5 SS), which fell below the threshold for one or more of the quality metrics calculated with this package, were excluded from further analysis. The data were imported in GeneSpring v12.5 (Agilent) and normalized using a quantile normalization followed by a “per probe” median centered …	GPL14951	Johane,P.,Allard	johane.allard@uhn.on.ca	416-340-5159	Medicine	University Health Network
GSM2385759	liver_HC_HLD-3	GSM2385759	Public on Nov 08 2016	2016-11-07	2016-11-08	RNA	1	liver	Homo sapiens	array ^sample: 8473515077_I	diagnosis: HC	steatosis (%): 0	fibrosis (stage): 1	lobular inflammation (severity): 0	ballooning (intensity): 0	nafld activity score: 0	age (y): 40	gender: female	body mass index (kg/m2): 25.39	waist (cm): 77.5	aspartate transaminase (u/l): 23	alanine transaminase (u/l): 17	alkaline phosphatase (u/l): 47	triglycerides (mmol/l): 0.68	total cholesterol (mmol/l): 3.67	ldl cholesterol (mmol/l): 2.57	hdl cholesterol (mmol/l): 0.79	fasting glucose (mmol/l): 4.7	fasting insulin (pmol/l): 57	homa-insulin resistance: 1.98	hemoglobin a1c: 0.052	diabetes: no	liver arachidonic acid (% of total lipids): 9.39	liver eicosapentaenoic acid (% of total lipids): 0.34	liver docosahexaenoic acid (% of total lipids): 2.94	total RNA	Total RNA was extracted from liver biopsies using the mirVana miRNA Isolation kit (Life Technologies Corp., Carlsbad, CA, USA). RNA concentration and purity were assessed with a Thermo Scientific's NanoDrop 1000 Spectrophotometer (NanoDrop Technologies, Wilmington, DE, USA) and quality was assessed with an Agilent 2100 Bioanalyzer (Agilent, Palo Alto, CA, USA).	Cy3	200 ng of RNA were labelled and amplified following Illumina Whole Genome Expression - DASL assay kit for partially degraded and FFPE derived RNA.	9606	Standard Illumina hybridization protocol	Standard Illumina scanning protocol	Data was checked for overall quality using R (v2.15.1) with the lumi Bioconductor package. Nine outliers (4 NASH, 5 SS), which fell below the threshold for one or more of the quality metrics calculated with this package, were excluded from further analysis. The data were imported in GeneSpring v12.5 (Agilent) and normalized using a quantile normalization followed by a “per probe” median centered …	GPL14951	Johane,P.,Allard	johane.allard@uhn.on.ca	416-340-5159	Medicine	University Health Network
GSM2385760	liver_HC_HLD-4	GSM2385760	Public on Nov 08 2016	2016-11-07	2016-11-08	RNA	1	liver	Homo sapiens	array ^sample: 8473515071_J	diagnosis: HC	steatosis (%): 0	fibrosis (stage): 0	lobular inflammation (severity): 0	ballooning (intensity): 0	nafld activity score: 0	age (y): 35	gender: female	body mass index (kg/m2): 33.68	waist (cm): 115.5	aspartate transaminase (u/l): 15	alanine transaminase (u/l): 27	alkaline phosphatase (u/l): 109	triglycerides (mmol/l): 1.21	total cholesterol (mmol/l): 4.84	fasting glucose (mmol/l): 4.8	fasting insulin (pmol/l): 211	homa-insulin resistance: 7.50	hemoglobin a1c: 0.057	diabetes: no	liver arachidonic acid (% of total lipids): 8.74	liver eicosapentaenoic acid (% of total lipids): 0.32	liver docosahexaenoic acid (% of total lipids): 2.52			total RNA	Total RNA was extracted from liver biopsies using the mirVana miRNA Isolation kit (Life Technologies Corp., Carlsbad, CA, USA). RNA concentration and purity were assessed with a Thermo Scientific's NanoDrop 1000 Spectrophotometer (NanoDrop Technologies, Wilmington, DE, USA) and quality was assessed with an Agilent 2100 Bioanalyzer (Agilent, Palo Alto, CA, USA).	Cy3	200 ng of RNA were labelled and amplified following Illumina Whole Genome Expression - DASL assay kit for partially degraded and FFPE derived RNA.	9606	Standard Illumina hybridization protocol	Standard Illumina scanning protocol	Data was checked for overall quality using R (v2.15.1) with the lumi Bioconductor package. Nine outliers (4 NASH, 5 SS), which fell below the threshold for one or more of the quality metrics calculated with this package, were excluded from further analysis. The data were imported in GeneSpring v12.5 (Agilent) and normalized using a quantile normalization followed by a “per probe” median centered …	GPL14951	Johane,P.,Allard	johane.allard@uhn.on.ca	416-340-5159	Medicine	University Health Network
GSM2385761	liver_HC_HLD-5	GSM2385761	Public on Nov 08 2016	2016-11-07	2016-11-08	RNA	1	liver	Homo sapiens	array ^sample: 8473515039_D	diagnosis: HC	steatosis (%): 0	fibrosis (stage): 0	ballooning (intensity): 0	age (y): 56	gender: male	body mass index (kg/m2): 20.09	waist (cm): 75	aspartate transaminase (u/l): 25	alanine transaminase (u/l): 30	alkaline phosphatase (u/l): 71	triglycerides (mmol/l): 0.6	total cholesterol (mmol/l): 4.17	ldl cholesterol (mmol/l): 2.67	hdl cholesterol (mmol/l): 1.23	fasting glucose (mmol/l): 4.2	fasting insulin (pmol/l): 15	homa-insulin resistance: 0.47	hemoglobin a1c: 0.05	diabetes: no	liver arachidonic acid (% of total lipids): 6.83	liver eicosapentaenoic acid (% of total lipids): 0.97	liver docosahexaenoic acid (% of total lipids): 6.21			total RNA	Total RNA was extracted from liver biopsies using the mirVana miRNA Isolation kit (Life Technologies Corp., Carlsbad, CA, USA). RNA concentration and purity were assessed with a Thermo Scientific's NanoDrop 1000 Spectrophotometer (NanoDrop Technologies, Wilmington, DE, USA) and quality was assessed with an Agilent 2100 Bioanalyzer (Agilent, Palo Alto, CA, USA).	Cy3	200 ng of RNA were labelled and amplified following Illumina Whole Genome Expression - DASL assay kit for partially degraded and FFPE derived RNA.	9606	Standard Illumina hybridization protocol	Standard Illumina scanning protocol	Data was checked for overall quality using R (v2.15.1) with the lumi Bioconductor package. Nine outliers (4 NASH, 5 SS), which fell below the threshold for one or more of the quality metrics calculated with this package, were excluded from further analysis. The data were imported in GeneSpring v12.5 (Agilent) and normalized using a quantile normalization followed by a “per probe” median centered …	GPL14951	Johane,P.,Allard	johane.allard@uhn.on.ca	416-340-5159	Medicine	University Health Network
GSM2385762	liver_HC_HLD-7	GSM2385762	Public on Nov 08 2016	2016-11-07	2016-11-08	RNA	1	liver	Homo sapiens	array ^sample: 8473515021_A	diagnosis: HC	steatosis (%): 0	fibrosis (stage): 1	ballooning (intensity): 0	age (y): 23	gender: female	body mass index (kg/m2): 26.68	waist (cm): 85	aspartate transaminase (u/l): 16	alanine transaminase (u/l): 4	alkaline phosphatase (u/l): 60	triglycerides (mmol/l): 0.67	total cholesterol (mmol/l): 4.94	ldl cholesterol (mmol/l): 3.19	hdl cholesterol (mmol/l): 1.44	fasting glucose (mmol/l): 5.2	fasting insulin (pmol/l): 22	homa-insulin resistance: 0.85	hemoglobin a1c: 0.053	diabetes: no	liver arachidonic acid (% of total lipids): 7.23	liver eicosapentaenoic acid (% of total lipids): 0.37	liver docosahexaenoic acid (% of total lipids): 2.55			total RNA	Total RNA was extracted from liver biopsies using the mirVana miRNA Isolation kit (Life Technologies Corp., Carlsbad, CA, USA). RNA concentration and purity were assessed with a Thermo Scientific's NanoDrop 1000 Spectrophotometer (NanoDrop Technologies, Wilmington, DE, USA) and quality was assessed with an Agilent 2100 Bioanalyzer (Agilent, Palo Alto, CA, USA).	Cy3	200 ng of RNA were labelled and amplified following Illumina Whole Genome Expression - DASL assay kit for partially degraded and FFPE derived RNA.	9606	Standard Illumina hybridization protocol	Standard Illumina scanning protocol	Data was checked for overall quality using R (v2.15.1) with the lumi Bioconductor package. Nine outliers (4 NASH, 5 SS), which fell below the threshold for one or more of the quality metrics calculated with this package, were excluded from further analysis. The data were imported in GeneSpring v12.5 (Agilent) and normalized using a quantile normalization followed by a “per probe” median centered …	GPL14951	Johane,P.,Allard	johane.allard@uhn.on.ca	416-340-5159	Medicine	University Health Network
GSM2385763	liver_HC_HLD-8	GSM2385763	Public on Nov 08 2016	2016-11-07	2016-11-08	RNA	1	liver	Homo sapiens	array ^sample: 8473515023_K	diagnosis: HC	steatosis (%): 0	fibrosis (stage): 0	lobular inflammation (severity): 0	ballooning (intensity): 0	nafld activity score: 0	age (y): 26	gender: male	body mass index (kg/m2): 22.24	waist (cm): 84.75	aspartate transaminase (u/l): 36	alanine transaminase (u/l): 48	alkaline phosphatase (u/l): 68	triglycerides (mmol/l): 0.58	total cholesterol (mmol/l): 3.5	ldl cholesterol (mmol/l): 2.58	hdl cholesterol (mmol/l): 0.65	fasting glucose (mmol/l): 5.2	fasting insulin (pmol/l): 19	homa-insulin resistance: 0.73	hemoglobin a1c: 0.049	diabetes: no	liver arachidonic acid (% of total lipids): 9.02	liver eicosapentaenoic acid (% of total lipids): 0.42	liver docosahexaenoic acid (% of total lipids): 3.86	total RNA	Total RNA was extracted from liver biopsies using the mirVana miRNA Isolation kit (Life Technologies Corp., Carlsbad, CA, USA). RNA concentration and purity were assessed with a Thermo Scientific's NanoDrop 1000 Spectrophotometer (NanoDrop Technologies, Wilmington, DE, USA) and quality was assessed with an Agilent 2100 Bioanalyzer (Agilent, Palo Alto, CA, USA).	Cy3	200 ng of RNA were labelled and amplified following Illumina Whole Genome Expression - DASL assay kit for partially degraded and FFPE derived RNA.	9606	Standard Illumina hybridization protocol	Standard Illumina scanning protocol	Data was checked for overall quality using R (v2.15.1) with the lumi Bioconductor package. Nine outliers (4 NASH, 5 SS), which fell below the threshold for one or more of the quality metrics calculated with this package, were excluded from further analysis. The data were imported in GeneSpring v12.5 (Agilent) and normalized using a quantile normalization followed by a “per probe” median centered …	GPL14951	Johane,P.,Allard	johane.allard@uhn.on.ca	416-340-5159	Medicine	University Health Network
GSM2385764	liver_HC_HLD-10	GSM2385764	Public on Nov 08 2016	2016-11-07	2016-11-08	RNA	1	liver	Homo sapiens	array ^sample: 8473515023_A	diagnosis: HC	age (y): 39	gender: male	body mass index (kg/m2): 27.73	waist (cm): 93.7	aspartate transaminase (u/l): 15	alanine transaminase (u/l): 14	alkaline phosphatase (u/l): 44	fasting glucose (mmol/l): 5.2	hemoglobin a1c: 0.053	diabetes: no	liver arachidonic acid (% of total lipids): 7.34	liver eicosapentaenoic acid (% of total lipids): 0.56	liver docosahexaenoic acid (% of total lipids): 4.44												total RNA	Total RNA was extracted from liver biopsies using the mirVana miRNA Isolation kit (Life Technologies Corp., Carlsbad, CA, USA). RNA concentration and purity were assessed with a Thermo Scientific's NanoDrop 1000 Spectrophotometer (NanoDrop Technologies, Wilmington, DE, USA) and quality was assessed with an Agilent 2100 Bioanalyzer (Agilent, Palo Alto, CA, USA).	Cy3	200 ng of RNA were labelled and amplified following Illumina Whole Genome Expression - DASL assay kit for partially degraded and FFPE derived RNA.	9606	Standard Illumina hybridization protocol	Standard Illumina scanning protocol	Data was checked for overall quality using R (v2.15.1) with the lumi Bioconductor package. Nine outliers (4 NASH, 5 SS), which fell below the threshold for one or more of the quality metrics calculated with this package, were excluded from further analysis. The data were imported in GeneSpring v12.5 (Agilent) and normalized using a quantile normalization followed by a “per probe” median centered …	GPL14951	Johane,P.,Allard	johane.allard@uhn.on.ca	416-340-5159	Medicine	University Health Network
GSM2385765	liver_HC_HLD-11	GSM2385765	Public on Nov 08 2016	2016-11-07	2016-11-08	RNA	1	liver	Homo sapiens	array ^sample: 8473515023_D	diagnosis: HC	age (y): 38	gender: female	body mass index (kg/m2): 33.73	waist (cm): 89	aspartate transaminase (u/l): 17	alanine transaminase (u/l): 11	alkaline phosphatase (u/l): 61	triglycerides (mmol/l): 0.92	total cholesterol (mmol/l): 5.54	ldl cholesterol (mmol/l): 3.15	hdl cholesterol (mmol/l): 1.97	fasting glucose (mmol/l): 5	fasting insulin (pmol/l): 32	homa-insulin resistance: 1.19	hemoglobin a1c: 0.05	diabetes: no	liver arachidonic acid (% of total lipids): 7.60	liver eicosapentaenoic acid (% of total lipids): 0.00	liver docosahexaenoic acid (% of total lipids): 3.83						total RNA	Total RNA was extracted from liver biopsies using the mirVana miRNA Isolation kit (Life Technologies Corp., Carlsbad, CA, USA). RNA concentration and purity were assessed with a Thermo Scientific's NanoDrop 1000 Spectrophotometer (NanoDrop Technologies, Wilmington, DE, USA) and quality was assessed with an Agilent 2100 Bioanalyzer (Agilent, Palo Alto, CA, USA).	Cy3	200 ng of RNA were labelled and amplified following Illumina Whole Genome Expression - DASL assay kit for partially degraded and FFPE derived RNA.	9606	Standard Illumina hybridization protocol	Standard Illumina scanning protocol	Data was checked for overall quality using R (v2.15.1) with the lumi Bioconductor package. Nine outliers (4 NASH, 5 SS), which fell below the threshold for one or more of the quality metrics calculated with this package, were excluded from further analysis. The data were imported in GeneSpring v12.5 (Agilent) and normalized using a quantile normalization followed by a “per probe” median centered …	GPL14951	Johane,P.,Allard	johane.allard@uhn.on.ca	416-340-5159	Medicine	University Health Network
GSM2385766	liver_HC_HLD-13	GSM2385766	Public on Nov 08 2016	2016-11-07	2016-11-08	RNA	1	liver	Homo sapiens	array ^sample: 8473515071_E	diagnosis: HC	age (y): 22	gender: female	body mass index (kg/m2): 28.60	waist (cm): 76.75	aspartate transaminase (u/l): 24	alanine transaminase (u/l): 22	alkaline phosphatase (u/l): 90	triglycerides (mmol/l): 1.34	total cholesterol (mmol/l): 4.76	ldl cholesterol (mmol/l): 2.67	hdl cholesterol (mmol/l): 1.47	fasting glucose (mmol/l): 5.3	fasting insulin (pmol/l): 600	homa-insulin resistance: 23.56	hemoglobin a1c: 0.054	diabetes: no	liver arachidonic acid (% of total lipids): 6.34	liver eicosapentaenoic acid (% of total lipids): 0.00	liver docosahexaenoic acid (% of total lipids): 1.24						total RNA	Total RNA was extracted from liver biopsies using the mirVana miRNA Isolation kit (Life Technologies Corp., Carlsbad, CA, USA). RNA concentration and purity were assessed with a Thermo Scientific's NanoDrop 1000 Spectrophotometer (NanoDrop Technologies, Wilmington, DE, USA) and quality was assessed with an Agilent 2100 Bioanalyzer (Agilent, Palo Alto, CA, USA).	Cy3	200 ng of RNA were labelled and amplified following Illumina Whole Genome Expression - DASL assay kit for partially degraded and FFPE derived RNA.	9606	Standard Illumina hybridization protocol	Standard Illumina scanning protocol	Data was checked for overall quality using R (v2.15.1) with the lumi Bioconductor package. Nine outliers (4 NASH, 5 SS), which fell below the threshold for one or more of the quality metrics calculated with this package, were excluded from further analysis. The data were imported in GeneSpring v12.5 (Agilent) and normalized using a quantile normalization followed by a “per probe” median centered …	GPL14951	Johane,P.,Allard	johane.allard@uhn.on.ca	416-340-5159	Medicine	University Health Network
GSM2385767	liver_HC_HLD-14	GSM2385767	Public on Nov 08 2016	2016-11-07	2016-11-08	RNA	1	liver	Homo sapiens	array ^sample: 8473515023_J	diagnosis: HC	steatosis (%): 0	fibrosis (stage): 0	lobular inflammation (severity): 0	ballooning (intensity): 0	nafld activity score: 0	age (y): 46	gender: male	body mass index (kg/m2): 25.61	waist (cm): 95.75	aspartate transaminase (u/l): 16	alanine transaminase (u/l): 17	alkaline phosphatase (u/l): 61	triglycerides (mmol/l): 1.22	total cholesterol (mmol/l): 4.71	ldl cholesterol (mmol/l): 3.01	hdl cholesterol (mmol/l): 1.14	fasting glucose (mmol/l): 5.7	fasting insulin (pmol/l): 21	homa-insulin resistance: 0.89	hemoglobin a1c: 0.06	diabetes: no	liver arachidonic acid (% of total lipids): 7.29	liver eicosapentaenoic acid (% of total lipids): 0.29	liver docosahexaenoic acid (% of total lipids): 1.99	total RNA	Total RNA was extracted from liver biopsies using the mirVana miRNA Isolation kit (Life Technologies Corp., Carlsbad, CA, USA). RNA concentration and purity were assessed with a Thermo Scientific's NanoDrop 1000 Spectrophotometer (NanoDrop Technologies, Wilmington, DE, USA) and quality was assessed with an Agilent 2100 Bioanalyzer (Agilent, Palo Alto, CA, USA).	Cy3	200 ng of RNA were labelled and amplified following Illumina Whole Genome Expression - DASL assay kit for partially degraded and FFPE derived RNA.	9606	Standard Illumina hybridization protocol	Standard Illumina scanning protocol	Data was checked for overall quality using R (v2.15.1) with the lumi Bioconductor package. Nine outliers (4 NASH, 5 SS), which fell below the threshold for one or more of the quality metrics calculated with this package, were excluded from further analysis. The data were imported in GeneSpring v12.5 (Agilent) and normalized using a quantile normalization followed by a “per probe” median centered …	GPL14951	Johane,P.,Allard	johane.allard@uhn.on.ca	416-340-5159	Medicine	University Health Network
GSM2385768	liver_HC_HLD-21	GSM2385768	Public on Nov 08 2016	2016-11-07	2016-11-08	RNA	1	liver	Homo sapiens	array ^sample: 8473515077_G	diagnosis: HC	age (y): 28	gender: female	body mass index (kg/m2): 18.79	waist (cm): 74.25	aspartate transaminase (u/l): 15	alanine transaminase (u/l): 6	alkaline phosphatase (u/l): 65	fasting glucose (mmol/l): 4.6	hemoglobin a1c: 0.054	diabetes: no	liver arachidonic acid (% of total lipids): 7.98	liver eicosapentaenoic acid (% of total lipids): 0.00	liver docosahexaenoic acid (% of total lipids): 2.87												total RNA	Total RNA was extracted from liver biopsies using the mirVana miRNA Isolation kit (Life Technologies Corp., Carlsbad, CA, USA). RNA concentration and purity were assessed with a Thermo Scientific's NanoDrop 1000 Spectrophotometer (NanoDrop Technologies, Wilmington, DE, USA) and quality was assessed with an Agilent 2100 Bioanalyzer (Agilent, Palo Alto, CA, USA).	Cy3	200 ng of RNA were labelled and amplified following Illumina Whole Genome Expression - DASL assay kit for partially degraded and FFPE derived RNA.	9606	Standard Illumina hybridization protocol	Standard Illumina scanning protocol	Data was checked for overall quality using R (v2.15.1) with the lumi Bioconductor package. Nine outliers (4 NASH, 5 SS), which fell below the threshold for one or more of the quality metrics calculated with this package, were excluded from further analysis. The data were imported in GeneSpring v12.5 (Agilent) and normalized using a quantile normalization followed by a “per probe” median centered …	GPL14951	Johane,P.,Allard	johane.allard@uhn.on.ca	416-340-5159	Medicine	University Health Network
GSM2385769	liver_HC_HLD-23	GSM2385769	Public on Nov 08 2016	2016-11-07	2016-11-08	RNA	1	liver	Homo sapiens	array ^sample: 8473515023_E	diagnosis: HC	age (y): 41	gender: female	body mass index (kg/m2): 28.27	waist (cm): 90.75	aspartate transaminase (u/l): 12	alanine transaminase (u/l): 7	alkaline phosphatase (u/l): 64	triglycerides (mmol/l): 0.9	total cholesterol (mmol/l): 3.58	ldl cholesterol (mmol/l): 2.04	hdl cholesterol (mmol/l): 1.13	fasting glucose (mmol/l): 4.8	fasting insulin (pmol/l): 15	homa-insulin resistance: 0.53	hemoglobin a1c: 0.053	diabetes: no	liver arachidonic acid (% of total lipids): 6.43	liver eicosapentaenoic acid (% of total lipids): 0.00	liver docosahexaenoic acid (% of total lipids): 2.44						total RNA	Total RNA was extracted from liver biopsies using the mirVana miRNA Isolation kit (Life Technologies Corp., Carlsbad, CA, USA). RNA concentration and purity were assessed with a Thermo Scientific's NanoDrop 1000 Spectrophotometer (NanoDrop Technologies, Wilmington, DE, USA) and quality was assessed with an Agilent 2100 Bioanalyzer (Agilent, Palo Alto, CA, USA).	Cy3	200 ng of RNA were labelled and amplified following Illumina Whole Genome Expression - DASL assay kit for partially degraded and FFPE derived RNA.	9606	Standard Illumina hybridization protocol	Standard Illumina scanning protocol	Data was checked for overall quality using R (v2.15.1) with the lumi Bioconductor package. Nine outliers (4 NASH, 5 SS), which fell below the threshold for one or more of the quality metrics calculated with this package, were excluded from further analysis. The data were imported in GeneSpring v12.5 (Agilent) and normalized using a quantile normalization followed by a “per probe” median centered …	GPL14951	Johane,P.,Allard	johane.allard@uhn.on.ca	416-340-5159	Medicine	University Health Network
GSM2385770	liver_HC_HLD-26	GSM2385770	Public on Nov 08 2016	2016-11-07	2016-11-08	RNA	1	liver	Homo sapiens	array ^sample: 8473515077_K	diagnosis: HC	steatosis (%): 0	fibrosis (stage): 0	lobular inflammation (severity): 0	ballooning (intensity): 0	nafld activity score: 0	age (y): 48	gender: female	body mass index (kg/m2): 26.01	waist (cm): 87	aspartate transaminase (u/l): 31	alanine transaminase (u/l): 37	alkaline phosphatase (u/l): 73	triglycerides (mmol/l): 1.48	total cholesterol (mmol/l): 7.46	ldl cholesterol (mmol/l): 5.17	hdl cholesterol (mmol/l): 1.61	fasting glucose (mmol/l): 6.4	fasting insulin (pmol/l): 48	homa-insulin resistance: 2.28	hemoglobin a1c: 0.057	diabetes: no	liver arachidonic acid (% of total lipids): 6.95	liver eicosapentaenoic acid (% of total lipids): 0.76	liver docosahexaenoic acid (% of total lipids): 4.49	total RNA	Total RNA was extracted from liver biopsies using the mirVana miRNA Isolation kit (Life Technologies Corp., Carlsbad, CA, USA). RNA concentration and purity were assessed with a Thermo Scientific's NanoDrop 1000 Spectrophotometer (NanoDrop Technologies, Wilmington, DE, USA) and quality was assessed with an Agilent 2100 Bioanalyzer (Agilent, Palo Alto, CA, USA).	Cy3	200 ng of RNA were labelled and amplified following Illumina Whole Genome Expression - DASL assay kit for partially degraded and FFPE derived RNA.	9606	Standard Illumina hybridization protocol	Standard Illumina scanning protocol	Data was checked for overall quality using R (v2.15.1) with the lumi Bioconductor package. Nine outliers (4 NASH, 5 SS), which fell below the threshold for one or more of the quality metrics calculated with this package, were excluded from further analysis. The data were imported in GeneSpring v12.5 (Agilent) and normalized using a quantile normalization followed by a “per probe” median centered …	GPL14951	Johane,P.,Allard	johane.allard@uhn.on.ca	416-340-5159	Medicine	University Health Network
GSM2385771	liver_HC_HLD-35	GSM2385771	Public on Nov 08 2016	2016-11-07	2016-11-08	RNA	1	liver	Homo sapiens	array ^sample: 8473515032_L	diagnosis: HC	steatosis (%): 2.5	fibrosis (stage): 0	lobular inflammation (severity): 0	ballooning (intensity): 0	nafld activity score: 0	age (y): 27	gender: male	body mass index (kg/m2): 30.52	waist (cm): 104.75	aspartate transaminase (u/l): 17	alanine transaminase (u/l): 18	alkaline phosphatase (u/l): 59	triglycerides (mmol/l): 1.97	total cholesterol (mmol/l): 5.05	ldl cholesterol (mmol/l): 3.33	hdl cholesterol (mmol/l): 0.82	fasting glucose (mmol/l): 5.1	fasting insulin (pmol/l): 90	homa-insulin resistance: 3.40	hemoglobin a1c: 0.072	diabetes: no	liver arachidonic acid (% of total lipids): 4.63	liver eicosapentaenoic acid (% of total lipids): 0.26	liver docosahexaenoic acid (% of total lipids): 1.66	total RNA	Total RNA was extracted from liver biopsies using the mirVana miRNA Isolation kit (Life Technologies Corp., Carlsbad, CA, USA). RNA concentration and purity were assessed with a Thermo Scientific's NanoDrop 1000 Spectrophotometer (NanoDrop Technologies, Wilmington, DE, USA) and quality was assessed with an Agilent 2100 Bioanalyzer (Agilent, Palo Alto, CA, USA).	Cy3	200 ng of RNA were labelled and amplified following Illumina Whole Genome Expression - DASL assay kit for partially degraded and FFPE derived RNA.	9606	Standard Illumina hybridization protocol	Standard Illumina scanning protocol	Data was checked for overall quality using R (v2.15.1) with the lumi Bioconductor package. Nine outliers (4 NASH, 5 SS), which fell below the threshold for one or more of the quality metrics calculated with this package, were excluded from further analysis. The data were imported in GeneSpring v12.5 (Agilent) and normalized using a quantile normalization followed by a “per probe” median centered …	GPL14951	Johane,P.,Allard	johane.allard@uhn.on.ca	416-340-5159	Medicine	University Health Network
GSM2385772	liver_HC_HLD-36	GSM2385772	Public on Nov 08 2016	2016-11-07	2016-11-08	RNA	1	liver	Homo sapiens	array ^sample: 8473515071_C	diagnosis: HC	steatosis (%): 0	fibrosis (stage): 0	ballooning (intensity): 0	age (y): 47	gender: male	body mass index (kg/m2): 26.23	waist (cm): 95.95	aspartate transaminase (u/l): 23	alanine transaminase (u/l): 22	alkaline phosphatase (u/l): 68	triglycerides (mmol/l): 0.86	total cholesterol (mmol/l): 5.18	ldl cholesterol (mmol/l): 3.04	hdl cholesterol (mmol/l): 1.75	fasting glucose (mmol/l): 4.7	fasting insulin (pmol/l): 39	homa-insulin resistance: 1.36	hemoglobin a1c: 0.054	diabetes: no	liver arachidonic acid (% of total lipids): 8.55	liver eicosapentaenoic acid (% of total lipids): 0.49	liver docosahexaenoic acid (% of total lipids): 2.35			total RNA	Total RNA was extracted from liver biopsies using the mirVana miRNA Isolation kit (Life Technologies Corp., Carlsbad, CA, USA). RNA concentration and purity were assessed with a Thermo Scientific's NanoDrop 1000 Spectrophotometer (NanoDrop Technologies, Wilmington, DE, USA) and quality was assessed with an Agilent 2100 Bioanalyzer (Agilent, Palo Alto, CA, USA).	Cy3	200 ng of RNA were labelled and amplified following Illumina Whole Genome Expression - DASL assay kit for partially degraded and FFPE derived RNA.	9606	Standard Illumina hybridization protocol	Standard Illumina scanning protocol	Data was checked for overall quality using R (v2.15.1) with the lumi Bioconductor package. Nine outliers (4 NASH, 5 SS), which fell below the threshold for one or more of the quality metrics calculated with this package, were excluded from further analysis. The data were imported in GeneSpring v12.5 (Agilent) and normalized using a quantile normalization followed by a “per probe” median centered …	GPL14951	Johane,P.,Allard	johane.allard@uhn.on.ca	416-340-5159	Medicine	University Health Network
GSM2385773	liver_SS_HLD-38	GSM2385773	Public on Nov 08 2016	2016-11-07	2016-11-08	RNA	1	liver	Homo sapiens	array ^sample: 8473515071_I	diagnosis: SS	steatosis (%): 10	fibrosis (stage): 0	lobular inflammation (severity): 0	ballooning (intensity): 0	nafld activity score: 1	age (y): 52	gender: male	body mass index (kg/m2): 29.82	waist (cm): 106	aspartate transaminase (u/l): 16	alanine transaminase (u/l): 14	alkaline phosphatase (u/l): 76	triglycerides (mmol/l): 1.31	total cholesterol (mmol/l): 4.47	ldl cholesterol (mmol/l): 2.73	hdl cholesterol (mmol/l): 1.14	fasting glucose (mmol/l): 4.7	fasting insulin (pmol/l): 22	homa-insulin resistance: 0.77	hemoglobin a1c: 0.053	diabetes: no	liver arachidonic acid (% of total lipids): 7.32	liver eicosapentaenoic acid (% of total lipids): 0.36	liver docosahexaenoic acid (% of total lipids): 3.71	total RNA	Total RNA was extracted from liver biopsies using the mirVana miRNA Isolation kit (Life Technologies Corp., Carlsbad, CA, USA). RNA concentration and purity were assessed with a Thermo Scientific's NanoDrop 1000 Spectrophotometer (NanoDrop Technologies, Wilmington, DE, USA) and quality was assessed with an Agilent 2100 Bioanalyzer (Agilent, Palo Alto, CA, USA).	Cy3	200 ng of RNA were labelled and amplified following Illumina Whole Genome Expression - DASL assay kit for partially degraded and FFPE derived RNA.	9606	Standard Illumina hybridization protocol	Standard Illumina scanning protocol	Data was checked for overall quality using R (v2.15.1) with the lumi Bioconductor package. Nine outliers (4 NASH, 5 SS), which fell below the threshold for one or more of the quality metrics calculated with this package, were excluded from further analysis. The data were imported in GeneSpring v12.5 (Agilent) and normalized using a quantile normalization followed by a “per probe” median centered …	GPL14951	Johane,P.,Allard	johane.allard@uhn.on.ca	416-340-5159	Medicine	University Health Network
GSM2385774	liver_HC_HLD-41	GSM2385774	Public on Nov 08 2016	2016-11-07	2016-11-08	RNA	1	liver	Homo sapiens	array ^sample: 8473515039_B	diagnosis: HC	age (y): 25	gender: female	body mass index (kg/m2): 20.39	aspartate transaminase (u/l): 18	alanine transaminase (u/l): 15	alkaline phosphatase (u/l): 47	triglycerides (mmol/l): 0.77	total cholesterol (mmol/l): 5.2	ldl cholesterol (mmol/l): 3.22	hdl cholesterol (mmol/l): 1.63	fasting glucose (mmol/l): 3.4	fasting insulin (pmol/l): 15	homa-insulin resistance: 0.38	hemoglobin a1c: 0.057	diabetes: no	liver arachidonic acid (% of total lipids): 9.29	liver eicosapentaenoic acid (% of total lipids): 1.12	liver docosahexaenoic acid (% of total lipids): 4.35							total RNA	Total RNA was extracted from liver biopsies using the mirVana miRNA Isolation kit (Life Technologies Corp., Carlsbad, CA, USA). RNA concentration and purity were assessed with a Thermo Scientific's NanoDrop 1000 Spectrophotometer (NanoDrop Technologies, Wilmington, DE, USA) and quality was assessed with an Agilent 2100 Bioanalyzer (Agilent, Palo Alto, CA, USA).	Cy3	200 ng of RNA were labelled and amplified following Illumina Whole Genome Expression - DASL assay kit for partially degraded and FFPE derived RNA.	9606	Standard Illumina hybridization protocol	Standard Illumina scanning protocol	Data was checked for overall quality using R (v2.15.1) with the lumi Bioconductor package. Nine outliers (4 NASH, 5 SS), which fell below the threshold for one or more of the quality metrics calculated with this package, were excluded from further analysis. The data were imported in GeneSpring v12.5 (Agilent) and normalized using a quantile normalization followed by a “per probe” median centered …	GPL14951	Johane,P.,Allard	johane.allard@uhn.on.ca	416-340-5159	Medicine	University Health Network
GSM2385775	liver_HC_HLD-43	GSM2385775	Public on Nov 08 2016	2016-11-07	2016-11-08	RNA	1	liver	Homo sapiens	array ^sample: 8473515023_F	diagnosis: HC	steatosis (%): 0	ballooning (intensity): 0	age (y): 34	gender: male	body mass index (kg/m2): 29.63	waist (cm): 108	aspartate transaminase (u/l): 27	alanine transaminase (u/l): 29	alkaline phosphatase (u/l): 58	triglycerides (mmol/l): 0.77	total cholesterol (mmol/l): 5.2	ldl cholesterol (mmol/l): 3.22	hdl cholesterol (mmol/l): 1.63	fasting glucose (mmol/l): 6.5	fasting insulin (pmol/l): 15	homa-insulin resistance: 0.72	hemoglobin a1c: 0.055	diabetes: no	liver arachidonic acid (% of total lipids): 3.42	liver eicosapentaenoic acid (% of total lipids): 0.00	liver docosahexaenoic acid (% of total lipids): 1.29				total RNA	Total RNA was extracted from liver biopsies using the mirVana miRNA Isolation kit (Life Technologies Corp., Carlsbad, CA, USA). RNA concentration and purity were assessed with a Thermo Scientific's NanoDrop 1000 Spectrophotometer (NanoDrop Technologies, Wilmington, DE, USA) and quality was assessed with an Agilent 2100 Bioanalyzer (Agilent, Palo Alto, CA, USA).	Cy3	200 ng of RNA were labelled and amplified following Illumina Whole Genome Expression - DASL assay kit for partially degraded and FFPE derived RNA.	9606	Standard Illumina hybridization protocol	Standard Illumina scanning protocol	Data was checked for overall quality using R (v2.15.1) with the lumi Bioconductor package. Nine outliers (4 NASH, 5 SS), which fell below the threshold for one or more of the quality metrics calculated with this package, were excluded from further analysis. The data were imported in GeneSpring v12.5 (Agilent) and normalized using a quantile normalization followed by a “per probe” median centered …	GPL14951	Johane,P.,Allard	johane.allard@uhn.on.ca	416-340-5159	Medicine	University Health Network
GSM2385776	liver_HC_HLD-47	GSM2385776	Public on Nov 08 2016	2016-11-07	2016-11-08	RNA	1	liver	Homo sapiens	array ^sample: 8473515077_D	diagnosis: HC	steatosis (%): 1	fibrosis (stage): 0	ballooning (intensity): 0	age (y): 47	gender: male	body mass index (kg/m2): 23.80	waist (cm): 90.25	aspartate transaminase (u/l): 29	alanine transaminase (u/l): 41	alkaline phosphatase (u/l): 98	triglycerides (mmol/l): 0.59	total cholesterol (mmol/l): 4.4	ldl cholesterol (mmol/l): 2.86	hdl cholesterol (mmol/l): 1.27	fasting glucose (mmol/l): 5.1	fasting insulin (pmol/l): 26	homa-insulin resistance: 0.98	hemoglobin a1c: 0.052	diabetes: no	liver arachidonic acid (% of total lipids): 7.51	liver eicosapentaenoic acid (% of total lipids): 0.67	liver docosahexaenoic acid (% of total lipids): 2.89			total RNA	Total RNA was extracted from liver biopsies using the mirVana miRNA Isolation kit (Life Technologies Corp., Carlsbad, CA, USA). RNA concentration and purity were assessed with a Thermo Scientific's NanoDrop 1000 Spectrophotometer (NanoDrop Technologies, Wilmington, DE, USA) and quality was assessed with an Agilent 2100 Bioanalyzer (Agilent, Palo Alto, CA, USA).	Cy3	200 ng of RNA were labelled and amplified following Illumina Whole Genome Expression - DASL assay kit for partially degraded and FFPE derived RNA.	9606	Standard Illumina hybridization protocol	Standard Illumina scanning protocol	Data was checked for overall quality using R (v2.15.1) with the lumi Bioconductor package. Nine outliers (4 NASH, 5 SS), which fell below the threshold for one or more of the quality metrics calculated with this package, were excluded from further analysis. The data were imported in GeneSpring v12.5 (Agilent) and normalized using a quantile normalization followed by a “per probe” median centered …	GPL14951	Johane,P.,Allard	johane.allard@uhn.on.ca	416-340-5159	Medicine	University Health Network
GSM2385777	liver_SS_HLD-50	GSM2385777	Public on Nov 08 2016	2016-11-07	2016-11-08	RNA	1	liver	Homo sapiens	array ^sample: 8473515039_A	diagnosis: SS	steatosis (%): 5	fibrosis (stage): 1	ballooning (intensity): 0	age (y): 35	gender: male	body mass index (kg/m2): 28.03	waist (cm): 97.13	aspartate transaminase (u/l): 26	alanine transaminase (u/l): 35	alkaline phosphatase (u/l): 78	triglycerides (mmol/l): 0.68	total cholesterol (mmol/l): 5.7	ldl cholesterol (mmol/l): 3.92	hdl cholesterol (mmol/l): 1.47	fasting glucose (mmol/l): 4.8	fasting insulin (pmol/l): 24	homa-insulin resistance: 0.85	hemoglobin a1c: 0.056	diabetes: no	liver arachidonic acid (% of total lipids): 4.16	liver eicosapentaenoic acid (% of total lipids): 0.32	liver docosahexaenoic acid (% of total lipids): 1.08			total RNA	Total RNA was extracted from liver biopsies using the mirVana miRNA Isolation kit (Life Technologies Corp., Carlsbad, CA, USA). RNA concentration and purity were assessed with a Thermo Scientific's NanoDrop 1000 Spectrophotometer (NanoDrop Technologies, Wilmington, DE, USA) and quality was assessed with an Agilent 2100 Bioanalyzer (Agilent, Palo Alto, CA, USA).	Cy3	200 ng of RNA were labelled and amplified following Illumina Whole Genome Expression - DASL assay kit for partially degraded and FFPE derived RNA.	9606	Standard Illumina hybridization protocol	Standard Illumina scanning protocol	Data was checked for overall quality using R (v2.15.1) with the lumi Bioconductor package. Nine outliers (4 NASH, 5 SS), which fell below the threshold for one or more of the quality metrics calculated with this package, were excluded from further analysis. The data were imported in GeneSpring v12.5 (Agilent) and normalized using a quantile normalization followed by a “per probe” median centered …	GPL14951	Johane,P.,Allard	johane.allard@uhn.on.ca	416-340-5159	Medicine	University Health Network
GSM2385778	liver_HC_HLD-51	GSM2385778	Public on Nov 08 2016	2016-11-07	2016-11-08	RNA	1	liver	Homo sapiens	array ^sample: 8473515021_K	diagnosis: HC	steatosis (%): 0	fibrosis (stage): 0	ballooning (intensity): 0	age (y): 37	gender: female	body mass index (kg/m2): 28.80	waist (cm): 88.5	aspartate transaminase (u/l): 17	alanine transaminase (u/l): 17	alkaline phosphatase (u/l): 66	triglycerides (mmol/l): 1.14	total cholesterol (mmol/l): 5.04	ldl cholesterol (mmol/l): 3.07	hdl cholesterol (mmol/l): 1.45	fasting glucose (mmol/l): 5.6	fasting insulin (pmol/l): 25	homa-insulin resistance: 1.04	hemoglobin a1c: 0.054	diabetes: no	liver arachidonic acid (% of total lipids): 6.38	liver eicosapentaenoic acid (% of total lipids): 0.32	liver docosahexaenoic acid (% of total lipids): 2.51			total RNA	Total RNA was extracted from liver biopsies using the mirVana miRNA Isolation kit (Life Technologies Corp., Carlsbad, CA, USA). RNA concentration and purity were assessed with a Thermo Scientific's NanoDrop 1000 Spectrophotometer (NanoDrop Technologies, Wilmington, DE, USA) and quality was assessed with an Agilent 2100 Bioanalyzer (Agilent, Palo Alto, CA, USA).	Cy3	200 ng of RNA were labelled and amplified following Illumina Whole Genome Expression - DASL assay kit for partially degraded and FFPE derived RNA.	9606	Standard Illumina hybridization protocol	Standard Illumina scanning protocol	Data was checked for overall quality using R (v2.15.1) with the lumi Bioconductor package. Nine outliers (4 NASH, 5 SS), which fell below the threshold for one or more of the quality metrics calculated with this package, were excluded from further analysis. The data were imported in GeneSpring v12.5 (Agilent) and normalized using a quantile normalization followed by a “per probe” median centered …	GPL14951	Johane,P.,Allard	johane.allard@uhn.on.ca	416-340-5159	Medicine	University Health Network
GSM2385779	liver_HC_HLD-53	GSM2385779	Public on Nov 08 2016	2016-11-07	2016-11-08	RNA	1	liver	Homo sapiens	array ^sample: 8473515039_J	diagnosis: HC	steatosis (%): 1	fibrosis (stage): 1	ballooning (intensity): 0	age (y): 38	gender: female	body mass index (kg/m2): 19.79	waist (cm): 78.5	aspartate transaminase (u/l): 22	alanine transaminase (u/l): 15	alkaline phosphatase (u/l): 56	triglycerides (mmol/l): 0.79	total cholesterol (mmol/l): 3.69	ldl cholesterol (mmol/l): 1.87	hdl cholesterol (mmol/l): 1.46	fasting glucose (mmol/l): 4.6	fasting insulin (pmol/l): 16	homa-insulin resistance: 0.55	hemoglobin a1c: 0.05	diabetes: no	liver arachidonic acid (% of total lipids): 7.69	liver eicosapentaenoic acid (% of total lipids): 0.51	liver docosahexaenoic acid (% of total lipids): 1.48			total RNA	Total RNA was extracted from liver biopsies using the mirVana miRNA Isolation kit (Life Technologies Corp., Carlsbad, CA, USA). RNA concentration and purity were assessed with a Thermo Scientific's NanoDrop 1000 Spectrophotometer (NanoDrop Technologies, Wilmington, DE, USA) and quality was assessed with an Agilent 2100 Bioanalyzer (Agilent, Palo Alto, CA, USA).	Cy3	200 ng of RNA were labelled and amplified following Illumina Whole Genome Expression - DASL assay kit for partially degraded and FFPE derived RNA.	9606	Standard Illumina hybridization protocol	Standard Illumina scanning protocol	Data was checked for overall quality using R (v2.15.1) with the lumi Bioconductor package. Nine outliers (4 NASH, 5 SS), which fell below the threshold for one or more of the quality metrics calculated with this package, were excluded from further analysis. The data were imported in GeneSpring v12.5 (Agilent) and normalized using a quantile normalization followed by a “per probe” median centered …	GPL14951	Johane,P.,Allard	johane.allard@uhn.on.ca	416-340-5159	Medicine	University Health Network
GSM2385780	liver_HC_HLD-55	GSM2385780	Public on Nov 08 2016	2016-11-07	2016-11-08	RNA	1	liver	Homo sapiens	array ^sample: 8473515032_C	diagnosis: HC	steatosis (%): 0	fibrosis (stage): 1	ballooning (intensity): 0	age (y): 23	gender: male	body mass index (kg/m2): 26.01	waist (cm): 94.16	aspartate transaminase (u/l): 17	alanine transaminase (u/l): 13	alkaline phosphatase (u/l): 73	triglycerides (mmol/l): 0.59	total cholesterol (mmol/l): 2.78	ldl cholesterol (mmol/l): 1.03	hdl cholesterol (mmol/l): 1.48	fasting glucose (mmol/l): 4.5	fasting insulin (pmol/l): 21	homa-insulin resistance: 0.70	hemoglobin a1c: 0.054	diabetes: no	liver arachidonic acid (% of total lipids): 6.24	liver eicosapentaenoic acid (% of total lipids): 0.42	liver docosahexaenoic acid (% of total lipids): 1.32			total RNA	Total RNA was extracted from liver biopsies using the mirVana miRNA Isolation kit (Life Technologies Corp., Carlsbad, CA, USA). RNA concentration and purity were assessed with a Thermo Scientific's NanoDrop 1000 Spectrophotometer (NanoDrop Technologies, Wilmington, DE, USA) and quality was assessed with an Agilent 2100 Bioanalyzer (Agilent, Palo Alto, CA, USA).	Cy3	200 ng of RNA were labelled and amplified following Illumina Whole Genome Expression - DASL assay kit for partially degraded and FFPE derived RNA.	9606	Standard Illumina hybridization protocol	Standard Illumina scanning protocol	Data was checked for overall quality using R (v2.15.1) with the lumi Bioconductor package. Nine outliers (4 NASH, 5 SS), which fell below the threshold for one or more of the quality metrics calculated with this package, were excluded from further analysis. The data were imported in GeneSpring v12.5 (Agilent) and normalized using a quantile normalization followed by a “per probe” median centered …	GPL14951	Johane,P.,Allard	johane.allard@uhn.on.ca	416-340-5159	Medicine	University Health Network
GSM2385781	liver_HC_HLD-56	GSM2385781	Public on Nov 08 2016	2016-11-07	2016-11-08	RNA	1	liver	Homo sapiens	array ^sample: 8473515023_I	diagnosis: HC	steatosis (%): 1	fibrosis (stage): 0	ballooning (intensity): 0	age (y): 43	gender: female	body mass index (kg/m2): 27.05	waist (cm): 92	aspartate transaminase (u/l): 19	alanine transaminase (u/l): 15	alkaline phosphatase (u/l): 75	fasting glucose (mmol/l): 5.1	hemoglobin a1c: 0.055	diabetes: no	liver arachidonic acid (% of total lipids): 9.38	liver eicosapentaenoic acid (% of total lipids): 0.65	liver docosahexaenoic acid (% of total lipids): 3.30									total RNA	Total RNA was extracted from liver biopsies using the mirVana miRNA Isolation kit (Life Technologies Corp., Carlsbad, CA, USA). RNA concentration and purity were assessed with a Thermo Scientific's NanoDrop 1000 Spectrophotometer (NanoDrop Technologies, Wilmington, DE, USA) and quality was assessed with an Agilent 2100 Bioanalyzer (Agilent, Palo Alto, CA, USA).	Cy3	200 ng of RNA were labelled and amplified following Illumina Whole Genome Expression - DASL assay kit for partially degraded and FFPE derived RNA.	9606	Standard Illumina hybridization protocol	Standard Illumina scanning protocol	Data was checked for overall quality using R (v2.15.1) with the lumi Bioconductor package. Nine outliers (4 NASH, 5 SS), which fell below the threshold for one or more of the quality metrics calculated with this package, were excluded from further analysis. The data were imported in GeneSpring v12.5 (Agilent) and normalized using a quantile normalization followed by a “per probe” median centered …	GPL14951	Johane,P.,Allard	johane.allard@uhn.on.ca	416-340-5159	Medicine	University Health Network
GSM2385782	liver_HC_HLD-66	GSM2385782	Public on Nov 08 2016	2016-11-07	2016-11-08	RNA	1	liver	Homo sapiens	array ^sample: 8473515077_A	diagnosis: HC	steatosis (%): 0	fibrosis (stage): 1	ballooning (intensity): 0	age (y): 23	gender: male	body mass index (kg/m2): 26.66	aspartate transaminase (u/l): 19	alanine transaminase (u/l): 15	alkaline phosphatase (u/l): 96	hemoglobin a1c: 0.052	diabetes: no	liver arachidonic acid (% of total lipids): 8.21	liver eicosapentaenoic acid (% of total lipids): 0.46	liver docosahexaenoic acid (% of total lipids): 2.28											total RNA	Total RNA was extracted from liver biopsies using the mirVana miRNA Isolation kit (Life Technologies Corp., Carlsbad, CA, USA). RNA concentration and purity were assessed with a Thermo Scientific's NanoDrop 1000 Spectrophotometer (NanoDrop Technologies, Wilmington, DE, USA) and quality was assessed with an Agilent 2100 Bioanalyzer (Agilent, Palo Alto, CA, USA).	Cy3	200 ng of RNA were labelled and amplified following Illumina Whole Genome Expression - DASL assay kit for partially degraded and FFPE derived RNA.	9606	Standard Illumina hybridization protocol	Standard Illumina scanning protocol	Data was checked for overall quality using R (v2.15.1) with the lumi Bioconductor package. Nine outliers (4 NASH, 5 SS), which fell below the threshold for one or more of the quality metrics calculated with this package, were excluded from further analysis. The data were imported in GeneSpring v12.5 (Agilent) and normalized using a quantile normalization followed by a “per probe” median centered …	GPL14951	Johane,P.,Allard	johane.allard@uhn.on.ca	416-340-5159	Medicine	University Health Network
[truncated: 1 more columns]

## Sheet: GSE96804
Table S1c. Sample Information of GSE96804
	title	geo_accession	status	submission_date	last_update_date	type	channel_count	source_name_ch1	organism_ch1	characteristics_ch1	characteristics_ch1.1	treatment_protocol_ch1	growth_protocol_ch1	molecule_ch1	extract_protocol_ch1	label_ch1	label_protocol_ch1	taxid_ch1	hyb_protocol	scan_protocol	description	data_processing	platform_id	contact_name	contact_email	contact_department	contact_institute	contact_address	contact_city	contact_state	contact_zip/postal_code	contact_country	supplementary_file	supplementary_file.1	data_row_count	Sex:ch1	tissue:ch1
GSM2544275	Human glomeruli DN 01	GSM2544275	Public on Jul 31 2018	2017-03-20	2018-07-31	RNA	1	diabetic nephropathy	Homo sapiens	tissue: glomeruli	Sex: female	Microdissection of glomeruli was performed manually under a stereomicroscope using two dissection needle holders in RNAlater at 4°C.	Kidney tissues were put into RNAlater (Ambion, Austin, TX) and stored at -80°C.	total RNA	Total RNA was extracted and purified using RNeasy micro kit(Cat#74004, QIAGEN, GmBH, Germany) following the manufacturer’s instructions and checked for a RIN number to inspect RNA integration by an Agilent Bioanalyzer 2100 (Agilent technologies, Santa Clara, CA, US).	biotin	Total RNA was amplified, labeled and purified by Ovation® Pico WTA System V2(Cat#3302, NuGEN, San Carlos, CA, US)and FL-Ovation™ cDNA Biotin Module V2(Cat#4200, NuGEN, San Carlos, CA, US) according to the manufacturer’s instructions to obtain biotin labeled cDNA.	9606	Array hybridization and washing was performed using GeneChip® Hybridization, Wash and Stain Kit (Cat#900720, Affymetrix, Santa Clara, CA, US) in a Hybridization Oven 645 (Cat#00-0331-220V, Affymetrix, Santa Clara, CA, US)and a Fluidics Station 450 (Cat#00-0079, Affymetrix, Santa Clara, CA, US) followed the manufacturer’s instructions.	Arrays were scanned by Affymetrix GeneChip® Scanner 3000 (Cat#00-00213, Affymetrix, Santa Clara, CA, US). Command Console Software (Affymetrix, Santa Clara, CA, US) was used to control the scanner and summarize probe cell intensity data (CEL file generation) with default settings.	SST RMA expression value derived from Expression Console software	Raw data were processed with Expression Console software (Affymetrix) for background correction and normalization. Data analysis and statistical evaluations were performed with customized R codes (version 3.3.1, http://www.r-project.org/).	GPL17586	Jingsong,,Shi	shijs1982@gmail.com	National Clinical Research Center of Kidney Disease	Jinling Hospital, Nanjing University School of Medicine	No.305, Zhongshan East Road	Nanjing	China	210002	China	ftp://ftp.ncbi.nlm.nih.gov/geo/samples/GSM2544nnn/GSM2544275/suppl/GSM2544275_DN_01.CEL.gz	ftp://ftp.ncbi.nlm.nih.gov/geo/samples/GSM2544nnn/GSM2544275/suppl/GSM2544275_DN_01.sst-rma-gene-full.chp.gz	70523	female	glomeruli
GSM2544276	Human glomeruli DN 02	GSM2544276	Public on Jul 31 2018	2017-03-20	2018-07-31	RNA	1	diabetic nephropathy	Homo sapiens	tissue: glomeruli	Sex: male	Microdissection of glomeruli was performed manually under a stereomicroscope using two dissection needle holders in RNAlater at 4°C.	Kidney tissues were put into RNAlater (Ambion, Austin, TX) and stored at -80°C.	total RNA	Total RNA was extracted and purified using RNeasy micro kit(Cat#74004, QIAGEN, GmBH, Germany) following the manufacturer’s instructions and checked for a RIN number to inspect RNA integration by an Agilent Bioanalyzer 2100 (Agilent technologies, Santa Clara, CA, US).	biotin	Total RNA was amplified, labeled and purified by Ovation® Pico WTA System V2(Cat#3302, NuGEN, San Carlos, CA, US)and FL-Ovation™ cDNA Biotin Module V2(Cat#4200, NuGEN, San Carlos, CA, US) according to the manufacturer’s instructions to obtain biotin labeled cDNA.	9606	Array hybridization and washing was performed using GeneChip® Hybridization, Wash and Stain Kit (Cat#900720, Affymetrix, Santa Clara, CA, US) in a Hybridization Oven 645 (Cat#00-0331-220V, Affymetrix, Santa Clara, CA, US)and a Fluidics Station 450 (Cat#00-0079, Affymetrix, Santa Clara, CA, US) followed the manufacturer’s instructions.	Arrays were scanned by Affymetrix GeneChip® Scanner 3000 (Cat#00-00213, Affymetrix, Santa Clara, CA, US). Command Console Software (Affymetrix, Santa Clara, CA, US) was used to control the scanner and summarize probe cell intensity data (CEL file generation) with default settings.	SST RMA expression value derived from Expression Console software	Raw data were processed with Expression Console software (Affymetrix) for background correction and normalization. Data analysis and statistical evaluations were performed with customized R codes (version 3.3.1, http://www.r-project.org/).	GPL17586	Jingsong,,Shi	shijs1982@gmail.com	National Clinical Research Center of Kidney Disease	Jinling Hospital, Nanjing University School of Medicine	No.305, Zhongshan East Road	Nanjing	China	210002	China	ftp://ftp.ncbi.nlm.nih.gov/geo/samples/GSM2544nnn/GSM2544276/suppl/GSM2544276_DN_02.CEL.gz	ftp://ftp.ncbi.nlm.nih.gov/geo/samples/GSM2544nnn/GSM2544276/suppl/GSM2544276_DN_02.sst-rma-gene-full.chp.gz	70523	male	glomeruli
GSM2544277	Human glomeruli DN 03	GSM2544277	Public on Jul 31 2018	2017-03-20	2018-07-31	RNA	1	diabetic nephropathy	Homo sapiens	tissue: glomeruli	Sex: male	Microdissection of glomeruli was performed manually under a stereomicroscope using two dissection needle holders in RNAlater at 4°C.	Kidney tissues were put into RNAlater (Ambion, Austin, TX) and stored at -80°C.	total RNA	Total RNA was extracted and purified using RNeasy micro kit(Cat#74004, QIAGEN, GmBH, Germany) following the manufacturer’s instructions and checked for a RIN number to inspect RNA integration by an Agilent Bioanalyzer 2100 (Agilent technologies, Santa Clara, CA, US).	biotin	Total RNA was amplified, labeled and purified by Ovation® Pico WTA System V2(Cat#3302, NuGEN, San Carlos, CA, US)and FL-Ovation™ cDNA Biotin Module V2(Cat#4200, NuGEN, San Carlos, CA, US) according to the manufacturer’s instructions to obtain biotin labeled cDNA.	9606	Array hybridization and washing was performed using GeneChip® Hybridization, Wash and Stain Kit (Cat#900720, Affymetrix, Santa Clara, CA, US) in a Hybridization Oven 645 (Cat#00-0331-220V, Affymetrix, Santa Clara, CA, US)and a Fluidics Station 450 (Cat#00-0079, Affymetrix, Santa Clara, CA, US) followed the manufacturer’s instructions.	Arrays were scanned by Affymetrix GeneChip® Scanner 3000 (Cat#00-00213, Affymetrix, Santa Clara, CA, US). Command Console Software (Affymetrix, Santa Clara, CA, US) was used to control the scanner and summarize probe cell intensity data (CEL file generation) with default settings.	SST RMA expression value derived from Expression Console software	Raw data were processed with Expression Console software (Affymetrix) for background correction and normalization. Data analysis and statistical evaluations were performed with customized R codes (version 3.3.1, http://www.r-project.org/).	GPL17586	Jingsong,,Shi	shijs1982@gmail.com	National Clinical Research Center of Kidney Disease	Jinling Hospital, Nanjing University School of Medicine	No.305, Zhongshan East Road	Nanjing	China	210002	China	ftp://ftp.ncbi.nlm.nih.gov/geo/samples/GSM2544nnn/GSM2544277/suppl/GSM2544277_DN_03.CEL.gz	ftp://ftp.ncbi.nlm.nih.gov/geo/samples/GSM2544nnn/GSM2544277/suppl/GSM2544277_DN_03.sst-rma-gene-full.chp.gz	70523	male	glomeruli
GSM2544278	Human glomeruli DN 04	GSM2544278	Public on Jul 31 2018	2017-03-20	2018-07-31	RNA	1	diabetic nephropathy	Homo sapiens	tissue: glomeruli	Sex: female	Microdissection of glomeruli was performed manually under a stereomicroscope using two dissection needle holders in RNAlater at 4°C.	Kidney tissues were put into RNAlater (Ambion, Austin, TX) and stored at -80°C.	total RNA	Total RNA was extracted and purified using RNeasy micro kit(Cat#74004, QIAGEN, GmBH, Germany) following the manufacturer’s instructions and checked for a RIN number to inspect RNA integration by an Agilent Bioanalyzer 2100 (Agilent technologies, Santa Clara, CA, US).	biotin	Total RNA was amplified, labeled and purified by Ovation® Pico WTA System V2(Cat#3302, NuGEN, San Carlos, CA, US)and FL-Ovation™ cDNA Biotin Module V2(Cat#4200, NuGEN, San Carlos, CA, US) according to the manufacturer’s instructions to obtain biotin labeled cDNA.	9606	Array hybridization and washing was performed using GeneChip® Hybridization, Wash and Stain Kit (Cat#900720, Affymetrix, Santa Clara, CA, US) in a Hybridization Oven 645 (Cat#00-0331-220V, Affymetrix, Santa Clara, CA, US)and a Fluidics Station 450 (Cat#00-0079, Affymetrix, Santa Clara, CA, US) followed the manufacturer’s instructions.	Arrays were scanned by Affymetrix GeneChip® Scanner 3000 (Cat#00-00213, Affymetrix, Santa Clara, CA, US). Command Console Software (Affymetrix, Santa Clara, CA, US) was used to control the scanner and summarize probe cell intensity data (CEL file generation) with default settings.	SST RMA expression value derived from Expression Console software	Raw data were processed with Expression Console software (Affymetrix) for background correction and normalization. Data analysis and statistical evaluations were performed with customized R codes (version 3.3.1, http://www.r-project.org/).	GPL17586	Jingsong,,Shi	shijs1982@gmail.com	National Clinical Research Center of Kidney Disease	Jinling Hospital, Nanjing University School of Medicine	No.305, Zhongshan East Road	Nanjing	China	210002	China	ftp://ftp.ncbi.nlm.nih.gov/geo/samples/GSM2544nnn/GSM2544278/suppl/GSM2544278_DN_04.CEL.gz	ftp://ftp.ncbi.nlm.nih.gov/geo/samples/GSM2544nnn/GSM2544278/suppl/GSM2544278_DN_04.sst-rma-gene-full.chp.gz	70523	female	glomeruli
GSM2544279	Human glomeruli DN 05	GSM2544279	Public on Jul 31 2018	2017-03-20	2018-07-31	RNA	1	diabetic nephropathy	Homo sapiens	tissue: glomeruli	Sex: male	Microdissection of glomeruli was performed manually under a stereomicroscope using two dissection needle holders in RNAlater at 4°C.	Kidney tissues were put into RNAlater (Ambion, Austin, TX) and stored at -80°C.	total RNA	Total RNA was extracted and purified using RNeasy micro kit(Cat#74004, QIAGEN, GmBH, Germany) following the manufacturer’s instructions and checked for a RIN number to inspect RNA integration by an Agilent Bioanalyzer 2100 (Agilent technologies, Santa Clara, CA, US).	biotin	Total RNA was amplified, labeled and purified by Ovation® Pico WTA System V2(Cat#3302, NuGEN, San Carlos, CA, US)and FL-Ovation™ cDNA Biotin Module V2(Cat#4200, NuGEN, San Carlos, CA, US) according to the manufacturer’s instructions to obtain biotin labeled cDNA.	9606	Array hybridization and washing was performed using GeneChip® Hybridization, Wash and Stain Kit (Cat#900720, Affymetrix, Santa Clara, CA, US) in a Hybridization Oven 645 (Cat#00-0331-220V, Affymetrix, Santa Clara, CA, US)and a Fluidics Station 450 (Cat#00-0079, Affymetrix, Santa Clara, CA, US) followed the manufacturer’s instructions.	Arrays were scanned by Affymetrix GeneChip® Scanner 3000 (Cat#00-00213, Affymetrix, Santa Clara, CA, US). Command Console Software (Affymetrix, Santa Clara, CA, US) was used to control the scanner and summarize probe cell intensity data (CEL file generation) with default settings.	SST RMA expression value derived from Expression Console software	Raw data were processed with Expression Console software (Affymetrix) for background correction and normalization. Data analysis and statistical evaluations were performed with customized R codes (version 3.3.1, http://www.r-project.org/).	GPL17586	Jingsong,,Shi	shijs1982@gmail.com	National Clinical Research Center of Kidney Disease	Jinling Hospital, Nanjing University School of Medicine	No.305, Zhongshan East Road	Nanjing	China	210002	China	ftp://ftp.ncbi.nlm.nih.gov/geo/samples/GSM2544nnn/GSM2544279/suppl/GSM2544279_DN_05.CEL.gz	ftp://ftp.ncbi.nlm.nih.gov/geo/samples/GSM2544nnn/GSM2544279/suppl/GSM2544279_DN_05.sst-rma-gene-full.chp.gz	70523	male	glomeruli
GSM2544280	Human glomeruli DN 06	GSM2544280	Public on Jul 31 2018	2017-03-20	2018-07-31	RNA	1	diabetic nephropathy	Homo sapiens	tissue: glomeruli	Sex: male	Microdissection of glomeruli was performed manually under a stereomicroscope using two dissection needle holders in RNAlater at 4°C.	Kidney tissues were put into RNAlater (Ambion, Austin, TX) and stored at -80°C.	total RNA	Total RNA was extracted and purified using RNeasy micro kit(Cat#74004, QIAGEN, GmBH, Germany) following the manufacturer’s instructions and checked for a RIN number to inspect RNA integration by an Agilent Bioanalyzer 2100 (Agilent technologies, Santa Clara, CA, US).	biotin	Total RNA was amplified, labeled and purified by Ovation® Pico WTA System V2(Cat#3302, NuGEN, San Carlos, CA, US)and FL-Ovation™ cDNA Biotin Module V2(Cat#4200, NuGEN, San Carlos, CA, US) according to the manufacturer’s instructions to obtain biotin labeled cDNA.	9606	Array hybridization and washing was performed using GeneChip® Hybridization, Wash and Stain Kit (Cat#900720, Affymetrix, Santa Clara, CA, US) in a Hybridization Oven 645 (Cat#00-0331-220V, Affymetrix, Santa Clara, CA, US)and a Fluidics Station 450 (Cat#00-0079, Affymetrix, Santa Clara, CA, US) followed the manufacturer’s instructions.	Arrays were scanned by Affymetrix GeneChip® Scanner 3000 (Cat#00-00213, Affymetrix, Santa Clara, CA, US). Command Console Software (Affymetrix, Santa Clara, CA, US) was used to control the scanner and summarize probe cell intensity data (CEL file generation) with default settings.	SST RMA expression value derived from Expression Console software	Raw data were processed with Expression Console software (Affymetrix) for background correction and normalization. Data analysis and statistical evaluations were performed with customized R codes (version 3.3.1, http://www.r-project.org/).	GPL17586	Jingsong,,Shi	shijs1982@gmail.com	National Clinical Research Center of Kidney Disease	Jinling Hospital, Nanjing University School of Medicine	No.305, Zhongshan East Road	Nanjing	China	210002	China	ftp://ftp.ncbi.nlm.nih.gov/geo/samples/GSM2544nnn/GSM2544280/suppl/GSM2544280_DN_06.CEL.gz	ftp://ftp.ncbi.nlm.nih.gov/geo/samples/GSM2544nnn/GSM2544280/suppl/GSM2544280_DN_06.sst-rma-gene-full.chp.gz	70523	male	glomeruli
GSM2544281	Human glomeruli DN 07	GSM2544281	Public on Jul 31 2018	2017-03-20	2018-07-31	RNA	1	diabetic nephropathy	Homo sapiens	tissue: glomeruli	Sex: female	Microdissection of glomeruli was performed manually under a stereomicroscope using two dissection needle holders in RNAlater at 4°C.	Kidney tissues were put into RNAlater (Ambion, Austin, TX) and stored at -80°C.	total RNA	Total RNA was extracted and purified using RNeasy micro kit(Cat#74004, QIAGEN, GmBH, Germany) following the manufacturer’s instructions and checked for a RIN number to inspect RNA integration by an Agilent Bioanalyzer 2100 (Agilent technologies, Santa Clara, CA, US).	biotin	Total RNA was amplified, labeled and purified by Ovation® Pico WTA System V2(Cat#3302, NuGEN, San Carlos, CA, US)and FL-Ovation™ cDNA Biotin Module V2(Cat#4200, NuGEN, San Carlos, CA, US) according to the manufacturer’s instructions to obtain biotin labeled cDNA.	9606	Array hybridization and washing was performed using GeneChip® Hybridization, Wash and Stain Kit (Cat#900720, Affymetrix, Santa Clara, CA, US) in a Hybridization Oven 645 (Cat#00-0331-220V, Affymetrix, Santa Clara, CA, US)and a Fluidics Station 450 (Cat#00-0079, Affymetrix, Santa Clara, CA, US) followed the manufacturer’s instructions.	Arrays were scanned by Affymetrix GeneChip® Scanner 3000 (Cat#00-00213, Affymetrix, Santa Clara, CA, US). Command Console Software (Affymetrix, Santa Clara, CA, US) was used to control the scanner and summarize probe cell intensity data (CEL file generation) with default settings.	SST RMA expression value derived from Expression Console software	Raw data were processed with Expression Console software (Affymetrix) for background correction and normalization. Data analysis and statistical evaluations were performed with customized R codes (version 3.3.1, http://www.r-project.org/).	GPL17586	Jingsong,,Shi	shijs1982@gmail.com	National Clinical Research Center of Kidney Disease	Jinling Hospital, Nanjing University School of Medicine	No.305, Zhongshan East Road	Nanjing	China	210002	China	ftp://ftp.ncbi.nlm.nih.gov/geo/samples/GSM2544nnn/GSM2544281/suppl/GSM2544281_DN_07.CEL.gz	ftp://ftp.ncbi.nlm.nih.gov/geo/samples/GSM2544nnn/GSM2544281/suppl/GSM2544281_DN_07.sst-rma-gene-full.chp.gz	70523	female	glomeruli
GSM2544282	Human glomeruli DN 08	GSM2544282	Public on Jul 31 2018	2017-03-20	2018-07-31	RNA	1	diabetic nephropathy	Homo sapiens	tissue: glomeruli	Sex: male	Microdissection of glomeruli was performed manually under a stereomicroscope using two dissection needle holders in RNAlater at 4°C.	Kidney tissues were put into RNAlater (Ambion, Austin, TX) and stored at -80°C.	total RNA	Total RNA was extracted and purified using RNeasy micro kit(Cat#74004, QIAGEN, GmBH, Germany) following the manufacturer’s instructions and checked for a RIN number to inspect RNA integration by an Agilent Bioanalyzer 2100 (Agilent technologies, Santa Clara, CA, US).	biotin	Total RNA was amplified, labeled and purified by Ovation® Pico WTA System V2(Cat#3302, NuGEN, San Carlos, CA, US)and FL-Ovation™ cDNA Biotin Module V2(Cat#4200, NuGEN, San Carlos, CA, US) according to the manufacturer’s instructions to obtain biotin labeled cDNA.	9606	Array hybridization and washing was performed using GeneChip® Hybridization, Wash and Stain Kit (Cat#900720, Affymetrix, Santa Clara, CA, US) in a Hybridization Oven 645 (Cat#00-0331-220V, Affymetrix, Santa Clara, CA, US)and a Fluidics Station 450 (Cat#00-0079, Affymetrix, Santa Clara, CA, US) followed the manufacturer’s instructions.	Arrays were scanned by Affymetrix GeneChip® Scanner 3000 (Cat#00-00213, Affymetrix, Santa Clara, CA, US). Command Console Software (Affymetrix, Santa Clara, CA, US) was used to control the scanner and summarize probe cell intensity data (CEL file generation) with default settings.	SST RMA expression value derived from Expression Console software	Raw data were processed with Expression Console software (Affymetrix) for background correction and normalization. Data analysis and statistical evaluations were performed with customized R codes (version 3.3.1, http://www.r-project.org/).	GPL17586	Jingsong,,Shi	shijs1982@gmail.com	National Clinical Research Center of Kidney Disease	Jinling Hospital, Nanjing University School of Medicine	No.305, Zhongshan East Road	Nanjing	China	210002	China	ftp://ftp.ncbi.nlm.nih.gov/geo/samples/GSM2544nnn/GSM2544282/suppl/GSM2544282_DN_08.CEL.gz	ftp://ftp.ncbi.nlm.nih.gov/geo/samples/GSM2544nnn/GSM2544282/suppl/GSM2544282_DN_08.sst-rma-gene-full.chp.gz	70523	male	glomeruli
GSM2544283	Human glomeruli DN 09	GSM2544283	Public on Jul 31 2018	2017-03-20	2018-07-31	RNA	1	diabetic nephropathy	Homo sapiens	tissue: glomeruli	Sex: female	Microdissection of glomeruli was performed manually under a stereomicroscope using two dissection needle holders in RNAlater at 4°C.	Kidney tissues were put into RNAlater (Ambion, Austin, TX) and stored at -80°C.	total RNA	Total RNA was extracted and purified using RNeasy micro kit(Cat#74004, QIAGEN, GmBH, Germany) following the manufacturer’s instructions and checked for a RIN number to inspect RNA integration by an Agilent Bioanalyzer 2100 (Agilent technologies, Santa Clara, CA, US).	biotin	Total RNA was amplified, labeled and purified by Ovation® Pico WTA System V2(Cat#3302, NuGEN, San Carlos, CA, US)and FL-Ovation™ cDNA Biotin Module V2(Cat#4200, NuGEN, San Carlos, CA, US) according to the manufacturer’s instructions to obtain biotin labeled cDNA.	9606	Array hybridization and washing was performed using GeneChip® Hybridization, Wash and Stain Kit (Cat#900720, Affymetrix, Santa Clara, CA, US) in a Hybridization Oven 645 (Cat#00-0331-220V, Affymetrix, Santa Clara, CA, US)and a Fluidics Station 450 (Cat#00-0079, Affymetrix, Santa Clara, CA, US) followed the manufacturer’s instructions.	Arrays were scanned by Affymetrix GeneChip® Scanner 3000 (Cat#00-00213, Affymetrix, Santa Clara, CA, US). Command Console Software (Affymetrix, Santa Clara, CA, US) was used to control the scanner and summarize probe cell intensity data (CEL file generation) with default settings.	SST RMA expression value derived from Expression Console software	Raw data were processed with Expression Console software (Affymetrix) for background correction and normalization. Data analysis and statistical evaluations were performed with customized R codes (version 3.3.1, http://www.r-project.org/).	GPL17586	Jingsong,,Shi	shijs1982@gmail.com	National Clinical Research Center of Kidney Disease	Jinling Hospital, Nanjing University School of Medicine	No.305, Zhongshan East Road	Nanjing	China	210002	China	ftp://ftp.ncbi.nlm.nih.gov/geo/samples/GSM2544nnn/GSM2544283/suppl/GSM2544283_DN_09.CEL.gz	ftp://ftp.ncbi.nlm.nih.gov/geo/samples/GSM2544nnn/GSM2544283/suppl/GSM2544283_DN_09.sst-rma-gene-full.chp.gz	70523	female	glomeruli
GSM2544284	Human glomeruli DN 10	GSM2544284	Public on Jul 31 2018	2017-03-20	2018-07-31	RNA	1	diabetic nephropathy	Homo sapiens	tissue: glomeruli	Sex: female	Microdissection of glomeruli was performed manually under a stereomicroscope using two dissection needle holders in RNAlater at 4°C.	Kidney tissues were put into RNAlater (Ambion, Austin, TX) and stored at -80°C.	total RNA	Total RNA was extracted and purified using RNeasy micro kit(Cat#74004, QIAGEN, GmBH, Germany) following the manufacturer’s instructions and checked for a RIN number to inspect RNA integration by an Agilent Bioanalyzer 2100 (Agilent technologies, Santa Clara, CA, US).	biotin	Total RNA was amplified, labeled and purified by Ovation® Pico WTA System V2(Cat#3302, NuGEN, San Carlos, CA, US)and FL-Ovation™ cDNA Biotin Module V2(Cat#4200, NuGEN, San Carlos, CA, US) according to the manufacturer’s instructions to obtain biotin labeled cDNA.	9606	Array hybridization and washing was performed using GeneChip® Hybridization, Wash and Stain Kit (Cat#900720, Affymetrix, Santa Clara, CA, US) in a Hybridization Oven 645 (Cat#00-0331-220V, Affymetrix, Santa Clara, CA, US)and a Fluidics Station 450 (Cat#00-0079, Affymetrix, Santa Clara, CA, US) followed the manufacturer’s instructions.	Arrays were scanned by Affymetrix GeneChip® Scanner 3000 (Cat#00-00213, Affymetrix, Santa Clara, CA, US). Command Console Software (Affymetrix, Santa Clara, CA, US) was used to control the scanner and summarize probe cell intensity data (CEL file generation) with default settings.	SST RMA expression value derived from Expression Console software	Raw data were processed with Expression Console software (Affymetrix) for background correction and normalization. Data analysis and statistical evaluations were performed with customized R codes (version 3.3.1, http://www.r-project.org/).	GPL17586	Jingsong,,Shi	shijs1982@gmail.com	National Clinical Research Center of Kidney Disease	Jinling Hospital, Nanjing University School of Medicine	No.305, Zhongshan East Road	Nanjing	China	210002	China	ftp://ftp.ncbi.nlm.nih.gov/geo/samples/GSM2544nnn/GSM2544284/suppl/GSM2544284_DN_10.CEL.gz	ftp://ftp.ncbi.nlm.nih.gov/geo/samples/GSM2544nnn/GSM2544284/suppl/GSM2544284_DN_10.sst-rma-gene-full.chp.gz	70523	female	glomeruli
GSM2544285	Human glomeruli DN 11	GSM2544285	Public on Jul 31 2018	2017-03-20	2018-07-31	RNA	1	diabetic nephropathy	Homo sapiens	tissue: glomeruli	Sex: male	Microdissection of glomeruli was performed manually under a stereomicroscope using two dissection needle holders in RNAlater at 4°C.	Kidney tissues were put into RNAlater (Ambion, Austin, TX) and stored at -80°C.	total RNA	Total RNA was extracted and purified using RNeasy micro kit(Cat#74004, QIAGEN, GmBH, Germany) following the manufacturer’s instructions and checked for a RIN number to inspect RNA integration by an Agilent Bioanalyzer 2100 (Agilent technologies, Santa Clara, CA, US).	biotin	Total RNA was amplified, labeled and purified by Ovation® Pico WTA System V2(Cat#3302, NuGEN, San Carlos, CA, US)and FL-Ovation™ cDNA Biotin Module V2(Cat#4200, NuGEN, San Carlos, CA, US) according to the manufacturer’s instructions to obtain biotin labeled cDNA.	9606	Array hybridization and washing was performed using GeneChip® Hybridization, Wash and Stain Kit (Cat#900720, Affymetrix, Santa Clara, CA, US) in a Hybridization Oven 645 (Cat#00-0331-220V, Affymetrix, Santa Clara, CA, US)and a Fluidics Station 450 (Cat#00-0079, Affymetrix, Santa Clara, CA, US) followed the manufacturer’s instructions.	Arrays were scanned by Affymetrix GeneChip® Scanner 3000 (Cat#00-00213, Affymetrix, Santa Clara, CA, US). Command Console Software (Affymetrix, Santa Clara, CA, US) was used to control the scanner and summarize probe cell intensity data (CEL file generation) with default settings.	SST RMA expression value derived from Expression Console software	Raw data were processed with Expression Console software (Affymetrix) for background correction and normalization. Data analysis and statistical evaluations were performed with customized R codes (version 3.3.1, http://www.r-project.org/).	GPL17586	Jingsong,,Shi	shijs1982@gmail.com	National Clinical Research Center of Kidney Disease	Jinling Hospital, Nanjing University School of Medicine	No.305, Zhongshan East Road	Nanjing	China	210002	China	ftp://ftp.ncbi.nlm.nih.gov/geo/samples/GSM2544nnn/GSM2544285/suppl/GSM2544285_DN_11.CEL.gz	ftp://ftp.ncbi.nlm.nih.gov/geo/samples/GSM2544nnn/GSM2544285/suppl/GSM2544285_DN_11.sst-rma-gene-full.chp.gz	70523	male	glomeruli
GSM2544286	Human glomeruli DN 12	GSM2544286	Public on Jul 31 2018	2017-03-20	2018-07-31	RNA	1	diabetic nephropathy	Homo sapiens	tissue: glomeruli	Sex: female	Microdissection of glomeruli was performed manually under a stereomicroscope using two dissection needle holders in RNAlater at 4°C.	Kidney tissues were put into RNAlater (Ambion, Austin, TX) and stored at -80°C.	total RNA	Total RNA was extracted and purified using RNeasy micro kit(Cat#74004, QIAGEN, GmBH, Germany) following the manufacturer’s instructions and checked for a RIN number to inspect RNA integration by an Agilent Bioanalyzer 2100 (Agilent technologies, Santa Clara, CA, US).	biotin	Total RNA was amplified, labeled and purified by Ovation® Pico WTA System V2(Cat#3302, NuGEN, San Carlos, CA, US)and FL-Ovation™ cDNA Biotin Module V2(Cat#4200, NuGEN, San Carlos, CA, US) according to the manufacturer’s instructions to obtain biotin labeled cDNA.	9606	Array hybridization and washing was performed using GeneChip® Hybridization, Wash and Stain Kit (Cat#900720, Affymetrix, Santa Clara, CA, US) in a Hybridization Oven 645 (Cat#00-0331-220V, Affymetrix, Santa Clara, CA, US)and a Fluidics Station 450 (Cat#00-0079, Affymetrix, Santa Clara, CA, US) followed the manufacturer’s instructions.	Arrays were scanned by Affymetrix GeneChip® Scanner 3000 (Cat#00-00213, Affymetrix, Santa Clara, CA, US). Command Console Software (Affymetrix, Santa Clara, CA, US) was used to control the scanner and summarize probe cell intensity data (CEL file generation) with default settings.	SST RMA expression value derived from Expression Console software	Raw data were processed with Expression Console software (Affymetrix) for background correction and normalization. Data analysis and statistical evaluations were performed with customized R codes (version 3.3.1, http://www.r-project.org/).	GPL17586	Jingsong,,Shi	shijs1982@gmail.com	National Clinical Research Center of Kidney Disease	Jinling Hospital, Nanjing University School of Medicine	No.305, Zhongshan East Road	Nanjing	China	210002	China	ftp://ftp.ncbi.nlm.nih.gov/geo/samples/GSM2544nnn/GSM2544286/suppl/GSM2544286_DN_12.CEL.gz	ftp://ftp.ncbi.nlm.nih.gov/geo/samples/GSM2544nnn/GSM2544286/suppl/GSM2544286_DN_12.sst-rma-gene-full.chp.gz	70523	female	glomeruli
[truncated: 49 more rows]

## Sheet: GSE30122
Table S1d. Sample Information of GSE30122
	title	geo_accession	status	submission_date	last_update_date	type	channel_count	source_name_ch1	organism_ch1	characteristics_ch1	characteristics_ch1.1	characteristics_ch1.2	characteristics_ch1.3	molecule_ch1	extract_protocol_ch1	label_ch1	label_protocol_ch1	taxid_ch1	hyb_protocol	scan_protocol	description	description.1	data_processing	platform_id	contact_name	contact_email	contact_laboratory	contact_institute	contact_address	contact_city	contact_state	contact_zip/postal_code	contact_country	supplementary_file	data_row_count	relation	disease state:ch1	individual:ch1	tissue subregion:ch1	tissue:ch1
[truncated: 69 more rows]
