# Supplementary material for: Identification of crosstalk genes relating to ECM‐receptor interaction genes in MASH and DN using bioinformatics and machine learning
Source: J Cell Mol Med. 2024 Mar 1;28(6):e18156. doi: 10.1111/jcmm.18156 (PMC10907849; doi:10.1111/jcmm.18156)
Supplement: Supplementary file 3 — Table S2 [file JCMM-28-e18156-s002.xlsx]

## Sheet: Table S1-deGENE_in_NASH
Table S2 All genes in NASH.
Gene Name	logFC	AveExpr	t	P.Value	adj.P.Val	B
FOS	-2.27134	5.34598	-18.7322	9.04e-39	1.59e-34	77.457
PTGS2	-1.41711	3.90344	-18.2411	1.11e-37	9.81e-34	74.9946
SLITRK3	-2.03113	4.47574	-17.8355	9.07e-37	5.32e-33	72.9374
FOSB	-3.31049	6.38939	-17.6852	1.98e-36	8.73e-33	72.1694
IL6	-1.91344	4.29016	-16.5411	8.39e-34	2.95e-30	66.2302
CSRNP1	-1.49573	6.74834	-16.4717	1.22e-33	3.57e-30	65.865
ZNF878	-0.9027	2.97587	-15.9945	1.59e-32	4e-29	63.3359
MAFF	-1.21446	5.6695	-15.9001	2.66e-32	5.84e-29	62.8325
NFE2	-1.28566	4.40212	-15.7165	7.2e-32	1.41e-28	61.8504
GADD45G	-2.07095	5.3494	-15.601	1.35e-31	2.38e-28	61.2309
JUNB	-2.45753	7.39271	-15.4871	2.52e-31	4.03e-28	60.6182
KIR2DL3	-0.626486	2.90558	-15.4486	3.11e-31	4.57e-28	60.4105
CALCA	-1.40995	5.05632	-15.258	8.85e-31	1.2e-27	59.3814
SKIDA1	1.42556	4.5701	15.1281	1.81e-30	2.27e-27	58.6777
PPP1R15A	-1.24765	5.15676	-15.1064	2.04e-30	2.39e-27	58.5599
PIM1	-1.37035	6.07239	-15.0702	2.49e-30	2.74e-27	58.3635
ACTG2	-1.2848	4.69062	-14.8789	7.17e-30	7.42e-27	57.3221
SLC11A1	-1.12252	5.1877	-14.7614	1.37e-29	1.34e-26	56.6811
CKAP2	0.911561	3.76801	14.7524	1.44e-29	1.34e-26	56.6318
PROK2	-1.30434	4.79047	-14.5944	3.47e-29	3.06e-26	55.7675
IL1RN	-1.2448	5.27915	-14.5272	5.05e-29	4.23e-26	55.3988
MYBPH	-1.07309	4.84922	-14.4899	6.22e-29	4.85e-26	55.1938
CCDC121	0.727591	2.54033	14.4865	6.33e-29	4.85e-26	55.1755
ZSCAN26	0.955572	5.01678	14.4735	6.81e-29	4.99e-26	55.1043
NR4A1	-1.89792	5.47895	-14.3838	1.12e-28	7.91e-26	54.611
EPHA2	-1.24315	5.81879	-14.1999	3.14e-28	2.13e-25	53.5979
ERICH5	1.02765	4.77803	14.1778	3.55e-28	2.32e-25	53.476
HBEGF	-1.15197	4.42248	-14.1239	4.81e-28	3.02e-25	53.1783
FAM83A-AS1	-1.04577	5.42519	-14.1123	5.13e-28	3.03e-25	53.1144
JUN	-1.13942	6.66467	-14.1113	5.16e-28	3.03e-25	53.1088
ARL14	-1.208	3.48181	-14.0744	6.35e-28	3.58e-25	52.9045
SOCS3	-2.34582	5.11589	-14.07	6.51e-28	3.58e-25	52.8801
APOLD1	-1.7328	5.17847	-13.9295	1.43e-27	7.64e-25	52.1025
FAM107A	-1.49572	5.55662	-13.7565	3.79e-27	1.96e-24	51.1425
WNT5A	1.34925	4.57733	13.6826	5.75e-27	2.89e-24	50.732
URB2	-0.844024	3.57623	-13.642	7.23e-27	3.54e-24	50.506
FPR2	-1.00992	4.17311	-13.624	8.01e-27	3.81e-24	50.4059
NR4A3	-1.01687	5.65936	-13.4887	1.72e-26	7.97e-24	49.6516
DEPP1	-1.29809	5.93428	-13.4553	2.08e-26	9.38e-24	49.4653
TP53I3	1.20584	4.66116	13.4488	2.16e-26	9.49e-24	49.4291
TRIM15	-1.13775	5.62815	-13.3408	3.98e-26	1.71e-23	48.826
PEG10	1.50397	5.17815	13.2647	6.12e-26	2.56e-23	48.4007
PADI4	-1.04709	5.81477	-13.2397	7.05e-26	2.89e-23	48.2605
TNFRSF12A	-1.2552	6.26461	-13.2283	7.53e-26	3.01e-23	48.1965
HAS2	-1.14824	4.54553	-13.1764	1.01e-25	3.95e-23	47.9064
RASD1	-1.59505	5.81406	-13.1052	1.51e-25	5.79e-23	47.5073
ATF3	-1.32569	5.12335	-13.0787	1.76e-25	6.59e-23	47.3589
ADAMTS1	-1.79228	5.86916	-13.0685	1.87e-25	6.84e-23	47.3015
MAP3K8	-1.06644	3.70734	-13.0302	2.32e-25	8.33e-23	47.0865
IL1B	-1.0741	4.31775	-13.009	2.62e-25	9.21e-23	46.9676
TNFRSF10D	-0.968983	5.48133	-12.9891	2.93e-25	1.01e-22	46.856
TNFAIP8L3	-0.767728	4.88833	-12.9747	3.18e-25	1.08e-22	46.7755
FOXC1	-1.1642	4.5552	-12.947	3.72e-25	1.24e-22	46.6197
RALGDS	-1.11564	5.73943	-12.7651	1.05e-24	3.42e-22	45.5972
SOCS2	-1.52056	5.16086	-12.7451	1.18e-24	3.77e-22	45.4847
TENM3	-1.04004	4.71255	-12.6823	1.68e-24	5.29e-22	45.1312
CREB5	-0.96802	3.15782	-12.6583	1.93e-24	5.96e-22	44.9964
FPR1	-1.16141	5.3438	-12.6392	2.15e-24	6.54e-22	44.8886
AKR1B10	2.0049	5.46013	12.612	2.52e-24	7.51e-22	44.7354
SERTAD1	-0.899967	5.46667	-12.6061	2.6e-24	7.64e-22	44.7021
RASL11A	-0.680555	4.42018	-12.5672	3.25e-24	9.38e-22	44.483
RND1	-1.51844	6.37984	-12.5491	3.6e-24	1.02e-21	44.3809
FCAR	-1.17	5.3697	-12.4631	5.89e-24	1.65e-21	43.8961
C2CD4A	-0.740971	4.99332	-12.4212	7.49e-24	2.06e-21	43.6592
RGS16	-0.855242	4.64544	-12.4087	8.05e-24	2.18e-21	43.5886
FMO1	1.37481	4.99522	12.3511	1.12e-23	2.98e-21	43.2637
APOL3	1.24433	7.18623	12.3458	1.15e-23	3.03e-21	43.2337
IL18RAP	-0.896385	3.6064	-12.3246	1.3e-23	3.37e-21	43.1139
CENPK	0.509727	2.66018	12.2447	2.06e-23	5.25e-21	42.6626
EGR3	-1.03362	5.37086	-12.2246	2.31e-23	5.8e-21	42.5491
FOSL1	-1.39494	5.97811	-12.1683	3.19e-23	7.9e-21	42.2308
OSM	-0.788472	4.91251	-12.1534	3.47e-23	8.49e-21	42.1464
SSX1	-0.554628	2.87439	-12.1261	4.06e-23	9.79e-21	41.9921
CDH23	-0.924712	5.9604	-12.114	4.35e-23	1.02e-20	41.9237
HIVEP1	-0.918593	4.91436	-12.1137	4.36e-23	1.02e-20	41.9221
SNORA33	-0.591092	2.9272	-12.0897	5e-23	1.16e-20	41.786
SLC35F3	-0.624736	3.56471	-12.04	6.65e-23	1.52e-20	41.5049
NAT8B	1.0906	5.00219	11.9997	8.38e-23	1.89e-20	41.2772
RASL10A	-0.929472	4.6999	-11.9528	1.1e-22	2.44e-20	41.0117
ELN	-0.653662	6.74298	-11.9308	1.24e-22	2.74e-20	40.8868
ZWINT	0.917492	4.60079	11.9022	1.47e-22	3.19e-20	40.7247
TMEM169	0.940509	4.65187	11.8833	1.63e-22	3.51e-20	40.6178
EDN3	-0.678851	5.13776	-11.8391	2.11e-22	4.47e-20	40.3677
CNN1	-0.918457	5.52066	-11.8329	2.18e-22	4.57e-20	40.3325
KIAA0040	-1.16876	5.63817	-11.8061	2.55e-22	5.27e-20	40.1807
MSX1	-0.652244	4.82675	-11.7652	3.22e-22	6.59e-20	39.949
DDO	0.728643	3.54242	11.7337	3.86e-22	7.81e-20	39.7703
ORAI3	0.855037	7.13965	11.7141	4.32e-22	8.64e-20	39.6592
RGCC	-1.14264	3.92162	-11.6562	6.02e-22	1.18e-19	39.3312
RGS1	-0.925227	3.32411	-11.6558	6.04e-22	1.18e-19	39.3291
LIF	-1.08362	4.48447	-11.6468	6.36e-22	1.23e-19	39.2777
IER5L	-0.910466	5.06562	-11.6221	7.33e-22	1.4e-19	39.138
C2CD4B	-1.00129	4.42831	-11.6196	7.43e-22	1.41e-19	39.1238
BUB1	0.537502	2.71967	11.5924	8.69e-22	1.63e-19	38.9698
PRSS3	0.931913	5.26338	11.5841	9.12e-22	1.69e-19	38.9222
TMPRSS11BNL	-0.438032	3.37277	-11.5745	9.63e-22	1.77e-19	38.8678
HELB	-0.671811	4.70634	-11.5036	1.45e-21	2.61e-19	38.4661
ZSCAN2	0.759671	5.91068	11.5031	1.45e-21	2.61e-19	38.4634
RNF43	1.05732	6.52027	11.4934	1.54e-21	2.73e-19	38.4079
CX3CR1	0.876047	5.20694	11.464	1.82e-21	3.2e-19	38.2412
CIDEA	-0.60591	3.85946	-11.4243	2.28e-21	3.98e-19	38.0162
TRHDE	0.668747	2.88883	11.3796	2.95e-21	5.05e-19	37.7627
MAD2L1	0.722558	6.77652	11.3794	2.96e-21	5.05e-19	37.7617
EPOP	-1.02074	4.46533	-11.3681	3.15e-21	5.34e-19	37.6974
ITLN2	-0.780401	4.03058	-11.3543	3.41e-21	5.72e-19	37.6196
NFIL3	-0.853713	4.61676	-11.3481	3.54e-21	5.88e-19	37.5844
GINS2	1.1681	4.00865	11.3267	4e-21	6.58e-19	37.4629
TNFRSF1A	-0.958547	6.55394	-11.3141	4.3e-21	7.01e-19	37.3912
RAB26	0.999459	5.64376	11.2565	5.99e-21	9.68e-19	37.0647
MND1	0.658158	3.29081	11.247	6.33e-21	1.01e-18	37.0109
BACH2	-0.860013	3.6141	-11.2427	6.49e-21	1.03e-18	36.9862
RTP4	0.891467	4.63246	11.228	7.06e-21	1.11e-18	36.9027
CMTM2	-0.85141	4.8475	-11.2224	7.29e-21	1.14e-18	36.8714
SLC7A1	-0.879104	5.3092	-11.1978	8.4e-21	1.3e-18	36.7315
CD160	0.716518	5.48051	11.1767	9.48e-21	1.45e-18	36.612
RMND1	0.749911	6.18818	11.1691	9.9e-21	1.5e-18	36.5689
ZBTB21	-1.08706	5.19353	-11.1601	1.04e-20	1.56e-18	36.518
ANXA13	0.789803	4.61471	11.1601	1.04e-20	1.56e-18	36.5179
DHODH	-1.12921	5.49599	-11.1525	1.09e-20	1.61e-18	36.4748
FAM9B	-0.687541	3.39114	-11.0847	1.61e-20	2.36e-18	36.0904
KRT222	1.28917	4.38622	11.0749	1.7e-20	2.48e-18	36.035
UPP1	-0.800466	6.06098	-11.048	1.99e-20	2.87e-18	35.8823
KLF4	-1.21849	5.22373	-11.0399	2.08e-20	2.98e-18	35.8364
TNFAIP6	-1.10126	4.48475	-11.0371	2.12e-20	3e-18	35.8202
PMP2	-0.575829	3.43588	-11.0216	2.31e-20	3.26e-18	35.7326
MRPL20-AS1	0.737208	7.27923	11.017	2.37e-20	3.32e-18	35.7064
MIOX	-0.7734	5.15501	-11.0077	2.5e-20	3.47e-18	35.6537
PHLDA1	-1.35647	5.55629	-10.9707	3.1e-20	4.23e-18	35.4437
GRHL1	-1.06498	4.08886	-10.9706	3.1e-20	4.23e-18	35.4432
SCNN1B	-0.631809	4.32554	-10.965	3.2e-20	4.33e-18	35.4117
ELL	-0.710251	4.89251	-10.9608	3.28e-20	4.36e-18	35.3876
PAQR7	0.675239	4.6896	10.9603	3.29e-20	4.36e-18	35.3851
GRAP	0.70229	5.43792	10.9599	3.3e-20	4.36e-18	35.3826
WT1	-0.666194	3.72044	-10.9249	4.03e-20	5.29e-18	35.1845
SLC25A34	1.05397	5.05652	10.9183	4.19e-20	5.46e-18	35.1471
GAD2	-0.664821	4.93807	-10.8988	4.68e-20	6.06e-18	35.0362
FILIP1L	-1.12082	5.18877	-10.8648	5.69e-20	7.26e-18	34.8436
PPRC1	-0.989104	5.55194	-10.8648	5.69e-20	7.26e-18	34.8433
GJA1	-0.728988	5.42413	-10.8529	6.1e-20	7.72e-18	34.776
PRUNE1	1.03343	8.40105	10.8141	7.62e-20	9.58e-18	34.5561
ODF3L1	-0.782219	4.93213	-10.8026	8.14e-20	1.02e-17	34.491
CSF3	-0.727649	5.64241	-10.7578	1.05e-19	1.31e-17	34.2371
VPS8	0.500921	3.41316	10.7517	1.09e-19	1.34e-17	34.2025
IL1RL1	-1.70959	5.59184	-10.7508	1.1e-19	1.34e-17	34.1978
ZNF446	-0.621083	6.62198	-10.7238	1.28e-19	1.55e-17	34.0446
TYMS	1.20031	5.42943	10.7185	1.32e-19	1.59e-17	34.0144
HMMR	0.711742	3.60382	10.698	1.48e-19	1.78e-17	33.8985
S100A12	-1.21689	4.00615	-10.6954	1.51e-19	1.79e-17	33.8839
TMEM42	0.689624	5.76681	10.6905	1.55e-19	1.83e-17	33.8561
SLC9C1	-0.494021	3.64283	-10.6633	1.81e-19	2.13e-17	33.7017
AJUBA	1.29271	5.4467	10.6127	2.42e-19	2.82e-17	33.4156
ANGPTL4	-0.692414	5.30551	-10.6095	2.47e-19	2.86e-17	33.3974
FAM169BP	-0.715728	4.04523	-10.5369	3.74e-19	4.3e-17	32.9864
TMEM233	-0.718002	3.75778	-10.5023	4.56e-19	5.21e-17	32.7908
IFIT2	0.82952	4.74927	10.4261	7.06e-19	8.02e-17	32.3598
EEF1A2	1.27693	5.0128	10.4084	7.82e-19	8.82e-17	32.2596
SIRT4	0.714628	3.68769	10.3758	9.42e-19	1.06e-16	32.0751
RRP12	-0.895498	5.36377	-10.3726	9.6e-19	1.07e-16	32.0572
MAL2	0.854975	8.20395	10.3636	1.01e-18	1.12e-16	32.0061
CCL3	-0.789232	4.88066	-10.3493	1.1e-18	1.21e-16	31.9257
MT1A	-1.56167	5.56146	-10.3255	1.26e-18	1.37e-16	31.7907
BCL2A1	-0.680475	3.25514	-10.3032	1.43e-18	1.55e-16	31.665
RFX2	-0.684181	5.68292	-10.295	1.5e-18	1.62e-16	31.6187
MRAP	0.71858	5.10124	10.2913	1.53e-18	1.64e-16	31.5977
ZMYM3	0.802458	5.75458	10.2832	1.6e-18	1.71e-16	31.552
CCL7	-0.541018	3.47509	-10.2721	1.71e-18	1.81e-16	31.4892
ASPM	0.750517	3.11509	10.2439	2.01e-18	2.11e-16	31.3303
PDE4B	-0.66776	5.45692	-10.2267	2.21e-18	2.32e-16	31.2329
XKR4	-0.563642	3.87701	-10.2164	2.35e-18	2.45e-16	31.1751
MMP19	-0.941393	7.14444	-10.1546	3.34e-18	3.46e-16	30.826
OGG1	0.745378	5.31435	10.1303	3.84e-18	3.96e-16	30.6892
MARVELD3	0.764509	5.04549	10.0915	4.8e-18	4.91e-16	30.4702
SRF	-0.664691	5.59239	-10.0888	4.87e-18	4.95e-16	30.4551
CXCL9	1.04813	4.80719	10.0881	4.89e-18	4.95e-16	30.4509
THAP2	0.595782	3.36512	10.0871	4.92e-18	4.95e-16	30.4458
GFRA3	-0.752201	4.78912	-10.0847	4.99e-18	4.99e-16	30.4319
SEMA4B	-0.747124	6.25578	-10.0622	5.67e-18	5.64e-16	30.3049
TMEM19	0.650564	5.10419	10.0596	5.76e-18	5.69e-16	30.2903
PALMD	0.938218	9.63305	10.0553	5.9e-18	5.8e-16	30.2664
ZNF219	0.741264	7.21686	10.0465	6.2e-18	6.07e-16	30.2169
TMEM63A	0.773493	6.995	10.0225	7.12e-18	6.92e-16	30.0815
CLCF1	-0.864287	6.19287	-10.0028	7.96e-18	7.7e-16	29.9706
GIMAP2	0.927746	4.05726	9.99643	8.26e-18	7.9e-16	29.9347
METRNL	-0.76217	5.05729	-9.99643	8.26e-18	7.9e-16	29.9347
CABP2	-0.586847	4.3219	-9.97372	9.4e-18	8.95e-16	29.8069
NR4A2	-1.2015	6.09376	-9.96815	9.71e-18	9.18e-16	29.7755
LRRC20	0.755201	6.17332	9.96741	9.75e-18	9.18e-16	29.7714
C12orf76	0.564354	4.10174	9.96447	9.91e-18	9.26e-16	29.7548
SOX21	-0.414884	3.36968	-9.96397	9.94e-18	9.26e-16	29.752
HDAC9	0.526403	5.37315	9.96154	1.01e-17	9.33e-16	29.7383
AIRE	-0.730401	5.09812	-9.96075	1.01e-17	9.33e-16	29.7339
FRAT1	0.878531	6.0222	9.95911	1.02e-17	9.37e-16	29.7246
CENPQ	0.703261	4.10911	9.94135	1.13e-17	1.03e-15	29.6247
MMP25	-0.768235	4.77733	-9.9289	1.21e-17	1.1e-15	29.5547
FCGBP	0.858529	4.38413	9.87564	1.65e-17	1.49e-15	29.2551
LYRM9	0.786022	6.0829	9.87396	1.66e-17	1.49e-15	29.2457
TGFBR3	-0.646259	6.40262	-9.87015	1.7e-17	1.52e-15	29.2243
IL15RA	-0.643485	6.70833	-9.86644	1.73e-17	1.54e-15	29.2034
NAPEPLD	0.696263	3.83178	9.86477	1.75e-17	1.55e-15	29.194
ANGPTL8	0.960697	5.08123	9.84049	2.01e-17	1.77e-15	29.0575
NOL4	0.826155	4.12752	9.83646	2.06e-17	1.8e-15	29.0349
GPM6B	-0.777278	4.4353	-9.83425	2.08e-17	1.82e-15	29.0225
SIK1	-2.07741	6.21043	-9.83239	2.11e-17	1.83e-15	29.012
UNC119	0.813727	5.76625	9.82867	2.15e-17	1.86e-15	28.9911
EMP1	-1.03372	5.24592	-9.82747	2.17e-17	1.86e-15	28.9844
LRRC31	0.720722	4.63385	9.82624	2.18e-17	1.86e-15	28.9775
PGAP4	0.756708	4.43682	9.8201	2.26e-17	1.92e-15	28.943
FOSL2	-1.73191	6.7656	-9.80244	2.5e-17	2.11e-15	28.8438
PSORS1C2	-0.544455	4.80511	-9.78871	2.7e-17	2.27e-15	28.7667
ASIP	-0.704693	4.57759	-9.77363	2.94e-17	2.47e-15	28.682
ANKRD29	0.670866	3.33584	9.75883	3.2e-17	2.67e-15	28.5989
ETS2	-0.908711	6.94225	-9.75608	3.25e-17	2.7e-15	28.5835
SLC12A1	0.878279	4.80968	9.75517	3.27e-17	2.7e-15	28.5784
LIMK2	-0.705973	5.53323	-9.74132	3.54e-17	2.91e-15	28.5007
FAM187B	-0.513073	4.8906	-9.73952	3.57e-17	2.93e-15	28.4906
SLCO4A1	-0.667943	5.19833	-9.7324	3.72e-17	3.02e-15	28.4506
PDE6D	0.629264	7.12407	9.73207	3.73e-17	3.02e-15	28.4487
GCK	1.10696	4.62896	9.72236	3.94e-17	3.18e-15	28.3943
ME1	0.781736	3.30659	9.71858	4.03e-17	3.23e-15	28.3731
CD274	-0.859438	4.62021	-9.71801	4.04e-17	3.23e-15	28.3699
PELI1	-0.832582	4.615	-9.71333	4.15e-17	3.29e-15	28.3436
PRR22	-0.649883	4.32565	-9.71323	4.15e-17	3.29e-15	28.3431
ZNF253	0.758462	4.34269	9.71083	4.21e-17	3.32e-15	28.3296
PCDHGA3	-0.546409	4.083	-9.70561	4.33e-17	3.41e-15	28.3003
C2orf88	0.714517	4.76132	9.698	4.53e-17	3.54e-15	28.2577
PLAUR	-0.755317	6.98677	-9.69626	4.57e-17	3.56e-15	28.2479
CISH	-1.22153	6.24969	-9.69143	4.7e-17	3.64e-15	28.2208
STRIP2	-0.696934	4.56806	-9.68176	4.96e-17	3.82e-15	28.1666
ADCY10	-0.619365	3.88074	-9.68161	4.97e-17	3.82e-15	28.1658
FBXO27	0.778538	5.38534	9.67816	5.07e-17	3.88e-15	28.1464
CDH19	-0.858319	4.02667	-9.65834	5.67e-17	4.32e-15	28.0354
FREM2	0.75068	3.73265	9.65403	5.81e-17	4.41e-15	28.0112
RBM24	-0.541426	3.79299	-9.64758	6.03e-17	4.55e-15	27.9751
OR10P1	-0.51338	4.51633	-9.64331	6.18e-17	4.65e-15	27.9511
CHRNB1	0.699329	4.62825	9.64234	6.21e-17	4.65e-15	27.9457
MSH2	0.566124	3.41147	9.63082	6.63e-17	4.95e-15	27.8811
ATR	-0.524077	3.18104	-9.62642	6.8e-17	5.05e-15	27.8565
KIR3DL3	-0.582621	5.20951	-9.62157	6.99e-17	5.17e-15	27.8293
NMRK2	-0.713806	4.59058	-9.61751	7.15e-17	5.27e-15	27.8066
TLN2	-0.767506	5.92169	-9.60663	7.61e-17	5.58e-15	27.7457
WFDC3	-0.75765	6.73867	-9.60554	7.66e-17	5.58e-15	27.7396
ZNF165	-0.651005	4.48226	-9.6051	7.68e-17	5.58e-15	27.7371
ARPP21	0.621544	4.11311	9.59784	8e-17	5.79e-15	27.6964
KLHDC8B	0.529975	3.73915	9.59569	8.1e-17	5.84e-15	27.6844
GPC5	-0.414118	3.34528	-9.59453	8.15e-17	5.86e-15	27.6779
ZMAT3	1.02856	5.6874	9.58854	8.43e-17	6.03e-15	27.6444
BMP5	0.76224	4.88218	9.57451	9.13e-17	6.51e-15	27.5659
ASAH2	0.517089	4.91784	9.57258	9.23e-17	6.55e-15	27.5551
VNN3P	-0.871035	5.75474	-9.56817	9.47e-17	6.69e-15	27.5304
KCNE4	-0.723174	4.57066	-9.56647	9.56e-17	6.73e-15	27.5209
MACROH2A2	0.509013	3.63133	9.53682	1.13e-16	7.91e-15	27.355
CHEK2	0.518119	4.66577	9.5366	1.13e-16	7.91e-15	27.3538
LYRM2	0.819314	6.93509	9.53043	1.17e-16	8.16e-15	27.3193
DNAJC17	-0.606147	5.3119	-9.52819	1.19e-16	8.23e-15	27.3068
ADAM19	-0.866488	5.98271	-9.49782	1.41e-16	9.74e-15	27.137
SLC35G1	0.728247	3.8362	9.48302	1.53e-16	1.06e-14	27.0543
ESCO2	0.50978	3.1425	9.48092	1.55e-16	1.06e-14	27.0426
OR4C15	-0.498234	3.36349	-9.46697	1.68e-16	1.15e-14	26.9646
TMEM268	0.727607	5.85095	9.46098	1.74e-16	1.18e-14	26.9312
FAM168A	0.801679	5.80383	9.45912	1.76e-16	1.19e-14	26.9208
BCL6	-0.845822	6.36537	-9.45568	1.79e-16	1.21e-14	26.9016
HIF3A	-0.476891	5.89415	-9.45433	1.81e-16	1.21e-14	26.894
SLC25A32	-0.451899	3.77206	-9.44542	1.9e-16	1.27e-14	26.8443
MYC	-1.74285	6.00115	-9.44239	1.93e-16	1.29e-14	26.8274
HCCAT5	-0.585093	4.28461	-9.43176	2.05e-16	1.36e-14	26.7681
ADGRE3	-0.550008	3.75034	-9.42215	2.17e-16	1.43e-14	26.7144
P2RX1	-0.509783	5.80526	-9.41973	2.2e-16	1.45e-14	26.7009
SELENOV	-0.50452	3.95712	-9.39957	2.46e-16	1.62e-14	26.5884
MEP1B	0.652078	4.87107	9.39516	2.52e-16	1.65e-14	26.5638
CD3G	0.754347	4.70138	9.38192	2.72e-16	1.77e-14	26.4899
DNAJC27	-0.541865	4.2669	-9.37961	2.76e-16	1.79e-14	26.4771
RSPO2	0.424654	3.46101	9.36837	2.94e-16	1.9e-14	26.4144
IGFBP2	-1.42771	5.87352	-9.36129	3.06e-16	1.97e-14	26.3749
IGFL3	-0.569898	5.14738	-9.35776	3.12e-16	2e-14	26.3553
CATSPERD	-0.645388	4.01371	-9.35331	3.2e-16	2.05e-14	26.3305
RRS1	-0.975043	7.0751	-9.34363	3.38e-16	2.15e-14	26.2765
TDRD12	-0.389861	3.24621	-9.34317	3.39e-16	2.15e-14	26.274
S100A8	-1.23698	4.29247	-9.34026	3.44e-16	2.18e-14	26.2577
ZNF674	-0.606828	4.67131	-9.33761	3.5e-16	2.2e-14	26.243
PHYHIPL	-0.534141	4.97499	-9.3373	3.5e-16	2.2e-14	26.2412
GRIA3	0.855399	4.88323	9.3279	3.69e-16	2.31e-14	26.1889
TMIGD1	-0.553721	3.78756	-9.31886	3.89e-16	2.43e-14	26.1385
DAND5	-0.597643	5.78694	-9.30444	4.22e-16	2.62e-14	26.0582
ZAN	-0.520699	4.07314	-9.30318	4.25e-16	2.63e-14	26.0512
IL17RD	-0.702604	4.85088	-9.30055	4.31e-16	2.66e-14	26.0366
KRT80	-0.540363	3.65294	-9.29502	4.45e-16	2.74e-14	26.0058
CXCR2	-0.620235	4.46703	-9.29434	4.46e-16	2.74e-14	26.002
GADD45B	-1.47226	7.65854	-9.29058	4.56e-16	2.79e-14	25.9811
SOCS1	-1.30226	4.4822	-9.28692	4.66e-16	2.84e-14	25.9607
FLNC	-0.802478	5.07089	-9.28231	4.78e-16	2.9e-14	25.9351
BYSL	-0.560778	4.97281	-9.28136	4.8e-16	2.91e-14	25.9298
CCDC150	0.749847	4.36979	9.27948	4.86e-16	2.93e-14	25.9193
EVA1C	-0.76579	4.70674	-9.26122	5.38e-16	3.23e-14	25.8177
ABHD8	0.62384	6.32201	9.24963	5.75e-16	3.44e-14	25.7533
DPPA2	-0.55288	4.26544	-9.24649	5.85e-16	3.49e-14	25.7358
KBTBD3	0.616285	3.52412	9.24379	5.94e-16	3.53e-14	25.7208
DYDC1	-0.479735	3.43238	-9.242	6e-16	3.56e-14	25.7108
RAX2	-0.738167	5.35133	-9.23579	6.21e-16	3.67e-14	25.6763
SPHK2	0.75334	5.65625	9.23489	6.25e-16	3.68e-14	25.6713
ACE2	0.662578	4.70488	9.20966	7.2e-16	4.23e-14	25.531
EFCAB7	0.583205	3.10987	9.20406	7.43e-16	4.35e-14	25.4999
GPRASP3	0.750894	4.31777	9.20239	7.5e-16	4.37e-14	25.4906
DHRS13	-0.705954	4.06561	-9.19948	7.63e-16	4.43e-14	25.4745
CALN1	-0.521419	4.42745	-9.19865	7.66e-16	4.44e-14	25.4699
CNPY1	-0.43214	4.47505	-9.19366	7.88e-16	4.55e-14	25.4422
KLK3	-0.540329	6.39663	-9.19136	7.98e-16	4.59e-14	25.4294
ELMOD3	0.539177	5.24391	9.19109	8e-16	4.59e-14	25.4279
SLC51B	0.599072	5.25546	9.18681	8.19e-16	4.68e-14	25.4041
SNX7	0.549871	4.17732	9.17198	8.91e-16	5.06e-14	25.3218
PLCD1	0.610164	4.62334	9.17182	8.91e-16	5.06e-14	25.3209
TBC1D2	0.65983	5.59942	9.16634	9.19e-16	5.2e-14	25.2905
NOCT	-0.75683	5.52508	-9.15443	9.83e-16	5.55e-14	25.2243
KLHL38	-0.513307	4.66191	-9.15272	9.93e-16	5.58e-14	25.2149
KLF5	-0.77836	5.1945	-9.15105	1e-15	5.62e-14	25.2056
ARHGEF37	0.701378	4.87769	9.14693	1.03e-15	5.73e-14	25.1827
BCAR3	0.68668	3.46733	9.14558	1.03e-15	5.76e-14	25.1752
TNR	-0.498625	4.82064	-9.14207	1.05e-15	5.85e-14	25.1558
CRISPLD2	-1.15427	6.76717	-9.13914	1.07e-15	5.93e-14	25.1395
CYP7A1	2.43311	5.99866	9.12644	1.15e-15	6.35e-14	25.0691
IL10	-0.828093	4.73686	-9.09894	1.34e-15	7.39e-14	24.9166
MAF	0.923173	6.79464	9.09057	1.41e-15	7.72e-14	24.8702
ABL2	-0.482958	5.51227	-9.07272	1.56e-15	8.51e-14	24.7713
FJX1	-0.661749	3.57979	-9.07184	1.56e-15	8.53e-14	24.7664
TLR7	0.689465	3.59726	9.06643	1.61e-15	8.77e-14	24.7365
TNIK	-0.620762	4.77602	-9.05277	1.74e-15	9.44e-14	24.6608
TFAP2C	-0.492904	3.81107	-9.04491	1.82e-15	9.83e-14	24.6173
LYPD5	-0.639323	5.14917	-9.04401	1.83e-15	9.85e-14	24.6123
SLC22A11	0.679961	5.21849	9.02857	2e-15	1.07e-13	24.5269
RAD51AP1	0.584115	3.5326	9.02662	2.02e-15	1.08e-13	24.5161
MOB3C	-0.592436	5.4472	-9.02554	2.03e-15	1.08e-13	24.5101
ZCCHC17	0.693929	6.65961	9.02381	2.05e-15	1.09e-13	24.5006
PRR23B	-0.57667	4.41979	-9.02311	2.06e-15	1.09e-13	24.4967
JAKMIP2	0.755534	3.24566	9.00193	2.32e-15	1.23e-13	24.3795
TYMSOS	0.988824	4.22688	9.00092	2.33e-15	1.23e-13	24.374
IL4R	-1.1037	7.26353	-9.00016	2.34e-15	1.23e-13	24.3698
KDELR3	0.742351	4.34781	8.99959	2.35e-15	1.23e-13	24.3666
NUFIP1	-0.536705	5.36518	-8.99595	2.4e-15	1.25e-13	24.3465
MB21D2	-0.583563	5.06631	-8.98972	2.48e-15	1.29e-13	24.312
SPATA18	0.914839	5.27599	8.98167	2.6e-15	1.35e-13	24.2675
SLC7A6OS	0.751024	4.45728	8.97847	2.64e-15	1.37e-13	24.2499
TFIP11	-0.475324	6.45224	-8.97773	2.66e-15	1.37e-13	24.2458
KCNK1	-1.27487	5.04495	-8.97027	2.77e-15	1.43e-13	24.2045
ALOX15B	-0.42816	5.33637	-8.96343	2.88e-15	1.48e-13	24.1668
POLE2	0.617799	4.33105	8.96092	2.92e-15	1.49e-13	24.1529
POGLUT2	0.493078	4.48645	8.95983	2.94e-15	1.5e-13	24.1469
EEPD1	-0.527736	6.2639	-8.95763	2.97e-15	1.51e-13	24.1347
SEMA6D	0.619431	5.10426	8.95584	3e-15	1.52e-13	24.1248
PDP2	0.827122	4.12755	8.95482	3.02e-15	1.53e-13	24.1192
PHOX2B	-0.633249	6.33986	-8.95183	3.07e-15	1.55e-13	24.1027
SLC5A12	0.803407	3.96464	8.93787	3.32e-15	1.67e-13	24.0256
MFSD13A	0.525683	6.00876	8.93673	3.34e-15	1.68e-13	24.0193
LINC00312	-0.531195	3.75371	-8.9276	3.52e-15	1.76e-13	23.9689
CTCFL	-0.76051	7.11392	-8.9204	3.66e-15	1.83e-13	23.9292
SULT2B1	-0.557913	4.62347	-8.9144	3.79e-15	1.88e-13	23.896
MMP10	-0.512347	3.42819	-8.91426	3.79e-15	1.88e-13	23.8953
TINAGL1	-0.604402	6.283	-8.90486	4e-15	1.98e-13	23.8434
RTP3	1.49155	5.92524	8.89644	4.19e-15	2.07e-13	23.797
ANKS4B	0.825545	5.43357	8.89384	4.25e-15	2.09e-13	23.7827
GMNN	0.554533	4.06172	8.8913	4.31e-15	2.11e-13	23.7687
MT1B	-0.920516	5.02681	-8.88842	4.38e-15	2.14e-13	23.7528
CHST9	0.596046	3.69789	8.88835	4.38e-15	2.14e-13	23.7524
LILRA5	-0.609051	4.51117	-8.88787	4.39e-15	2.14e-13	23.7498
OXCT2	-0.73892	5.14815	-8.88129	4.56e-15	2.21e-13	23.7135
KRTAP11-1	-0.506533	3.88243	-8.85252	5.36e-15	2.59e-13	23.5549
CDH15	0.895663	5.05323	8.8522	5.37e-15	2.59e-13	23.5532
LAMA4	0.53041	5.15379	8.84593	5.56e-15	2.67e-13	23.5186
MAGEA10	-0.653962	3.79953	-8.84514	5.58e-15	2.68e-13	23.5143
HAND1	-0.618663	4.49797	-8.83481	5.91e-15	2.83e-13	23.4574
DCDC2	0.622314	3.51086	8.83179	6.01e-15	2.87e-13	23.4408
ACCSL	-0.46986	3.61062	-8.82892	6.11e-15	2.91e-13	23.425
CD8B	-0.620427	4.84159	-8.81667	6.54e-15	3.11e-13	23.3576
FANCL	0.782233	5.53951	8.80365	7.04e-15	3.33e-13	23.286
NECAB1	-0.40677	3.98776	-8.79303	7.47e-15	3.52e-13	23.2275
GRAMD4	-0.761248	5.21577	-8.78354	7.87e-15	3.71e-13	23.1754
BCL2L15	-0.526617	4.3179	-8.78001	8.03e-15	3.77e-13	23.156
MAPK4	-0.768421	5.56565	-8.76873	8.55e-15	4e-13	23.094
LINC00336	-0.536114	4.74561	-8.76852	8.56e-15	4e-13	23.0928
ARID5B	-1.00488	4.87995	-8.75876	9.04e-15	4.21e-13	23.0392
DIO2	-0.42095	4.54556	-8.75576	9.2e-15	4.27e-13	23.0227
HOMER1	-0.474736	3.41002	-8.7481	9.6e-15	4.45e-13	22.9806
TRMT9B	-0.701571	5.08007	-8.74666	9.68e-15	4.47e-13	22.9727
ZNF93	0.56449	3.95299	8.74487	9.77e-15	4.5e-13	22.9629
SIN3B	-0.44684	6.37101	-8.73278	1.05e-14	4.81e-13	22.8965
LRP4	-0.480282	3.21407	-8.72433	1.1e-14	5.02e-13	22.8501
CASC15	-0.409367	3.20318	-8.71632	1.15e-14	5.23e-13	22.8062
NCAPG	0.608422	4.89701	8.71609	1.15e-14	5.23e-13	22.8049
PEX2	0.499249	4.65502	8.7148	1.16e-14	5.26e-13	22.7978
MCEMP1	-0.619788	5.93129	-8.7135	1.16e-14	5.28e-13	22.7907
ZC4H2	0.614249	4.83906	8.7116	1.18e-14	5.31e-13	22.7803
SLC44A4	-0.654272	4.30323	-8.71154	1.18e-14	5.31e-13	22.7799
HMGN2P46	-0.446121	3.74715	-8.70354	1.23e-14	5.54e-13	22.736
ELFN1	0.7012	4.14643	8.70317	1.23e-14	5.54e-13	22.734
TEDC1	0.802907	5.29184	8.69228	1.31e-14	5.87e-13	22.6743
SENP8	0.542966	3.54349	8.69089	1.32e-14	5.9e-13	22.6667
IL19	-0.360342	4.09576	-8.68981	1.33e-14	5.92e-13	22.6608
S100P	-1.10413	5.20418	-8.68664	1.35e-14	6.01e-13	22.6434
UBE2T	0.657422	4.3808	8.68402	1.37e-14	6.08e-13	22.629
CCDC112	0.484606	3.99794	8.68288	1.38e-14	6.11e-13	22.6228
OR1M1	-0.742094	4.97044	-8.68199	1.39e-14	6.12e-13	22.6179
OSR1	-0.510369	3.48372	-8.67091	1.48e-14	6.49e-13	22.5572
LRIG3	0.748067	5.59919	8.66726	1.51e-14	6.6e-13	22.5372
RBM38	-0.645928	5.15006	-8.66705	1.51e-14	6.6e-13	22.536
WASH3P	-0.505765	6.13568	-8.66392	1.53e-14	6.7e-13	22.5189
FRMD7	0.584979	3.75295	8.6529	1.63e-14	7.11e-13	22.4585
RPS6KA1	0.733767	6.17939	8.65056	1.65e-14	7.18e-13	22.4457
TCAP	0.657886	5.93532	8.64947	1.66e-14	7.21e-13	22.4397
LALBA	-0.502284	3.89376	-8.64708	1.69e-14	7.27e-13	22.4266
KLHL12	0.695118	5.37446	8.64705	1.69e-14	7.27e-13	22.4265
LIPN	-0.536295	3.67678	-8.64665	1.69e-14	7.27e-13	22.4243
CDK1	0.713015	3.71496	8.6424	1.73e-14	7.43e-13	22.401
EPO	-0.462301	4.69771	-8.63181	1.83e-14	7.86e-13	22.3431
KCNH6	-0.489061	5.33632	-8.63088	1.84e-14	7.88e-13	22.3379
CEBPD	-1.33819	9.41685	-8.62725	1.88e-14	8.02e-13	22.3181
GIT2	0.87765	7.40342	8.62357	1.92e-14	8.17e-13	22.2979
CDC7	-0.488067	4.03259	-8.62106	1.95e-14	8.25e-13	22.2842
ZNF780B	0.51788	3.62606	8.62088	1.95e-14	8.25e-13	22.2832
ZNF182	-0.505695	4.75873	-8.61561	2.01e-14	8.45e-13	22.2544
FAM89A	-0.649154	3.69822	-8.61559	2.01e-14	8.45e-13	22.2543
CCNL1	-0.604761	7.66814	-8.6142	2.02e-14	8.5e-13	22.2467
ABTB3	0.671497	3.74948	8.60339	2.15e-14	9e-13	22.1876
RAB3IP	-0.695776	6.82133	-8.60057	2.18e-14	9.13e-13	22.1721
MAP3K14	-0.803894	4.55253	-8.59342	2.27e-14	9.47e-13	22.1331
DIP2C	0.661833	5.74476	8.58903	2.33e-14	9.68e-13	22.1091
GPAT3	-1.3841	7.09961	-8.57957	2.45e-14	1.02e-12	22.0574
EDDM3B	-0.416671	3.68882	-8.57908	2.46e-14	1.02e-12	22.0547
AMOT	0.617094	3.76022	8.57618	2.5e-14	1.03e-12	22.0389
ESRRG	0.335524	3.34724	8.57543	2.51e-14	1.03e-12	22.0347
RASIP1	-0.606335	4.07002	-8.57519	2.51e-14	1.03e-12	22.0334
LILRA3	-0.540065	3.2076	-8.57257	2.55e-14	1.05e-12	22.0191
LOC154761	-0.998827	4.29287	-8.56612	2.64e-14	1.08e-12	21.9839
EHMT2	0.504355	6.13495	8.56492	2.66e-14	1.09e-12	21.9773
GPR68	0.510464	5.27072	8.56343	2.68e-14	1.09e-12	21.9692
P2RY2	0.824069	3.94101	8.55661	2.79e-14	1.13e-12	21.9319
SNORA77	-0.577796	4.82387	-8.55626	2.79e-14	1.13e-12	21.93
LINC01002	-0.713195	4.79663	-8.55395	2.83e-14	1.14e-12	21.9174
APLP1	-0.463002	3.98422	-8.55166	2.86e-14	1.16e-12	21.9049
KRTAP13-1	-0.508769	3.84065	-8.54552	2.96e-14	1.19e-12	21.8714
ZNF28	0.566152	5.47743	8.53978	3.06e-14	1.23e-12	21.8401
TACSTD2	-0.727029	4.32736	-8.53708	3.1e-14	1.24e-12	21.8253
SERPINB2	-0.556392	3.38897	-8.53546	3.13e-14	1.25e-12	21.8165
HAS1	-0.605919	4.28961	-8.53435	3.15e-14	1.26e-12	21.8104
PPIP5K2	0.709516	8.55583	8.53342	3.17e-14	1.26e-12	21.8054
CIART	0.589728	4.83695	8.53292	3.18e-14	1.26e-12	21.8027
KLHDC7A	0.560253	4.04165	8.52459	3.33e-14	1.32e-12	21.7572
EOMES	0.609998	4.78905	8.52382	3.34e-14	1.32e-12	21.753
CCNT1	-0.497903	4.61659	-8.5171	3.47e-14	1.37e-12	21.7164
ERN1	-0.702555	5.51031	-8.51531	3.5e-14	1.38e-12	21.7066
H2BC7	0.754831	3.9196	8.50583	3.69e-14	1.45e-12	21.6549
CEP78	0.627695	4.55883	8.50582	3.69e-14	1.45e-12	21.6548
CCN3	-0.52963	5.90646	-8.50539	3.7e-14	1.45e-12	21.6525
FBXO2	1.09449	6.87519	8.49644	3.89e-14	1.52e-12	21.6037
RPL39L	0.611788	5.03133	8.48955	4.04e-14	1.57e-12	21.5662
LHFPL5	-0.411203	4.02542	-8.48753	4.09e-14	1.59e-12	21.5552
KL	-0.420594	3.24514	-8.48345	4.18e-14	1.62e-12	21.533
GPRC5A	-1.01341	4.7636	-8.48225	4.21e-14	1.63e-12	21.5264
FZD1	0.604876	3.75637	8.47268	4.44e-14	1.71e-12	21.4743
DBP	1.17809	5.84095	8.46504	4.63e-14	1.78e-12	21.4327
CYP27B1	-0.573739	4.60094	-8.46361	4.66e-14	1.79e-12	21.4249
CETN3	0.450153	3.14098	8.46237	4.7e-14	1.8e-12	21.4182
P4HA2	0.46868	3.56248	8.46182	4.71e-14	1.8e-12	21.4152
GPCPD1	-0.629488	5.73917	-8.45941	4.77e-14	1.82e-12	21.402
RGS2	-1.45021	5.50732	-8.45913	4.78e-14	1.82e-12	21.4005
AURKC	-0.481427	5.2351	-8.45717	4.83e-14	1.84e-12	21.3899
PGPEP1	0.70909	5.93419	8.45596	4.87e-14	1.85e-12	21.3833
TMEM255A	0.467198	4.35347	8.45459	4.9e-14	1.86e-12	21.3758
ZNF503	-0.602059	6.19348	-8.4515	4.99e-14	1.88e-12	21.359
GJB3	-0.593359	4.88955	-8.44664	5.12e-14	1.93e-12	21.3325
ZKSCAN4	0.584975	3.45842	8.44367	5.21e-14	1.96e-12	21.3164
PNRC1	-1.43668	8.99763	-8.44352	5.21e-14	1.96e-12	21.3156
PTX3	-1.00134	3.76187	-8.44139	5.27e-14	1.98e-12	21.304
NOVA2	-0.50103	5.39277	-8.43803	5.37e-14	2.01e-12	21.2857
MARCHF3	-0.536384	4.79127	-8.43581	5.44e-14	2.03e-12	21.2736
CALML4	0.605836	6.17158	8.43471	5.47e-14	2.04e-12	21.2677
SLC26A8	-0.449822	3.83576	-8.43369	5.5e-14	2.04e-12	21.2621
TNFRSF8	-0.647803	5.13526	-8.42812	5.67e-14	2.1e-12	21.2318
GNA15	-0.577953	4.63387	-8.4239	5.81e-14	2.15e-12	21.2089
SBNO2	-0.691428	5.2525	-8.41933	5.96e-14	2.2e-12	21.184
RNF214	0.582034	3.76028	8.41555	6.08e-14	2.24e-12	21.1635
ITGB7	0.662194	6.09618	8.40697	6.38e-14	2.34e-12	21.1169
PRIMA1	-0.453444	4.16073	-8.40431	6.47e-14	2.37e-12	21.1024
OIP5	0.532539	4.74895	8.40373	6.49e-14	2.38e-12	21.0992
TBC1D19	0.531297	4.99343	8.40191	6.56e-14	2.4e-12	21.0894
PLSCR1	-0.700581	5.29824	-8.39549	6.8e-14	2.48e-12	21.0545
SNORC	0.721481	5.64912	8.39115	6.96e-14	2.53e-12	21.031
IRX2	-0.603649	5.74122	-8.38947	7.03e-14	2.55e-12	21.0218
C4orf33	0.635648	5.56654	8.385	7.2e-14	2.61e-12	20.9975
RBM43	0.581169	3.61309	8.38097	7.36e-14	2.66e-12	20.9757
KMT2A	0.506423	7.43634	8.3809	7.37e-14	2.66e-12	20.9753
CCNG2	0.611849	4.98774	8.37704	7.52e-14	2.71e-12	20.9543
LRRN3	1.0263	5.17803	8.37564	7.58e-14	2.72e-12	20.9468
DNMT3L	0.59874	4.23238	8.37364	7.67e-14	2.75e-12	20.9359
QPCT	-0.4283	3.29809	-8.37028	7.81e-14	2.79e-12	20.9176
FAM163A	-0.71818	4.20724	-8.3691	7.86e-14	2.81e-12	20.9112
ICAM4	-0.498905	5.36612	-8.36725	7.94e-14	2.83e-12	20.9012
COLQ	-0.43285	5.43376	-8.36387	8.09e-14	2.88e-12	20.8829
TBX10	0.767312	4.62132	8.36285	8.14e-14	2.89e-12	20.8773
MYO18B	-0.561389	4.08632	-8.36056	8.24e-14	2.92e-12	20.8649
DYNAP	-0.418156	3.70312	-8.34824	8.82e-14	3.12e-12	20.7981
SV2B	0.488834	5.22134	8.34531	8.96e-14	3.16e-12	20.7822
RASGEF1B	-0.722809	6.03114	-8.34368	9.04e-14	3.18e-12	20.7733
AGFG2	0.687066	6.9042	8.33557	9.46e-14	3.32e-12	20.7294
MKX	-0.391499	3.32512	-8.33118	9.69e-14	3.4e-12	20.7056
THPO	-0.464155	5.63444	-8.32831	9.84e-14	3.44e-12	20.6901
ZSWIM4	-0.612863	6.38353	-8.32803	9.86e-14	3.44e-12	20.6886
MBD3L5	-0.762208	5.77964	-8.32712	9.91e-14	3.45e-12	20.6836
RGS9BP	-0.458969	3.74327	-8.32093	1.03e-13	3.57e-12	20.6501
YRDC	-0.608493	5.04825	-8.31703	1.05e-13	3.64e-12	20.629
NKX2-1	-0.50269	5.71846	-8.3163	1.05e-13	3.64e-12	20.625
OR4K1	-0.542369	3.61021	-8.31611	1.05e-13	3.64e-12	20.624
ZNF695	-0.450876	3.51805	-8.3117	1.08e-13	3.72e-12	20.6001
KCNK5	0.579414	4.80192	8.31087	1.08e-13	3.73e-12	20.5956
RAD51	-0.497807	3.67831	-8.30773	1.1e-13	3.79e-12	20.5786
ACTR8	0.415912	6.20689	8.2945	1.19e-13	4.07e-12	20.507
RALGPS1	0.588769	4.89971	8.28954	1.22e-13	4.17e-12	20.4801
ZNF226	0.642971	5.66101	8.28269	1.27e-13	4.33e-12	20.4431
ASIC2	-0.415931	4.56716	-8.27888	1.29e-13	4.41e-12	20.4225
MYPOP	0.498927	4.88032	8.27411	1.33e-13	4.52e-12	20.3967
SOWAHB	0.666753	4.21935	8.27208	1.34e-13	4.56e-12	20.3857
FAM47E	0.678302	5.06407	8.27114	1.35e-13	4.57e-12	20.3806
CRACDL	-0.666963	4.37425	-8.26359	1.41e-13	4.76e-12	20.3398
SLFN5	0.570323	4.72296	8.25869	1.44e-13	4.88e-12	20.3133
AGPAT1	0.691251	6.55595	8.24801	1.53e-13	5.16e-12	20.2556
RBM44	-0.475398	4.22423	-8.2443	1.56e-13	5.26e-12	20.2356
NLRP12	-0.593016	4.54904	-8.2434	1.57e-13	5.28e-12	20.2307
PCDHB9	-0.454082	4.34371	-8.24176	1.58e-13	5.31e-12	20.2219
EDN1	-0.6303	5.68386	-8.23894	1.61e-13	5.39e-12	20.2066
IGFBP1	-2.33582	6.03208	-8.23656	1.63e-13	5.45e-12	20.1938
ZRANB3	0.568764	4.07495	8.23419	1.65e-13	5.51e-12	20.181
SLC5A9	0.546314	5.5074	8.22519	1.74e-13	5.78e-12	20.1324
ZFYVE27	-0.61676	6.78536	-8.22475	1.74e-13	5.78e-12	20.13
TMEM187	0.632542	6.5421	8.21341	1.85e-13	6.14e-12	20.0688
OR2V2	-0.420034	3.58596	-8.20289	1.96e-13	6.49e-12	20.012
OSTCP1	-0.418448	3.27039	-8.20089	1.98e-13	6.55e-12	20.0013
HEXIM2	0.731148	4.21609	8.20021	1.99e-13	6.56e-12	19.9976
NFS1	0.597764	5.72291	8.1925	2.08e-13	6.83e-12	19.956
TSACC	0.587398	4.97154	8.19021	2.1e-13	6.91e-12	19.9437
RNF175	-0.427478	3.85891	-8.18866	2.12e-13	6.95e-12	19.9353
ADGRG3	-0.580363	5.31495	-8.18139	2.21e-13	7.22e-12	19.8962
SPSB1	-1.12529	6.84354	-8.17799	2.25e-13	7.34e-12	19.8778
RSPH4A	-0.560238	4.14031	-8.17702	2.26e-13	7.37e-12	19.8726
IRX3	-0.567259	4.25844	-8.17543	2.28e-13	7.42e-12	19.864
CLEC4D	-0.52279	4.75069	-8.17445	2.29e-13	7.45e-12	19.8588
PTGER2	-0.664607	4.16379	-8.16957	2.35e-13	7.63e-12	19.8325
AGR3	-0.299472	3.12455	-8.16793	2.38e-13	7.67e-12	19.8236
NIBAN1	-0.617842	5.4473	-8.16792	2.38e-13	7.67e-12	19.8236
RPA4	-0.416658	3.45115	-8.16556	2.41e-13	7.76e-12	19.8109
CNTNAP2	1.04722	6.00977	8.16022	2.48e-13	7.98e-12	19.7821
MYORG	0.90775	8.32826	8.15759	2.51e-13	8.08e-12	19.7679
TRIM14	0.730118	4.91878	8.15518	2.55e-13	8.17e-12	19.755
NLRP7	-0.594595	4.0209	-8.15	2.62e-13	8.39e-12	19.7271
NLRP8	-0.515094	4.14349	-8.14296	2.72e-13	8.7e-12	19.6892
INCENP	0.636157	5.33858	8.14208	2.74e-13	8.73e-12	19.6845
MIDN	-0.899002	6.78908	-8.14171	2.74e-13	8.73e-12	19.6825
PLEKHH3	0.575897	5.42346	8.14001	2.77e-13	8.79e-12	19.6733
FAM124B	0.761386	4.27211	8.13976	2.77e-13	8.79e-12	19.672
FGD6	0.550134	4.25567	8.139	2.78e-13	8.81e-12	19.6679
CIB3	-0.620467	5.57352	-8.13839	2.79e-13	8.83e-12	19.6646
HPSE	0.422095	4.66343	8.13516	2.84e-13	8.97e-12	19.6472
NRXN1	-0.384859	4.7092	-8.13168	2.9e-13	9.12e-12	19.6285
GPR4	-0.552606	5.44161	-8.12862	2.95e-13	9.26e-12	19.6121
KBTBD6	0.396272	3.49662	8.12745	2.97e-13	9.31e-12	19.6058
ABCG8	0.808786	5.57012	8.12671	2.98e-13	9.33e-12	19.6018
SNORA46	-0.529804	3.79753	-8.11813	3.12e-13	9.75e-12	19.5556
ITPRIP	-0.804189	5.0128	-8.11799	3.12e-13	9.75e-12	19.5549
GPR3	-0.546262	6.27272	-8.11726	3.14e-13	9.77e-12	19.551
SOX17	-0.843623	4.89156	-8.10434	3.36e-13	1.05e-11	19.4816
FZR1	0.536725	6.39252	8.10377	3.38e-13	1.05e-11	19.4785
NTRK2	-0.64841	5.17076	-8.10123	3.42e-13	1.06e-11	19.4648
IL2RA	-0.52994	5.00383	-8.0998	3.45e-13	1.07e-11	19.4572
C5orf60	-0.648128	5.27998	-8.09702	3.5e-13	1.08e-11	19.4422
CA12	0.664359	5.31235	8.0962	3.52e-13	1.08e-11	19.4378
FGF14	-1.00784	5.09656	-8.09526	3.54e-13	1.09e-11	19.4328
NIP7	-0.505774	4.52666	-8.09481	3.54e-13	1.09e-11	19.4303
PRRG2	0.587712	5.11975	8.0886	3.67e-13	1.12e-11	19.397
MAG	-0.540229	4.04917	-8.08671	3.71e-13	1.13e-11	19.3869
MAP6D1	-0.388501	4.17939	-8.08567	3.73e-13	1.14e-11	19.3813
KNL1	0.851281	4.16057	8.08438	3.75e-13	1.14e-11	19.3743
C17orf75	0.574138	5.12285	8.08184	3.8e-13	1.16e-11	19.3607
CHST6	-0.467393	4.49886	-8.0771	3.9e-13	1.19e-11	19.3353
CACNG5	-0.513807	4.72106	-8.06749	4.12e-13	1.25e-11	19.2837
SLC8A2	-0.573151	6.27574	-8.06734	4.12e-13	1.25e-11	19.2829
NOS1AP	-0.524002	4.99271	-8.0654	4.16e-13	1.26e-11	19.2725
DGCR2	0.536767	7.35043	8.05976	4.29e-13	1.3e-11	19.2422
NDC80	0.495269	3.02439	8.05839	4.32e-13	1.3e-11	19.2349
ZNF273	-0.450165	3.33534	-8.05259	4.46e-13	1.34e-11	19.2038
SLC14A1	0.548652	4.1258	8.04983	4.53e-13	1.36e-11	19.189
IFNL1	-0.569106	4.03731	-8.04741	4.59e-13	1.38e-11	19.176
SCGB1A1	-0.56452	4.7772	-8.04266	4.71e-13	1.41e-11	19.1506
FUT5	-0.627928	5.45758	-8.03872	4.81e-13	1.44e-11	19.1295
FAM181B	-0.659354	4.60131	-8.03789	4.84e-13	1.44e-11	19.125
NHLRC1	0.515021	4.55132	8.03752	4.85e-13	1.44e-11	19.123
CACNG3	-0.489983	5.1841	-8.03345	4.95e-13	1.47e-11	19.1012
B4GALT5	-0.614718	5.53837	-8.03115	5.02e-13	1.49e-11	19.0889
SMAP1	0.543993	6.65134	8.03109	5.02e-13	1.49e-11	19.0886
C1QL4	-0.575035	4.49261	-8.02799	5.1e-13	1.51e-11	19.072
CBFA2T2	0.531039	6.1422	8.02009	5.33e-13	1.57e-11	19.0297
SINHCAF	-0.635458	5.60785	-8.01939	5.35e-13	1.58e-11	19.0259
RMI2	0.607997	4.82764	8.01577	5.46e-13	1.61e-11	19.0066
TMEM158	-0.676944	3.96442	-8.0101	5.63e-13	1.65e-11	18.9762
THBD	-1.12743	6.81729	-8.00997	5.63e-13	1.65e-11	18.9755
CCN1	-1.66927	5.16112	-8.00594	5.76e-13	1.69e-11	18.9539
VAMP1	0.639469	7.7289	7.9999	5.95e-13	1.74e-11	18.9216
SDK2	-0.52941	6.09728	-7.99633	6.07e-13	1.77e-11	18.9025
CDH4	-0.523035	5.10504	-7.99544	6.09e-13	1.78e-11	18.8977
MBD5	0.552266	5.49864	7.99346	6.16e-13	1.79e-11	18.8871
FAP	0.628646	4.40181	7.99297	6.18e-13	1.79e-11	18.8845
STX11	-0.713176	5.38688	-7.99268	6.19e-13	1.79e-11	18.883
DNAJC28	0.606349	3.98521	7.99198	6.21e-13	1.8e-11	18.8793
FNDC4	-0.683171	4.98654	-7.9907	6.25e-13	1.81e-11	18.8724
DEFB115	-0.402973	4.16128	-7.98761	6.36e-13	1.84e-11	18.8559
LMX1B	-0.46295	6.0293	-7.98147	6.58e-13	1.89e-11	18.8231
CTSG	0.46657	3.55193	7.97642	6.76e-13	1.94e-11	18.796
NAGS	1.07989	7.59383	7.97217	6.92e-13	1.99e-11	18.7734
PRKAA2	0.578925	5.00461	7.97165	6.94e-13	1.99e-11	18.7706
GPR27	-0.587293	4.76423	-7.97094	6.96e-13	1.99e-11	18.7667
C3orf52	-0.51128	4.56946	-7.96646	7.13e-13	2.04e-11	18.7429
TMEM86A	0.608816	4.95173	7.96331	7.26e-13	2.07e-11	18.726
CHRD	-0.540186	6.9059	-7.95762	7.49e-13	2.13e-11	18.6956
PRF1	0.529667	5.18242	7.95539	7.58e-13	2.16e-11	18.6837
SHC4	0.450427	4.00198	7.94963	7.82e-13	2.22e-11	18.653
MAL	-0.594568	5.01615	-7.94336	8.09e-13	2.29e-11	18.6195
ZNF30	0.459761	3.60294	7.9425	8.13e-13	2.3e-11	18.6149
SYT12	-0.638855	5.52945	-7.9423	8.14e-13	2.3e-11	18.6138
DLEU1	0.695616	5.76951	7.93997	8.24e-13	2.32e-11	18.6014
SCRN2	0.606928	7.05979	7.93878	8.29e-13	2.34e-11	18.595
TOP2A	0.569609	4.50839	7.93593	8.42e-13	2.37e-11	18.5798
RAB3D	-0.502865	5.3021	-7.9355	8.44e-13	2.37e-11	18.5775
ARL4D	-0.662576	7.39376	-7.9353	8.45e-13	2.37e-11	18.5765
ANXA3	-0.365515	3.2854	-7.93135	8.63e-13	2.42e-11	18.5554
SLC22A4	-0.567286	3.6652	-7.92889	8.75e-13	2.45e-11	18.5423
DLG3	0.459433	5.56	7.92624	8.88e-13	2.48e-11	18.5282
NFKB2	-0.602208	4.67733	-7.92098	9.13e-13	2.54e-11	18.5001
IFIT3	0.652544	3.88397	7.91468	9.45e-13	2.63e-11	18.4665
NCAPD2	0.4622	5.04575	7.90307	1.01e-12	2.79e-11	18.4047
HAPLN3	-0.57299	5.63492	-7.90291	1.01e-12	2.79e-11	18.4038
CNGB1	-0.525604	4.10027	-7.90155	1.01e-12	2.81e-11	18.3966
SUN3	-0.275272	2.94502	-7.90099	1.02e-12	2.81e-11	18.3935
IL2RB	0.655797	4.9506	7.9003	1.02e-12	2.82e-11	18.3899
DIPK2A	-0.543976	4.60546	-7.89969	1.03e-12	2.82e-11	18.3867
EPHA1	0.68126	5.01703	7.89902	1.03e-12	2.83e-11	18.3831
TRIM32	0.507744	4.51476	7.89865	1.03e-12	2.83e-11	18.3811
SBK2	-0.686937	4.45421	-7.89482	1.05e-12	2.89e-11	18.3607
CYP11A1	0.519896	4.11527	7.89358	1.06e-12	2.9e-11	18.3541
OPRPN	0.593862	3.85854	7.87972	1.14e-12	3.12e-11	18.2803
P4HA1	-1.25089	5.29335	-7.87577	1.17e-12	3.19e-11	18.2593
AGO2	-0.564315	3.6751	-7.87551	1.17e-12	3.19e-11	18.2579
OR5B12	-0.433278	3.2236	-7.87479	1.17e-12	3.19e-11	18.2541
TFEC	0.401005	4.18744	7.87194	1.19e-12	3.24e-11	18.2389
MSANTD1	-0.413774	3.84121	-7.8712	1.2e-12	3.25e-11	18.235
BRCA1	0.632629	4.78265	7.86584	1.23e-12	3.34e-11	18.2065
C19orf25	0.645961	5.39258	7.8625	1.25e-12	3.39e-11	18.1887
SLC13A3	0.653662	5.52038	7.85796	1.29e-12	3.47e-11	18.1646
ETV7	-0.566373	5.15727	-7.85325	1.32e-12	3.55e-11	18.1395
ANGPT4	-0.464483	3.90763	-7.84953	1.35e-12	3.62e-11	18.1198
CLEC4E	-0.592722	4.10954	-7.84801	1.36e-12	3.65e-11	18.1117
BCL11B	0.495831	4.30606	7.84767	1.36e-12	3.65e-11	18.1098
GABRB1	-0.457883	4.17912	-7.84612	1.37e-12	3.67e-11	18.1016
TPST1	-0.478034	3.38746	-7.8434	1.39e-12	3.72e-11	18.0871
OR6C1	-0.422952	3.96418	-7.84037	1.41e-12	3.78e-11	18.0711
AVPR1A	-1.15713	5.42432	-7.83847	1.43e-12	3.81e-11	18.0609
PIGB	0.495825	4.58922	7.8365	1.44e-12	3.84e-11	18.0505
IP6K3	0.680401	4.51707	7.8364	1.44e-12	3.84e-11	18.05
CCDC62	-0.492211	3.74763	-7.83381	1.46e-12	3.89e-11	18.0362
FZD7	-0.566273	4.90719	-7.83186	1.48e-12	3.92e-11	18.0259
QSOX2	-0.459898	4.44315	-7.82704	1.52e-12	4.02e-11	18.0002
TMEM88	-0.45828	4.61688	-7.82274	1.56e-12	4.11e-11	17.9774
NUDT16L1	0.53024	6.73357	7.82216	1.56e-12	4.12e-11	17.9744
ARTN	-0.451069	5.72065	-7.81942	1.58e-12	4.17e-11	17.9598
DEPDC4	0.424383	2.97553	7.81593	1.61e-12	4.25e-11	17.9413
OR5H14	-0.316811	3.1932	-7.81466	1.62e-12	4.27e-11	17.9345
MIEF2	0.45103	5.18997	7.8134	1.64e-12	4.29e-11	17.9278
ADCY7	0.718979	5.84572	7.812	1.65e-12	4.32e-11	17.9204
PTPRCAP	0.491292	5.35045	7.81146	1.65e-12	4.32e-11	17.9175
UBTD2	0.503818	5.31788	7.79716	1.79e-12	4.66e-11	17.8417
MICB	0.404731	5.52609	7.79343	1.82e-12	4.75e-11	17.8219
PBK	0.444821	3.12853	7.79223	1.83e-12	4.78e-11	17.8156
SNORA15	-0.463334	3.45841	-7.78942	1.86e-12	4.84e-11	17.8007
PRRX1	-0.578289	4.37634	-7.7851	1.91e-12	4.95e-11	17.7778
PMS2P5	0.801086	6.2693	7.78204	1.94e-12	5.02e-11	17.7616
CA4	-0.617631	5.00583	-7.77888	1.97e-12	5.1e-11	17.7448
SPRY2	-0.418579	3.9394	-7.76923	2.08e-12	5.37e-11	17.6937
LGALS4	1.48511	7.78576	7.76795	2.09e-12	5.39e-11	17.6869
OGN	-0.65812	4.41178	-7.76783	2.09e-12	5.39e-11	17.6863
HDC	-0.650644	4.49716	-7.76051	2.18e-12	5.6e-11	17.6475
PPP2R2A	-0.447435	4.47473	-7.75585	2.23e-12	5.73e-11	17.6229
RIN1	-0.440494	5.41041	-7.75248	2.27e-12	5.83e-11	17.605
RET	0.724198	5.3534	7.75032	2.3e-12	5.89e-11	17.5936
VHLL	-0.399989	5.25515	-7.74894	2.32e-12	5.93e-11	17.5863
ZNF70	-0.42104	5.38681	-7.74593	2.35e-12	6.01e-11	17.5704
SLC24A4	-0.457178	5.80866	-7.73209	2.54e-12	6.47e-11	17.4972
TMEM71	-0.487504	3.04992	-7.72749	2.6e-12	6.62e-11	17.4729
SPTLC3	0.727586	5.14336	7.72077	2.7e-12	6.86e-11	17.4374
FBLN7	0.373354	5.72515	7.71833	2.73e-12	6.94e-11	17.4245
RASGRP4	-0.454169	5.27703	-7.71685	2.75e-12	6.98e-11	17.4167
DUS3L	-0.648208	6.07086	-7.71534	2.78e-12	7.03e-11	17.4087
HSPA2	-0.444544	3.55921	-7.71268	2.82e-12	7.12e-11	17.3946
OR5M1	-0.387519	3.67924	-7.71112	2.84e-12	7.17e-11	17.3864
SLC25A20	0.582203	5.23483	7.70665	2.91e-12	7.33e-11	17.3628
KCNQ4	-0.616552	4.69892	-7.70579	2.92e-12	7.36e-11	17.3582
IER3	-1.44752	5.21774	-7.70524	2.93e-12	7.36e-11	17.3553
PPFIA2	-0.585043	4.83922	-7.70513	2.93e-12	7.36e-11	17.3547
LIN52	0.450401	5.56397	7.70399	2.95e-12	7.4e-11	17.3487
IGLL3P	-0.573732	4.94998	-7.70124	2.99e-12	7.5e-11	17.3342
SCG3	-0.432413	3.58219	-7.6991	3.03e-12	7.57e-11	17.3229
TIFA	-0.48525	3.78562	-7.69644	3.07e-12	7.67e-11	17.3089
PKIB	1.16844	6.17103	7.69453	3.1e-12	7.74e-11	17.2988
NIPAL3	0.674862	5.52901	7.6927	3.13e-12	7.8e-11	17.2891
EDAR	0.623332	5.27728	7.69259	3.14e-12	7.8e-11	17.2885
ST6GALNAC5	-0.371041	4.20442	-7.69029	3.18e-12	7.88e-11	17.2764
RASL10B	-0.567512	5.33609	-7.68791	3.22e-12	7.97e-11	17.2639
NPR3	0.618512	5.28329	7.68623	3.25e-12	8.04e-11	17.255
SNORA71A	-0.627857	5.19772	-7.68522	3.26e-12	8.07e-11	17.2497
FAM178B	-0.502554	5.17448	-7.68469	3.27e-12	8.08e-11	17.2469
MOGAT2	0.929766	6.4163	7.67772	3.4e-12	8.38e-11	17.2101
FBXO6	0.455883	4.73125	7.67571	3.43e-12	8.45e-11	17.1995
ZFP36	-1.48515	6.50042	-7.67346	3.48e-12	8.55e-11	17.1877
ZNF860	-0.369814	3.08576	-7.67099	3.52e-12	8.65e-11	17.1746
ACSM1	0.550523	3.71157	7.66608	3.62e-12	8.87e-11	17.1487
IL20	-0.482333	3.69716	-7.66154	3.71e-12	9.07e-11	17.1248
SH3BGR	0.461855	3.31942	7.66108	3.71e-12	9.08e-11	17.1224
CCL4L2	-0.589981	4.83047	-7.66065	3.72e-12	9.09e-11	17.1202
TMEM270	-0.443877	4.56786	-7.65974	3.74e-12	9.12e-11	17.1154
TNFRSF13C	-0.499829	5.05777	-7.65702	3.8e-12	9.24e-11	17.101
CDKN2D	-0.558953	5.06059	-7.65532	3.83e-12	9.31e-11	17.0921
ZNF584	-0.490364	5.55109	-7.65508	3.84e-12	9.31e-11	17.0908
IL1A	-0.447265	4.18521	-7.65463	3.85e-12	9.32e-11	17.0884
GSDME	0.538477	4.0603	7.65405	3.86e-12	9.34e-11	17.0854
FAM3B	0.726091	4.47237	7.65379	3.86e-12	9.34e-11	17.084
H3C3	0.59844	3.11144	7.65224	3.9e-12	9.41e-11	17.0758
KIAA1522	0.533515	5.45875	7.64784	3.99e-12	9.62e-11	17.0527
AGPAT4	-0.476032	5.34946	-7.64501	4.05e-12	9.75e-11	17.0378
ZNF33B	0.689712	5.43968	7.64366	4.08e-12	9.81e-11	17.0307
UCK1	0.558826	6.06014	7.64079	4.14e-12	9.95e-11	17.0156
CDK5RAP2	0.810612	6.62304	7.63696	4.23e-12	1.01e-10	16.9954
MAB21L4	1.11502	6.32445	7.63027	4.38e-12	1.05e-10	16.9602
CDC20	0.48132	5.13943	7.62759	4.45e-12	1.06e-10	16.9461
ZC3H13	-0.622535	5.3446	-7.62608	4.48e-12	1.07e-10	16.9382
KLK7	-0.541328	5.01622	-7.62459	4.52e-12	1.08e-10	16.9303
ZC3H8	0.501397	3.13746	7.62386	4.54e-12	1.08e-10	16.9265
CNTNAP5	-0.337221	3.43324	-7.62325	4.55e-12	1.08e-10	16.9233
MPHOSPH9	0.430691	2.9477	7.62115	4.6e-12	1.09e-10	16.9122
INHBB	-0.504048	4.24932	-7.61858	4.67e-12	1.11e-10	16.8987
MMP3	-0.409432	3.53312	-7.61716	4.7e-12	1.11e-10	16.8913
ARMCX2	0.500561	3.45892	7.61577	4.74e-12	1.12e-10	16.884
USP43	-0.558712	4.59672	-7.61196	4.83e-12	1.14e-10	16.864
GIN1	0.440464	3.3454	7.60232	5.09e-12	1.2e-10	16.8133
EFCAB3	-0.443566	3.72775	-7.6014	5.11e-12	1.21e-10	16.8084
CPLANE2	0.491467	4.40221	7.60048	5.14e-12	1.21e-10	16.8036
PTPRH	-0.44878	6.43594	-7.59894	5.18e-12	1.22e-10	16.7955
KIF13A	-0.457921	6.18256	-7.59241	5.37e-12	1.26e-10	16.7612
SGK1	-0.769785	6.07177	-7.59142	5.4e-12	1.26e-10	16.756
SEC14L3	0.553875	3.99749	7.59131	5.4e-12	1.26e-10	16.7554
SLC16A12	-0.258812	2.99543	-7.58762	5.51e-12	1.29e-10	16.7361
CKAP2L	0.439683	3.90955	7.58548	5.57e-12	1.3e-10	16.7248
NCAPG2	0.659126	5.05752	7.58402	5.61e-12	1.31e-10	16.7172
SERPINE1	-1.37101	7.98215	-7.58282	5.65e-12	1.32e-10	16.7109
MANBAL	0.589837	7.18716	7.58187	5.68e-12	1.32e-10	16.7059
HAUS7	-0.369925	5.24405	-7.58142	5.69e-12	1.32e-10	16.7035
YPEL1	0.776747	5.59779	7.579	5.77e-12	1.34e-10	16.6908
FEZ1	0.386669	5.19109	7.57482	5.9e-12	1.37e-10	16.6689
PIGR	0.791988	7.53328	7.5739	5.93e-12	1.37e-10	16.6641
ADAMTSL4-AS1	-0.460864	4.73761	-7.57358	5.94e-12	1.37e-10	16.6624
CACNA1G	-0.609357	4.94216	-7.57254	5.97e-12	1.38e-10	16.6569
SYNGR1	-0.486912	5.55362	-7.56518	6.21e-12	1.43e-10	16.6183
ABCC6P1	1.26256	7.37691	7.56514	6.21e-12	1.43e-10	16.6181
OR2S2	-0.518746	4.76174	-7.56272	6.29e-12	1.45e-10	16.6054
KANK2	0.478621	4.98017	7.56044	6.37e-12	1.46e-10	16.5935
GBP5	0.539412	5.10414	7.55797	6.45e-12	1.48e-10	16.5805
FRMD6	-0.624892	4.21468	-7.55536	6.54e-12	1.5e-10	16.5669
PITPNM2	0.949514	7.09791	7.55525	6.55e-12	1.5e-10	16.5663
TMEM45B	0.64848	5.13507	7.55253	6.64e-12	1.52e-10	16.552
HOPX	0.485611	4.13694	7.54567	6.89e-12	1.57e-10	16.5161
ESPNL	0.486887	4.80934	7.5427	7e-12	1.59e-10	16.5006
CYS1	-0.525698	4.59297	-7.53853	7.16e-12	1.63e-10	16.4787
SAMD3	0.450472	4.4503	7.53818	7.17e-12	1.63e-10	16.4769
KCNJ10	0.60799	4.25858	7.53796	7.18e-12	1.63e-10	16.4757
CYP24A1	-0.471745	4.08108	-7.53716	7.21e-12	1.63e-10	16.4715
VWA5B1	-0.540668	4.60333	-7.52996	7.49e-12	1.7e-10	16.4338
SPATA6L	-0.625615	5.66618	-7.52526	7.68e-12	1.74e-10	16.4092
SLC25A40	0.447295	3.41234	7.52486	7.7e-12	1.74e-10	16.4071
PCDH18	0.553397	5.06526	7.52473	7.7e-12	1.74e-10	16.4065
RHOBTB1	0.598946	6.81197	7.52445	7.72e-12	1.74e-10	16.405
MAMDC4	0.910484	6.5135	7.52348	7.76e-12	1.74e-10	16.3999
SOX3	-0.532951	4.53659	-7.5227	7.79e-12	1.75e-10	16.3958
SLITRK1	-0.420816	4.39525	-7.52205	7.81e-12	1.75e-10	16.3925
OR2J3	-0.470924	3.88552	-7.51989	7.91e-12	1.77e-10	16.3812
ZNF627	0.390652	3.04269	7.51756	8e-12	1.79e-10	16.3689
FAM216B	-0.414001	3.40346	-7.50971	8.35e-12	1.86e-10	16.3279
GHSR	-0.520513	6.19476	-7.50802	8.42e-12	1.88e-10	16.3191
DDX31	-0.517751	5.21877	-7.50732	8.45e-12	1.88e-10	16.3154
GPNMB	0.91365	6.43321	7.5039	8.61e-12	1.92e-10	16.2975
HPDL	-0.457459	4.91993	-7.49415	9.07e-12	2.02e-10	16.2466
SFI1	-0.485393	5.4682	-7.49047	9.25e-12	2.05e-10	16.2273
KCTD8	-0.430635	3.60675	-7.48759	9.39e-12	2.08e-10	16.2123
LIMD1	0.448775	4.8149	7.48457	9.54e-12	2.11e-10	16.1965
SETD9	0.334208	3.12171	7.48289	9.63e-12	2.13e-10	16.1878
B4GALT2	0.627088	8.18616	7.47937	9.81e-12	2.17e-10	16.1694
KRT33A	-0.528631	4.73746	-7.47925	9.82e-12	2.17e-10	16.1687
P3H2	-0.416397	5.1808	-7.47803	9.88e-12	2.18e-10	16.1624
PDE6A	-0.433156	4.89188	-7.47569	1e-11	2.2e-10	16.1502
FER1L4	-0.479054	5.54056	-7.4749	1e-11	2.21e-10	16.146
LHX8	-0.382592	3.86768	-7.46974	1.03e-11	2.27e-10	16.1191
PINX1	-0.420222	4.70519	-7.46734	1.05e-11	2.29e-10	16.1066
RNASEH1	-0.418704	4.20841	-7.46729	1.05e-11	2.29e-10	16.1063
TRPM1	-0.381624	3.46139	-7.46466	1.06e-11	2.32e-10	16.0926
ZBTB3	0.423493	4.10981	7.46345	1.07e-11	2.33e-10	16.0863
ISM1	1.08713	4.81851	7.4634	1.07e-11	2.33e-10	16.0861
SLC25A23	0.472787	4.98386	7.4591	1.09e-11	2.38e-10	16.0636
NPHS1	-0.488615	4.00041	-7.45695	1.11e-11	2.4e-10	16.0524
AP1S1	0.554104	6.15806	7.45568	1.11e-11	2.42e-10	16.0458
KAT7	0.538136	6.89512	7.45551	1.11e-11	2.42e-10	16.0449
DNASE1L1	0.468778	6.05862	7.4528	1.13e-11	2.45e-10	16.0308
LACC1	0.683371	6.01163	7.45159	1.14e-11	2.46e-10	16.0245
CENPU	0.543379	4.44645	7.45051	1.14e-11	2.47e-10	16.0189
OR5AR1	-0.462598	3.67292	-7.44679	1.17e-11	2.52e-10	15.9994
GIPC1	0.628212	6.77971	7.43398	1.25e-11	2.69e-10	15.9327
KLHL15	-0.474038	3.38678	-7.43334	1.25e-11	2.7e-10	15.9294
FABP6	-0.446574	3.61252	-7.43192	1.26e-11	2.72e-10	15.922
SH3TC1	-0.489282	5.65661	-7.43158	1.26e-11	2.72e-10	15.9202
BTN3A2	0.535115	6.72229	7.43143	1.27e-11	2.72e-10	15.9194
STXBP6	-0.506658	4.45676	-7.42649	1.3e-11	2.78e-10	15.8937
SPACDR	-0.351083	4.01778	-7.42644	1.3e-11	2.78e-10	15.8935
TK1	0.510313	5.18413	7.42496	1.31e-11	2.8e-10	15.8858
FBXO8	0.477806	3.64515	7.42391	1.32e-11	2.81e-10	15.8803
FAM131A	-0.409375	3.59282	-7.42045	1.34e-11	2.86e-10	15.8623
DRD3	-0.478886	3.74134	-7.41351	1.39e-11	2.97e-10	15.8262
IL9R	-0.592384	5.56399	-7.41189	1.4e-11	2.99e-10	15.8177
TRIP10	-0.420221	4.52573	-7.41149	1.41e-11	2.99e-10	15.8156
ALDH3B2	-0.453647	5.26227	-7.41055	1.41e-11	3e-10	15.8108
HIP1R	0.445266	5.85707	7.40617	1.45e-11	3.07e-10	15.788
TMPRSS2	-0.74853	6.12977	-7.40597	1.45e-11	3.07e-10	15.7869
C9orf24	0.482149	3.8853	7.4058	1.45e-11	3.07e-10	15.7861
FXYD3	-0.555021	5.70476	-7.40566	1.45e-11	3.07e-10	15.7853
FNDC5	0.787123	5.45841	7.40397	1.46e-11	3.09e-10	15.7765
MT1IP	-0.514347	4.84215	-7.39897	1.5e-11	3.17e-10	15.7506
BATF3	-0.704807	4.94683	-7.39639	1.52e-11	3.21e-10	15.7371
TAS2R16	-0.373932	3.49102	-7.39394	1.54e-11	3.25e-10	15.7244
TIMM29	0.373638	5.5535	7.39367	1.55e-11	3.25e-10	15.723
NUAK2	-0.506795	4.84317	-7.38921	1.58e-11	3.32e-10	15.6998
CCL25	-0.4633	4.09501	-7.38676	1.6e-11	3.36e-10	15.6871
SEPTIN6	0.920605	6.83472	7.3859	1.61e-11	3.37e-10	15.6826
CXCL8	-2.17318	6.41289	-7.37904	1.67e-11	3.49e-10	15.647
EPB41L4A	0.598239	5.06385	7.37793	1.68e-11	3.51e-10	15.6412
KMT2B	-0.516627	5.44627	-7.37734	1.69e-11	3.52e-10	15.6382
CATSPERG	-0.489461	4.39148	-7.37652	1.69e-11	3.53e-10	15.6339
NACA4P	-0.38278	3.29032	-7.37528	1.7e-11	3.55e-10	15.6275
CHRNA10	-0.526604	6.07949	-7.37124	1.74e-11	3.62e-10	15.6065
PATZ1	0.53028	6.09403	7.36172	1.83e-11	3.8e-10	15.5571
TRIM22	0.822456	6.20639	7.35525	1.9e-11	3.93e-10	15.5236
LONRF2	-0.524495	4.7516	-7.35275	1.92e-11	3.98e-10	15.5106
HSDL1	0.53936	4.43345	7.34879	1.96e-11	4.06e-10	15.4901
NAT16	-0.40835	5.25892	-7.34767	1.97e-11	4.08e-10	15.4842
BEND6	-0.30844	3.34552	-7.34554	1.99e-11	4.12e-10	15.4732
ADRB2	-0.740385	7.79793	-7.34373	2.01e-11	4.15e-10	15.4638
CDHR2	0.930454	5.97995	7.34336	2.02e-11	4.15e-10	15.4619
ZNF560	-0.321597	3.18057	-7.34289	2.02e-11	4.16e-10	15.4595
EFCAB11	0.5685	3.40138	7.34003	2.05e-11	4.22e-10	15.4447
TUBG1	0.509568	5.31512	7.33791	2.08e-11	4.26e-10	15.4337
ZBED8	0.440638	2.96092	7.32318	2.24e-11	4.6e-10	15.3574
DUSP21	-0.387844	3.4478	-7.32181	2.26e-11	4.63e-10	15.3503
SIX4	-0.465234	3.7128	-7.32124	2.27e-11	4.64e-10	15.3474
ADGRG1	-0.541641	5.97459	-7.31985	2.28e-11	4.67e-10	15.3402
TNIP3	-0.479114	5.25447	-7.31924	2.29e-11	4.68e-10	15.337
SPATA3	-0.547957	4.39457	-7.31075	2.4e-11	4.88e-10	15.2931
IL36B	-0.436484	4.16555	-7.30793	2.43e-11	4.95e-10	15.2785
OR5H6	-0.337762	4.06099	-7.30726	2.44e-11	4.96e-10	15.2751
PTPRE	-0.551305	6.14929	-7.30653	2.45e-11	4.98e-10	15.2713
CACNG2	-0.523184	4.28956	-7.30226	2.51e-11	5.08e-10	15.2492
OLFML2A	-0.508458	4.68745	-7.29511	2.6e-11	5.27e-10	15.2122
NETO2	-0.448858	3.73666	-7.29393	2.62e-11	5.3e-10	15.2061
ST8SIA5	-0.570586	5.16376	-7.29375	2.62e-11	5.3e-10	15.2052
CEBPA	1.44297	7.85579	7.29187	2.65e-11	5.35e-10	15.1955
PRDM16	-0.504509	5.30826	-7.28979	2.68e-11	5.4e-10	15.1847
TMEM74B	-0.546798	4.48516	-7.28808	2.7e-11	5.44e-10	15.1759
FFAR2	-0.491308	5.72794	-7.28793	2.7e-11	5.44e-10	15.1751
OSCP1	0.590033	5.09665	7.28542	2.74e-11	5.51e-10	15.1622
ST6GALNAC6	-0.529163	6.95646	-7.28297	2.78e-11	5.57e-10	15.1495
CMTM4	0.437843	4.8878	7.28232	2.78e-11	5.58e-10	15.1461
KLF11	-0.919157	6.64526	-7.27944	2.83e-11	5.66e-10	15.1313
ATP23	0.540401	4.95388	7.27828	2.84e-11	5.69e-10	15.1253
NANOS2	-0.465107	5.79253	-7.27639	2.87e-11	5.74e-10	15.1155
TTLL10	-0.54077	5.08894	-7.27419	2.91e-11	5.8e-10	15.1042
DNAH10	-0.500579	5.37383	-7.27413	2.91e-11	5.8e-10	15.1039
PGBD1	0.496287	4.16548	7.27364	2.91e-11	5.8e-10	15.1014
ZFP90	0.493601	6.24633	7.26657	3.03e-11	6.02e-10	15.0648
EXD2	0.405612	3.39486	7.2655	3.04e-11	6.05e-10	15.0593
CD247	0.441564	4.23456	7.2633	3.08e-11	6.11e-10	15.048
AFP	0.682423	4.06847	7.25913	3.15e-11	6.24e-10	15.0265
MEI1	-0.414996	5.28886	-7.25544	3.21e-11	6.35e-10	15.0074
GSTCD	0.570062	4.92741	7.25485	3.22e-11	6.37e-10	15.0044
PRKAB2	0.746653	5.47031	7.25339	3.24e-11	6.41e-10	14.9968
ANKDD1A	-0.460801	6.21853	-7.25301	3.25e-11	6.41e-10	14.9949
KLLN	0.37547	3.04868	7.25239	3.26e-11	6.43e-10	14.9917
ZNF33A	0.766124	6.03012	7.25016	3.3e-11	6.49e-10	14.9802
NPM2	0.554247	4.09463	7.23799	3.52e-11	6.92e-10	14.9175
SORCS1	-0.524009	4.38045	-7.23754	3.52e-11	6.92e-10	14.9152
GZMA	0.552203	5.17157	7.23641	3.55e-11	6.96e-10	14.9094
WDR45	-0.45469	4.58454	-7.23518	3.57e-11	7e-10	14.903
USP32P1	-0.383832	3.14244	-7.23341	3.6e-11	7.05e-10	14.8939
RTEL1	-0.435997	5.79649	-7.23161	3.64e-11	7.11e-10	14.8846
PLA2G2D	-0.578746	5.12709	-7.23105	3.65e-11	7.13e-10	14.8817
CD19	-0.557861	5.66777	-7.22745	3.72e-11	7.25e-10	14.8632
BBS10	0.62985	4.55825	7.22733	3.72e-11	7.25e-10	14.8626
ADIPOQ	-0.448267	5.03786	-7.22571	3.75e-11	7.3e-10	14.8543
EXT1	-0.544511	4.93823	-7.22359	3.79e-11	7.38e-10	14.8433
NOL3	0.632439	5.25675	7.22219	3.82e-11	7.42e-10	14.8362
MVK	0.504245	6.0462	7.22131	3.84e-11	7.45e-10	14.8316
DIS3L	0.577282	5.13595	7.22025	3.86e-11	7.48e-10	14.8261
OR1L4	-0.580068	3.72763	-7.21899	3.89e-11	7.52e-10	14.8197
ALOX12B	-0.43609	3.52842	-7.21858	3.89e-11	7.53e-10	14.8176
WDR4	-0.462222	4.76828	-7.21637	3.94e-11	7.61e-10	14.8062
SLC29A1	0.690634	6.98385	7.21615	3.94e-11	7.61e-10	14.805
PSMB11	-0.436253	3.87815	-7.21457	3.98e-11	7.67e-10	14.7969
SLC25A25	-0.60582	6.56146	-7.21298	4.01e-11	7.72e-10	14.7888
PCLAF	-0.478735	4.84007	-7.21268	4.02e-11	7.72e-10	14.7872
RETN	-0.494792	5.5115	-7.21259	4.02e-11	7.72e-10	14.7868
U2AF1	-0.59177	5.38828	-7.21216	4.03e-11	7.73e-10	14.7846
GPD1	0.78334	7.53592	7.20759	4.12e-11	7.91e-10	14.761
FNBP1L	0.556162	5.10919	7.20513	4.18e-11	8e-10	14.7484
SLC25A22	0.445131	5.46235	7.20447	4.19e-11	8.02e-10	14.745
SEC14L4	0.533555	5.49234	7.20308	4.22e-11	8.07e-10	14.7379
UEVLD	0.455108	5.59724	7.20301	4.23e-11	8.07e-10	14.7375
ZNF800	-0.566941	5.84535	-7.19885	4.32e-11	8.24e-10	14.7161
NPAS3	-0.416838	6.06625	-7.19855	4.33e-11	8.24e-10	14.7146
ZNF365	-0.498822	5.24987	-7.19823	4.33e-11	8.25e-10	14.7129
CRYAA	0.750819	4.89856	7.19515	4.4e-11	8.37e-10	14.6971
FAM83D	0.338416	3.50541	7.19497	4.41e-11	8.37e-10	14.6962
ATP8B1	0.480227	3.99634	7.19469	4.41e-11	8.37e-10	14.6947
SGPL1	0.566372	8.46267	7.19159	4.49e-11	8.5e-10	14.6788
AKAP14	-0.422524	4.06349	-7.18321	4.69e-11	8.87e-10	14.6358
FBXL18	0.451943	5.81729	7.1828	4.7e-11	8.88e-10	14.6337
CA9	-0.521788	4.46567	-7.18247	4.71e-11	8.89e-10	14.632
DYTN	-0.440189	3.28605	-7.18021	4.76e-11	8.98e-10	14.6204
LPAR1	-0.673468	5.94574	-7.17433	4.91e-11	9.26e-10	14.5902
PDLIM3	-0.705233	3.83349	-7.17285	4.95e-11	9.32e-10	14.5826
DUS2	0.428899	5.52041	7.17093	5e-11	9.4e-10	14.5727
BIVM	0.585175	5.09799	7.17011	5.02e-11	9.43e-10	14.5685
GYPE	-0.420897	5.32017	-7.16913	5.05e-11	9.47e-10	14.5635
ZNF835	-0.438712	4.89314	-7.16621	5.12e-11	9.61e-10	14.5485
MAST4	0.41305	5.78442	7.16481	5.16e-11	9.67e-10	14.5413
TMEM145	-0.441612	4.78151	-7.16337	5.2e-11	9.73e-10	14.534
CBY1	0.403574	6.64396	7.16143	5.25e-11	9.82e-10	14.524
LRAT	0.694739	5.00611	7.15917	5.32e-11	9.92e-10	14.5124
IYD	0.352592	4.50449	7.15516	5.43e-11	1.01e-09	14.4918
ACOT12	0.695061	7.79505	7.15394	5.46e-11	1.02e-09	14.4856
OR8J1	-0.347082	3.29044	-7.1507	5.56e-11	1.03e-09	14.469
MLIP	0.884377	5.48657	7.14736	5.65e-11	1.05e-09	14.4519
C1orf100	-0.448452	4.28747	-7.14477	5.73e-11	1.06e-09	14.4386
ANKEF1	0.64928	4.87189	7.14398	5.76e-11	1.07e-09	14.4345
IGFL4	-0.415432	5.17926	-7.14366	5.77e-11	1.07e-09	14.4329
CDH18	-0.42094	4.00001	-7.14325	5.78e-11	1.07e-09	14.4308
NICN1	0.34385	5.50101	7.14207	5.81e-11	1.07e-09	14.4248
TASOR	0.507446	5.87159	7.14193	5.82e-11	1.07e-09	14.4241
IFNGR1	-0.455342	3.80723	-7.14171	5.82e-11	1.07e-09	14.4229
DNHD1	-0.541654	5.00122	-7.14033	5.87e-11	1.08e-09	14.4159
EFCAB14	0.486758	9.02797	7.14024	5.87e-11	1.08e-09	14.4154
KRTAP8-1	-0.491596	4.58787	-7.13582	6.01e-11	1.1e-09	14.3928
ELSPBP1	-0.561053	4.68113	-7.13562	6.01e-11	1.1e-09	14.3918
REEP4	0.48163	4.52657	7.13327	6.09e-11	1.12e-09	14.3797
CRISPLD1	-0.397103	4.08464	-7.12955	6.21e-11	1.14e-09	14.3607
ETAA1	0.396957	3.25481	7.12382	6.39e-11	1.17e-09	14.3314
AGO4	0.427123	4.20699	7.12308	6.42e-11	1.17e-09	14.3276
H2AC21	0.686362	6.32798	7.12237	6.44e-11	1.18e-09	14.3239
IZUMO2	-0.50923	4.4637	-7.12059	6.5e-11	1.19e-09	14.3148
PXYLP1	0.353681	5.42043	7.11955	6.54e-11	1.19e-09	14.3095
RNF170	0.513819	4.40827	7.11927	6.55e-11	1.19e-09	14.3081
STX1A	-0.434795	6.074	-7.11498	6.7e-11	1.22e-09	14.2861
IPP	0.488943	3.89696	7.1123	6.79e-11	1.24e-09	14.2725
NRG1	-0.528685	6.61595	-7.10842	6.93e-11	1.26e-09	14.2526
BMP4	0.516361	4.83651	7.10803	6.94e-11	1.26e-09	14.2506
RNASEL	0.404373	3.51065	7.10727	6.97e-11	1.26e-09	14.2467
PRDM12	-0.465207	4.78454	-7.10694	6.98e-11	1.26e-09	14.2451
FOXO1	-0.840533	5.9606	-7.09991	7.24e-11	1.31e-09	14.2091
RFX7	0.550183	4.52904	7.09915	7.27e-11	1.31e-09	14.2053
SNORA71C	-0.527312	4.7654	-7.09901	7.28e-11	1.31e-09	14.2045
ZMYND10	-0.354299	4.39441	-7.09479	7.44e-11	1.34e-09	14.183
CYB561A3	0.4767	6.90852	7.09381	7.48e-11	1.35e-09	14.178
SYCP1	-0.499107	4.25688	-7.09341	7.49e-11	1.35e-09	14.1759
RAG2	-0.291679	4.00317	-7.09021	7.62e-11	1.37e-09	14.1596
SYN1	-0.675845	6.11598	-7.08393	7.87e-11	1.41e-09	14.1275
CYP2F1	-0.541296	5.4043	-7.08284	7.92e-11	1.42e-09	14.122
CLCN5	0.673881	6.56124	7.08229	7.94e-11	1.42e-09	14.1192
ARID3C	0.541024	4.07869	7.07918	8.07e-11	1.45e-09	14.1033
ZNF771	-0.452558	4.54086	-7.07813	8.12e-11	1.45e-09	14.0979
MREG	0.805197	4.07204	7.07763	8.14e-11	1.45e-09	14.0954
RETNLB	-0.385855	3.42646	-7.07612	8.2e-11	1.46e-09	14.0877
STIMATE	0.630437	5.30563	7.07606	8.2e-11	1.46e-09	14.0873
DMTN	0.573185	6.84779	7.07385	8.3e-11	1.48e-09	14.0761
ATG10	0.414346	3.7849	7.07254	8.36e-11	1.49e-09	14.0694
ZBTB22	0.417746	4.82426	7.06905	8.51e-11	1.51e-09	14.0516
MUC17	-0.558783	4.59423	-7.06674	8.61e-11	1.53e-09	14.0398
CFAP418	-0.366027	3.27829	-7.06641	8.63e-11	1.53e-09	14.0381
SPPL3	0.498591	7.17576	7.06633	8.63e-11	1.53e-09	14.0378
GDF3	-0.452076	4.76721	-7.06371	8.75e-11	1.55e-09	14.0244
SMAD7	0.490519	4.73372	7.06177	8.84e-11	1.56e-09	14.0145
RAMP1	-0.499123	4.27327	-7.061	8.87e-11	1.57e-09	14.0106
GABPB2	-0.48707	5.13151	-7.06069	8.89e-11	1.57e-09	14.009
H2AC20	0.550143	7.63652	7.05746	9.04e-11	1.59e-09	13.9925
LSM5	0.591109	4.63568	7.05639	9.09e-11	1.6e-09	13.9871
CBLIF	-0.447168	4.7317	-7.05526	9.14e-11	1.61e-09	13.9813
SLC16A13	0.685597	6.06176	7.05513	9.15e-11	1.61e-09	13.9807
ADSS1	0.66187	5.17843	7.05511	9.15e-11	1.61e-09	13.9805
WT1-AS	-0.536566	5.06313	-7.05141	9.33e-11	1.64e-09	13.9617
IFI27L1	0.417485	5.08917	7.05123	9.34e-11	1.64e-09	13.9608
DEFB126	-0.434523	3.71838	-7.04838	9.47e-11	1.66e-09	13.9463
LRFN5	-0.376907	3.62818	-7.04809	9.49e-11	1.66e-09	13.9448
CTLA4	-0.457904	5.06274	-7.04412	9.69e-11	1.69e-09	13.9246
ATP2B3	-0.634105	4.21095	-7.04407	9.69e-11	1.69e-09	13.9244
PRLHR	-0.447104	4.24032	-7.04017	9.89e-11	1.73e-09	13.9045
VPS11	0.34841	5.42847	7.0383	9.98e-11	1.74e-09	13.8949
TMEM144	0.74074	5.25476	7.03547	1.01e-10	1.76e-09	13.8805
PDE11A	0.517007	4.18758	7.03526	1.01e-10	1.76e-09	13.8795
ZNF385B	0.605992	4.69106	7.03496	1.02e-10	1.77e-09	13.878
NEB	0.638459	5.47459	7.03341	1.02e-10	1.78e-09	13.8701
GLB1L3	-0.348134	3.29269	-7.03237	1.03e-10	1.79e-09	13.8648
SKIC2	-0.384186	6.10525	-7.03169	1.03e-10	1.79e-09	13.8613
CXCL5	-0.354284	3.26617	-7.02694	1.06e-10	1.83e-09	13.8372
NPS	-0.366705	3.71347	-7.02668	1.06e-10	1.83e-09	13.8358
ATP1A2	-0.413888	5.59214	-7.02592	1.06e-10	1.84e-09	13.832
HRK	-0.522079	5.19112	-7.02388	1.08e-10	1.86e-09	13.8216
MGME1	0.858395	6.33018	7.02357	1.08e-10	1.86e-09	13.82
PCDH10	-0.454297	5.87115	-7.01997	1.1e-10	1.89e-09	13.8017
ARGFX	-0.439241	4.57287	-7.01968	1.1e-10	1.89e-09	13.8002
INTS15	-0.410175	4.49256	-7.01907	1.1e-10	1.9e-09	13.7971
ZNF593	-0.514249	5.30576	-7.01707	1.11e-10	1.91e-09	13.787
SFN	-0.507495	5.19193	-7.01464	1.13e-10	1.94e-09	13.7746
NPFFR1	-0.497497	4.79155	-7.00559	1.18e-10	2.03e-09	13.7287
DYNLT2	-0.434645	3.5351	-7.00443	1.19e-10	2.04e-09	13.7228
PROK1	-0.44673	3.8789	-7.00228	1.2e-10	2.06e-09	13.7118
TGFB3	-1.27585	5.00392	-7.00039	1.22e-10	2.08e-09	13.7023
HOXB5	0.552791	4.50507	6.99957	1.22e-10	2.08e-09	13.6981
PALS2	0.440307	4.22742	6.99946	1.22e-10	2.08e-09	13.6975
BEST2	-0.468131	4.02818	-6.99586	1.24e-10	2.12e-09	13.6793
NXNL2	-0.515986	4.94375	-6.99584	1.24e-10	2.12e-09	13.6792
FUNDC1	0.455907	3.88833	6.99495	1.25e-10	2.13e-09	13.6746
E2F6	-0.409927	3.63885	-6.9949	1.25e-10	2.13e-09	13.6744
CSF2RB	-0.484851	4.70605	-6.99357	1.26e-10	2.14e-09	13.6676
FBXO48	0.491788	3.53893	6.98632	1.31e-10	2.22e-09	13.6308
PRDM14	-0.395318	3.72941	-6.98128	1.34e-10	2.27e-09	13.6053
ENHO	0.523412	5.41027	6.97985	1.35e-10	2.29e-09	13.5981
HHAT	0.464334	4.80656	6.97868	1.36e-10	2.3e-09	13.5921
ACER1	-0.509853	3.88305	-6.97766	1.37e-10	2.31e-09	13.587
BCAS4	0.38828	5.95774	6.97632	1.38e-10	2.32e-09	13.5802
OR10H1	-0.266289	2.87533	-6.97425	1.39e-10	2.35e-09	13.5696
TMCO2	-0.493143	4.00535	-6.9731	1.4e-10	2.36e-09	13.5638
ZNF765	-0.486625	4.86224	-6.97284	1.4e-10	2.36e-09	13.5625
OR2M5	-0.508482	4.63958	-6.9704	1.42e-10	2.39e-09	13.5501
TMEM9	0.50413	7.40835	6.96314	1.47e-10	2.48e-09	13.5134
TPGS2	0.609299	6.22389	6.96286	1.48e-10	2.48e-09	13.5119
PPP6R2	0.678802	6.88282	6.95851	1.51e-10	2.53e-09	13.4899
KCNU1	-0.292597	3.0867	-6.95813	1.51e-10	2.53e-09	13.488
OR8D1	-0.431328	4.62048	-6.95807	1.51e-10	2.53e-09	13.4877
CCDC68	-0.507019	3.79092	-6.95674	1.52e-10	2.55e-09	13.4809
TCF7L1	-0.541746	5.63762	-6.95613	1.53e-10	2.55e-09	13.4779
CHL1	-0.4245	3.596	-6.95439	1.54e-10	2.57e-09	13.4691
ARHGEF5	-0.437963	4.82665	-6.95407	1.54e-10	2.58e-09	13.4675
NOG	-0.484275	3.78434	-6.95376	1.55e-10	2.58e-09	13.4659
TLR1	0.371551	3.49099	6.95195	1.56e-10	2.6e-09	13.4567
HYAL2	-0.429055	6.81821	-6.95091	1.57e-10	2.61e-09	13.4514
DNAH9	-0.417318	4.13721	-6.94877	1.59e-10	2.64e-09	13.4406
CADM2	-0.430107	3.50314	-6.94711	1.6e-10	2.66e-09	13.4322
MYO5A	0.36665	4.49343	6.94699	1.6e-10	2.66e-09	13.4316
ECRG4	-0.429078	3.65292	-6.94476	1.62e-10	2.68e-09	13.4203
OSGEPL1	0.618678	4.72895	6.94461	1.62e-10	2.68e-09	13.4196
HMOX1	-0.616166	6.5852	-6.93719	1.69e-10	2.79e-09	13.382
TOMM40	-0.582845	6.72497	-6.93687	1.69e-10	2.79e-09	13.3804
ZNF214	0.392854	3.62737	6.93513	1.7e-10	2.81e-09	13.3716
ING4	0.643013	6.7282	6.93475	1.71e-10	2.81e-09	13.3697
DTL	0.374454	3.01951	6.93449	1.71e-10	2.82e-09	13.3684
SPATA8	-0.355655	3.94568	-6.93053	1.74e-10	2.87e-09	13.3484
TSPAN17	0.522037	4.51897	6.92904	1.76e-10	2.89e-09	13.3409
KASH5	-0.457233	4.02273	-6.929	1.76e-10	2.89e-09	13.3407
TYSND1	0.444726	4.23504	6.92843	1.76e-10	2.89e-09	13.3378
COL10A1	0.841722	5.49025	6.92819	1.77e-10	2.89e-09	13.3365
SRR	0.43953	4.2665	6.92634	1.78e-10	2.92e-09	13.3272
DSCR8	-0.522998	4.2525	-6.92608	1.79e-10	2.92e-09	13.3259
ADRB1	-0.429737	3.76859	-6.92522	1.79e-10	2.93e-09	13.3215
UTS2B	-0.43121	4.247	-6.9239	1.81e-10	2.95e-09	13.3149
TMEM98	0.497939	4.34005	6.91572	1.88e-10	3.07e-09	13.2736
GFPT2	-0.861779	4.96318	-6.91495	1.89e-10	3.08e-09	13.2697
NHLH1	-0.432065	5.50082	-6.91238	1.92e-10	3.12e-09	13.2567
HCP5	0.533375	5.74556	6.9077	1.96e-10	3.19e-09	13.2331
GABRR1	-0.373457	4.14585	-6.90717	1.97e-10	3.2e-09	13.2304
ARMCX6	0.514826	4.06071	6.90591	1.98e-10	3.22e-09	13.224
CUEDC1	0.435225	4.30926	6.90489	1.99e-10	3.23e-09	13.2189
CCDC71L	-0.655539	6.51614	-6.90225	2.02e-10	3.27e-09	13.2056
CCL19	0.385529	3.29336	6.9003	2.04e-10	3.3e-09	13.1957
ERAP1	0.67655	7.70813	6.90003	2.04e-10	3.3e-09	13.1944
PELI2	-0.513784	4.43339	-6.89353	2.11e-10	3.41e-09	13.1616
KRT33B	-0.512631	4.5748	-6.89309	2.12e-10	3.42e-09	13.1594
JOSD1	-0.512584	6.08733	-6.8916	2.13e-10	3.44e-09	13.1519
TRIM69	-0.42633	4.5233	-6.88969	2.15e-10	3.47e-09	13.1422
PRADC1	0.540168	6.32547	6.88917	2.16e-10	3.48e-09	13.1396
ZNF480	0.44848	5.3437	6.88757	2.18e-10	3.5e-09	13.1315
PRPF40B	0.619587	5.24804	6.88737	2.18e-10	3.5e-09	13.1306
CBX1	0.598262	7.12282	6.88733	2.18e-10	3.5e-09	13.1304
PRR23A	-0.329346	3.39355	-6.88597	2.2e-10	3.52e-09	13.1235
VASN	0.400631	5.90687	6.88437	2.21e-10	3.55e-09	13.1154
AKTIP	0.558414	6.2621	6.88323	2.23e-10	3.57e-09	13.1097
TTC31	0.734176	6.64085	6.88084	2.25e-10	3.61e-09	13.0976
CPA4	-0.446202	5.18164	-6.8808	2.25e-10	3.61e-09	13.0975
BAG1	-0.462457	5.2384	-6.87986	2.27e-10	3.62e-09	13.0927
SIGLEC10	-0.411693	5.33419	-6.87918	2.27e-10	3.63e-09	13.0893
CCDC92	0.528842	7.58615	6.87675	2.3e-10	3.67e-09	13.077
AQP4	0.449452	3.72512	6.87272	2.35e-10	3.74e-09	13.0568
TREML2	-0.374364	5.00754	-6.87246	2.35e-10	3.75e-09	13.0555
GOLM1	0.969216	4.89439	6.86965	2.39e-10	3.8e-09	13.0413
POU4F1	-0.459492	4.87293	-6.8669	2.42e-10	3.85e-09	13.0274
FCGR1A	-0.401744	3.08441	-6.86342	2.47e-10	3.91e-09	13.0099
KRTAP10-10	-0.492158	5.57052	-6.86333	2.47e-10	3.91e-09	13.0095
MCM5	0.467927	4.45568	6.86274	2.47e-10	3.92e-09	13.0065
LEP	-0.394741	3.74599	-6.86253	2.48e-10	3.92e-09	13.0055
BTK	0.468141	4.34414	6.85946	2.52e-10	3.98e-09	12.99
CCDC34	0.544289	5.6132	6.85828	2.53e-10	4e-09	12.9841
MTRFR	0.491754	6.59322	6.85703	2.55e-10	4.02e-09	12.9778
MAGEE1	0.478569	4.26035	6.85598	2.56e-10	4.04e-09	12.9725
KIAA0232	0.482491	5.17707	6.85296	2.6e-10	4.1e-09	12.9573
PRXL2C	-0.471053	4.87545	-6.85195	2.62e-10	4.12e-09	12.9523
COMMD7	0.509987	6.36608	6.84453	2.72e-10	4.27e-09	12.915
ILKAP	-0.4051	6.00121	-6.84074	2.77e-10	4.35e-09	12.8959
TNFAIP8L2	0.461984	4.80174	6.84013	2.78e-10	4.36e-09	12.8928
OARD1	0.528685	5.23253	6.83794	2.81e-10	4.41e-09	12.8818
COL25A1	-0.467076	4.25503	-6.83727	2.82e-10	4.42e-09	12.8785
TMEM14A	0.484988	3.92567	6.83489	2.85e-10	4.47e-09	12.8666
CABLES1	0.585884	6.69541	6.83384	2.87e-10	4.49e-09	12.8612
TPRKB	0.554975	5.28876	6.83355	2.87e-10	4.49e-09	12.8598
CSDC2	-0.42157	5.76878	-6.83322	2.88e-10	4.5e-09	12.8581
UGT8	-0.443716	3.50258	-6.83301	2.88e-10	4.5e-09	12.8571
SPDL1	0.363334	3.3808	6.83273	2.89e-10	4.5e-09	12.8557
MMRN1	-0.444292	4.49528	-6.83097	2.91e-10	4.54e-09	12.8468
LINC01559	-0.436108	3.92979	-6.83023	2.92e-10	4.55e-09	12.8431
CCDC9	-0.553837	5.95587	-6.82843	2.95e-10	4.59e-09	12.8341
NLGN3	-0.574265	6.07738	-6.82843	2.95e-10	4.59e-09	12.8341
LINGO2	-0.498532	3.95624	-6.82749	2.97e-10	4.6e-09	12.8294
TSPYL2	-0.680983	5.84841	-6.8266	2.98e-10	4.62e-09	12.8249
RFC5	0.527774	5.41837	6.82219	3.05e-10	4.72e-09	12.8028
PARD6G	0.574367	6.32095	6.82021	3.08e-10	4.77e-09	12.7928
LSM14B	0.586543	5.49087	6.81955	3.09e-10	4.78e-09	12.7895
TPM3	-0.497862	6.94562	-6.81835	3.11e-10	4.8e-09	12.7835
LAMC2	-0.563779	5.50276	-6.8141	3.18e-10	4.9e-09	12.7622
CATIP	-0.513394	5.31482	-6.81395	3.18e-10	4.9e-09	12.7614
TRH	-0.497515	4.8171	-6.81109	3.23e-10	4.97e-09	12.7471
TMEM92	0.694154	5.98075	6.8046	3.33e-10	5.14e-09	12.7146
NCKAP5	0.342242	2.78957	6.80086	3.4e-10	5.23e-09	12.6959
LRRN4CL	-0.44801	5.01573	-6.79972	3.42e-10	5.26e-09	12.6901
ARHGEF18	0.455848	5.53205	6.79739	3.46e-10	5.31e-09	12.6785
CACUL1	0.498367	6.53806	6.79584	3.49e-10	5.35e-09	12.6707
GJA5	-0.450338	3.9288	-6.7939	3.52e-10	5.4e-09	12.661
TLR3	0.394471	3.17101	6.79346	3.53e-10	5.41e-09	12.6588
ALG6	0.373534	3.92799	6.79246	3.55e-10	5.43e-09	12.6538
OR7C1	-0.2983	3.82281	-6.79229	3.55e-10	5.43e-09	12.6529
MEN1	0.474421	5.07541	6.79192	3.56e-10	5.44e-09	12.6511
SPAG6	-0.363242	3.89634	-6.78782	3.63e-10	5.55e-09	12.6306
CSF3R	-0.458241	5.18159	-6.78409	3.7e-10	5.65e-09	12.6119
NOX1	-0.388455	3.81993	-6.78118	3.76e-10	5.73e-09	12.5973
CMAS	0.494841	5.79663	6.77947	3.79e-10	5.77e-09	12.5887
CEP152	0.317068	4.53747	6.77843	3.81e-10	5.8e-09	12.5836
CTCF	0.545816	6.70564	6.77733	3.83e-10	5.83e-09	12.5781
BCL9L	0.478655	6.80885	6.77621	3.86e-10	5.86e-09	12.5724
SEMA6B	-0.475303	5.50622	-6.77601	3.86e-10	5.86e-09	12.5715
CNPPD1	0.476352	6.08884	6.77416	3.9e-10	5.91e-09	12.5622
ZNF74	0.462976	5.36244	6.77068	3.97e-10	6.01e-09	12.5448
HOXD13	-0.440633	4.35305	-6.76865	4.01e-10	6.07e-09	12.5346
LRRC3	0.746552	7.2151	6.76715	4.04e-10	6.11e-09	12.5272
MPIG6B	-0.530676	5.31009	-6.76618	4.06e-10	6.13e-09	12.5223
PTCH2	-0.411192	5.07317	-6.76316	4.12e-10	6.22e-09	12.5072
TSSC4	-0.427335	5.68686	-6.76045	4.18e-10	6.3e-09	12.4937
GIMAP6	0.402208	5.53975	6.7598	4.19e-10	6.32e-09	12.4904
CACNG7	-0.50361	4.85508	-6.75973	4.19e-10	6.32e-09	12.4901
SQLE	0.762204	7.29808	6.75847	4.22e-10	6.35e-09	12.4838
GCNA	-0.471477	5.01877	-6.75021	4.4e-10	6.62e-09	12.4425
NOS3	-0.429925	5.22186	-6.74849	4.44e-10	6.67e-09	12.434
DPP6	-0.508312	4.73536	-6.7448	4.53e-10	6.79e-09	12.4155
CCNF	0.492749	4.47231	6.74384	4.55e-10	6.82e-09	12.4108
MTA2	-0.435927	5.04264	-6.74211	4.59e-10	6.88e-09	12.4021
TRADD	0.473067	5.80436	6.73344	4.8e-10	7.18e-09	12.3588
USP30	0.510864	5.7158	6.7319	4.83e-10	7.23e-09	12.3512
HSF2	0.486255	3.37347	6.72831	4.92e-10	7.36e-09	12.3333
PASD1	-0.390023	3.99171	-6.72749	4.94e-10	7.38e-09	12.3292
TFAMP1	-0.462209	4.8625	-6.72648	4.97e-10	7.41e-09	12.3242
DNASE2	0.402779	5.80726	6.72624	4.98e-10	7.42e-09	12.323
ACTA2	-0.555618	4.72881	-6.72443	5.02e-10	7.48e-09	12.3139
SLC37A3	-0.369022	4.13323	-6.72304	5.06e-10	7.53e-09	12.307
SCGB3A1	-0.520215	4.82393	-6.72133	5.1e-10	7.59e-09	12.2985
TMEM252	-0.461406	4.76441	-6.71972	5.14e-10	7.64e-09	12.2905
TASL	0.310229	2.86776	6.71906	5.16e-10	7.66e-09	12.2872
LYG2	-0.47449	4.22685	-6.71819	5.18e-10	7.69e-09	12.2829
MARCHF11	-0.377909	4.94537	-6.71026	5.4e-10	8e-09	12.2434
LARS2	0.378612	4.83518	6.70882	5.44e-10	8.05e-09	12.2362
NUDT6	0.539396	6.09911	6.70741	5.48e-10	8.1e-09	12.2292
OR1F1	-0.325754	4.40386	-6.70439	5.56e-10	8.22e-09	12.2141
SPINT2	0.518807	4.17388	6.70007	5.69e-10	8.4e-09	12.1927
DAO	0.625937	5.94337	6.69882	5.72e-10	8.44e-09	12.1864
KRT28	-0.342176	3.15284	-6.69257	5.91e-10	8.71e-09	12.1554
TDRD3	0.415943	3.80502	6.69242	5.91e-10	8.71e-09	12.1546
TEX101	-0.403293	4.71015	-6.69045	5.97e-10	8.79e-09	12.1448
ZNF311	0.521605	3.51114	6.6896	6e-10	8.82e-09	12.1406
NMNAT1	0.445212	4.3348	6.68456	6.15e-10	9.03e-09	12.1156
OAS2	0.559005	6.67265	6.68455	6.15e-10	9.03e-09	12.1155
HSPB11	0.450245	7.08852	6.67979	6.3e-10	9.25e-09	12.0919
TPD52	0.585729	4.88635	6.67906	6.33e-10	9.27e-09	12.0882
SOX11	-0.41657	3.9432	-6.67809	6.36e-10	9.31e-09	12.0834
THBS1	-1.62864	7.1101	-6.6748	6.47e-10	9.46e-09	12.0671
H2BC21	0.438973	3.66922	6.67258	6.54e-10	9.56e-09	12.0561
TLCD5	0.444747	5.04554	6.67214	6.55e-10	9.57e-09	12.0539
NEIL2	0.55947	5.18158	6.6712	6.58e-10	9.61e-09	12.0492
STMN2	0.824535	5.47756	6.67086	6.6e-10	9.62e-09	12.0475
SLC25A43	0.530878	4.89965	6.66682	6.73e-10	9.81e-09	12.0275
COL5A3	0.83162	5.40149	6.66171	6.91e-10	1.01e-08	12.0021
CHIC2	-0.413867	3.60911	-6.66121	6.93e-10	1.01e-08	11.9996
UBALD2	-0.5671	5.54187	-6.66117	6.93e-10	1.01e-08	11.9994
NCOA7	-0.884488	6.48888	-6.65716	7.07e-10	1.03e-08	11.9795
CLPSL2	-0.397159	5.65365	-6.65713	7.07e-10	1.03e-08	11.9794
HOXA10	-0.22004	2.84041	-6.65573	7.12e-10	1.03e-08	11.9725
TCP11L1	-0.423195	4.89548	-6.65516	7.14e-10	1.03e-08	11.9696
SLC19A1	0.813673	6.27088	6.65405	7.18e-10	1.04e-08	11.9641
TRPV6	-0.447003	4.98254	-6.65236	7.24e-10	1.05e-08	11.9557
DHX37	-0.403846	4.47727	-6.64982	7.34e-10	1.06e-08	11.9432
GH2	-0.457886	5.04436	-6.64861	7.38e-10	1.07e-08	11.9371
CABP5	-0.431376	5.47649	-6.64847	7.39e-10	1.07e-08	11.9365
COL9A1	-0.313337	5.12419	-6.64756	7.42e-10	1.07e-08	11.9319
KAZN	-0.396586	5.45361	-6.64582	7.49e-10	1.08e-08	11.9233
CHERP	0.638097	6.6003	6.64512	7.52e-10	1.08e-08	11.9198
ACP5	0.386728	4.73398	6.64494	7.52e-10	1.08e-08	11.919
PNLIPRP2	-0.484413	4.90071	-6.64454	7.54e-10	1.08e-08	11.917
SNAPC1	-0.308787	3.19682	-6.64429	7.55e-10	1.08e-08	11.9157
TREM2	0.519428	5.10484	6.64259	7.61e-10	1.09e-08	11.9073
SLITRK5	-0.313096	4.12637	-6.64048	7.69e-10	1.1e-08	11.8969
CWC25	-0.458652	5.81813	-6.64012	7.71e-10	1.1e-08	11.8951
MAP1LC3C	-0.557572	5.7743	-6.63979	7.72e-10	1.11e-08	11.8935
CCDC144NL	-0.376582	3.57702	-6.63864	7.77e-10	1.11e-08	11.8877
SERPINB1	-0.507599	4.79382	-6.63846	7.77e-10	1.11e-08	11.8869
SND1-IT1	-0.502241	4.50688	-6.63494	7.91e-10	1.13e-08	11.8695
PSG7	-0.284952	4.02968	-6.63454	7.93e-10	1.13e-08	11.8674
PPY	-0.4352	4.81019	-6.63424	7.94e-10	1.13e-08	11.866
GSS	0.511986	6.82131	6.63214	8.03e-10	1.14e-08	11.8556
AMER3	-0.480734	5.50726	-6.63192	8.04e-10	1.14e-08	11.8545
ELOVL2	0.48484	3.42546	6.63181	8.04e-10	1.14e-08	11.8539
MECP2	0.423203	6.3412	6.63144	8.06e-10	1.14e-08	11.8521
PSPH	0.687029	6.13966	6.63055	8.09e-10	1.15e-08	11.8477
ROM1	-0.570116	4.85313	-6.62705	8.24e-10	1.17e-08	11.8304
SSH3	0.411843	5.48352	6.62628	8.27e-10	1.17e-08	11.8266
HSD11B2	0.45983	5.40019	6.62611	8.28e-10	1.17e-08	11.8257
TEF	0.613202	5.22424	6.62336	8.39e-10	1.19e-08	11.8121
PTPN4	0.465273	4.56718	6.6213	8.48e-10	1.2e-08	11.802
ZNF441	0.423061	5.11965	6.62077	8.5e-10	1.2e-08	11.7993
PIM3	-0.994399	6.73213	-6.61974	8.55e-10	1.21e-08	11.7942
IL24	-0.652186	5.1196	-6.61669	8.68e-10	1.22e-08	11.7791
APOL2	0.523904	6.39672	6.61558	8.73e-10	1.23e-08	11.7736
PSCA	-0.412557	4.68523	-6.61467	8.77e-10	1.23e-08	11.7692
PDPK1	0.794349	7.70417	6.6138	8.81e-10	1.24e-08	11.7649
IPO4	-0.411394	5.84379	-6.61294	8.85e-10	1.24e-08	11.7606
HERC6	0.50713	5.22867	6.60925	9.01e-10	1.27e-08	11.7424
WASHC2C	0.423575	5.89805	6.60684	9.12e-10	1.28e-08	11.7305
TNKS	0.669494	7.3175	6.60612	9.16e-10	1.28e-08	11.7269
PTX4	-0.527295	4.32673	-6.60204	9.35e-10	1.31e-08	11.7068
SCRG1	-0.444388	3.60199	-6.60187	9.35e-10	1.31e-08	11.7059
TPRX1	-0.42741	4.42772	-6.60153	9.37e-10	1.31e-08	11.7042
RPL7L1	-0.480504	7.00744	-6.6008	9.41e-10	1.32e-08	11.7006
IL4	-0.359114	4.65919	-6.59657	9.61e-10	1.34e-08	11.6798
LLGL1	0.445043	5.10542	6.59474	9.7e-10	1.35e-08	11.6707
ABCC6	0.639068	6.9109	6.59153	9.86e-10	1.37e-08	11.6549
SGCB	0.481508	5.06544	6.59088	9.89e-10	1.38e-08	11.6517
VAV3	0.436431	6.43907	6.58879	9.99e-10	1.39e-08	11.6414
ARG2	-0.530235	5.19216	-6.58385	1.02e-09	1.43e-08	11.617
LNPK	0.41882	5.7876	6.5828	1.03e-09	1.43e-08	11.6118
PLAC9	-0.466107	4.10998	-6.58253	1.03e-09	1.43e-08	11.6105
C4orf46	0.36136	3.30372	6.58167	1.04e-09	1.44e-08	11.6062
GLT8D1	0.529776	3.64733	6.57992	1.05e-09	1.45e-08	11.5976
FKBP14	0.507958	4.19269	6.57988	1.05e-09	1.45e-08	11.5974
COL8A1	-0.436854	4.54741	-6.57634	1.06e-09	1.47e-08	11.58
ZNF460	-0.563678	5.47518	-6.57485	1.07e-09	1.48e-08	11.5726
RAPGEFL1	0.626261	5.22404	6.57296	1.08e-09	1.5e-08	11.5633
GPR162	-0.433714	5.43984	-6.57069	1.09e-09	1.51e-08	11.5521
SAYSD1	0.507672	5.38751	6.57051	1.1e-09	1.51e-08	11.5512
C9orf40	0.30794	4.17224	6.56889	1.1e-09	1.52e-08	11.5432
ZFYVE19	0.322971	4.13697	6.56647	1.12e-09	1.54e-08	11.5313
STX7	0.52454	5.53518	6.56641	1.12e-09	1.54e-08	11.531
VPS37D	0.529794	6.20525	6.5663	1.12e-09	1.54e-08	11.5305
LSS	0.51721	5.6375	6.56519	1.13e-09	1.55e-08	11.525
KIR3DL2	-0.46339	6.21176	-6.56483	1.13e-09	1.55e-08	11.5232
LPO	-0.3504	4.1784	-6.56417	1.13e-09	1.55e-08	11.52
C12orf50	-0.394523	3.63058	-6.56408	1.13e-09	1.55e-08	11.5196
UBALD1	-0.503645	5.98098	-6.56265	1.14e-09	1.56e-08	11.5125
SH2D1A	0.559411	4.03296	6.56146	1.15e-09	1.57e-08	11.5066
CXCL2	-0.825547	10.9673	-6.56044	1.15e-09	1.58e-08	11.5016
NUDCD1	-0.402277	3.94273	-6.55971	1.16e-09	1.58e-08	11.498
ZPBP2	-0.33749	3.6987	-6.55924	1.16e-09	1.59e-08	11.4957
NARF	-0.430814	5.94495	-6.55766	1.17e-09	1.6e-08	11.4879
ABCA10	-0.358234	3.73166	-6.55704	1.17e-09	1.6e-08	11.4849
MSRB3	-0.45307	5.16913	-6.55653	1.18e-09	1.6e-08	11.4824
CD3D	0.535777	4.4384	6.55615	1.18e-09	1.61e-08	11.4805
MLF1	-0.714187	4.47673	-6.54967	1.22e-09	1.66e-08	11.4486
TMEM267	-0.331514	2.99136	-6.54787	1.23e-09	1.67e-08	11.4397
DOC2B	-0.39623	4.47445	-6.54583	1.24e-09	1.69e-08	11.4297
MIB1	0.344272	3.54184	6.54496	1.25e-09	1.69e-08	11.4254
IL4I1	-0.594586	5.11407	-6.54309	1.26e-09	1.71e-08	11.4163
C3orf18	0.470899	3.96898	6.54285	1.26e-09	1.71e-08	11.4151
ZNF823	0.356715	4.07071	6.54165	1.27e-09	1.71e-08	11.4092
KRTAP3-2	-0.35171	3.44333	-6.54164	1.27e-09	1.71e-08	11.4091
SNORA80E	-0.543008	9.74252	-6.54145	1.27e-09	1.71e-08	11.4082
BRPF1	-0.420117	5.06093	-6.54137	1.27e-09	1.71e-08	11.4078
CD83	-0.366481	4.30438	-6.54126	1.27e-09	1.71e-08	11.4072
CCL2	-1.37042	5.5576	-6.54112	1.27e-09	1.71e-08	11.4066
TFDP3	-0.427948	4.2049	-6.54105	1.27e-09	1.71e-08	11.4062
GPR83	-0.427938	3.74835	-6.53986	1.28e-09	1.72e-08	11.4004
SPRYD3	0.408618	6.61819	6.53573	1.31e-09	1.76e-08	11.3801
KANK3	-0.526509	5.7746	-6.53553	1.31e-09	1.76e-08	11.3791
CCNQ	0.515286	3.86266	6.53269	1.33e-09	1.78e-08	11.3651
CREB3L3	-0.588999	7.88411	-6.53126	1.34e-09	1.79e-08	11.3581
ZNF260	0.361208	5.70269	6.52916	1.35e-09	1.81e-08	11.3478
HCN4	-0.447226	5.14121	-6.52867	1.35e-09	1.82e-08	11.3454
FAM43B	-0.449092	4.76878	-6.52784	1.36e-09	1.82e-08	11.3413
TBX15	0.615199	4.45838	6.52782	1.36e-09	1.82e-08	11.3412
TUBA3E	-0.451305	3.90531	-6.5274	1.36e-09	1.82e-08	11.3391
SRFBP1	-0.302059	3.16438	-6.52468	1.38e-09	1.85e-08	11.3258
MFSD3	0.482332	4.86817	6.52265	1.39e-09	1.86e-08	11.3158
LILRB3	-0.476302	6.61698	-6.52174	1.4e-09	1.87e-08	11.3114
CHSY3	-0.505739	4.30626	-6.51884	1.42e-09	1.9e-08	11.2971
UTP20	-0.31289	3.51022	-6.51802	1.43e-09	1.9e-08	11.2931
SYNE4	0.496737	5.39024	6.51669	1.44e-09	1.91e-08	11.2866
MIR1915HG	0.486381	4.8537	6.51646	1.44e-09	1.92e-08	11.2854
ADAMTS16	-0.410802	4.46035	-6.51628	1.44e-09	1.92e-08	11.2846
ANXA9	0.626709	4.97528	6.51565	1.44e-09	1.92e-08	11.2815
CLEC2D	0.554009	5.13756	6.51455	1.45e-09	1.93e-08	11.2761
TTC39B	-0.372513	4.32449	-6.51288	1.46e-09	1.94e-08	11.2679
SESN3	0.644168	5.10084	6.51282	1.47e-09	1.94e-08	11.2676
VSNL1	0.732737	6.05679	6.50882	1.49e-09	1.98e-08	11.248
KNCN	-0.387774	3.73634	-6.50496	1.52e-09	2.02e-08	11.229
DYNC1I1	-0.263195	3.09885	-6.50416	1.53e-09	2.03e-08	11.2251
OR5D16	-0.322759	3.96924	-6.5022	1.55e-09	2.04e-08	11.2155
ZNF624	0.314865	3.32571	6.49818	1.58e-09	2.08e-08	11.1958
CHTF8	0.512447	5.57693	6.49152	1.63e-09	2.15e-08	11.1632
PRUNE2	-0.475693	4.68789	-6.49146	1.63e-09	2.15e-08	11.1629
SYTL3	-0.361734	5.33883	-6.48933	1.65e-09	2.17e-08	11.1525
RP1L1	-0.33091	3.80172	-6.48805	1.66e-09	2.19e-08	11.1462
TSHZ3	-0.462292	4.96705	-6.4858	1.68e-09	2.21e-08	11.1352
C8orf48	0.378914	3.23311	6.48543	1.68e-09	2.21e-08	11.1334
CD276	-0.429404	5.09268	-6.4843	1.69e-09	2.22e-08	11.1279
NOTCH3	-0.467369	5.73932	-6.48245	1.71e-09	2.24e-08	11.1188
SULT1C3	-0.422577	4.81205	-6.47841	1.74e-09	2.29e-08	11.099
CD2	0.444535	5.09288	6.47616	1.76e-09	2.31e-08	11.088
BTN3A3	0.79304	6.53799	6.4737	1.78e-09	2.34e-08	11.076
ZNF641	0.506016	6.79011	6.47176	1.8e-09	2.36e-08	11.0665
INVS	0.644712	6.00535	6.47166	1.8e-09	2.36e-08	11.066
ESRRB	-0.240315	2.98104	-6.46793	1.83e-09	2.4e-08	11.0478
ZNF675	0.252191	2.74644	6.46649	1.85e-09	2.42e-08	11.0407
KRT12	-0.274683	3.16104	-6.46277	1.88e-09	2.46e-08	11.0226
MYL6B	0.487332	5.13376	6.46015	1.91e-09	2.49e-08	11.0097
OR13G1	-0.32081	3.49105	-6.45887	1.92e-09	2.5e-08	11.0035
SNX24	0.433525	4.53043	6.45847	1.92e-09	2.51e-08	11.0015
SH2D4B	-0.333067	3.49031	-6.45837	1.92e-09	2.51e-08	11.001
P3H1	-0.289679	5.26132	-6.4568	1.94e-09	2.52e-08	10.9934
NEURL1B	0.380101	3.37395	6.45106	2e-09	2.6e-08	10.9654
UNC119B	0.862295	6.04303	6.44956	2.01e-09	2.61e-08	10.9581
SEPTIN14	-0.289193	3.8961	-6.44845	2.02e-09	2.63e-08	10.9526
PCDHB17P	-0.366698	3.50977	-6.44716	2.04e-09	2.64e-08	10.9463
EML2	0.456108	5.31806	6.44688	2.04e-09	2.64e-08	10.9449
CTDSPL	0.476944	6.36173	6.4468	2.04e-09	2.64e-08	10.9446
CDKN3	0.536933	4.96624	6.44536	2.05e-09	2.66e-08	10.9376
EYA4	-0.310458	4.48301	-6.44392	2.07e-09	2.68e-08	10.9305
SIMC1	-0.369061	3.86599	-6.44335	2.07e-09	2.68e-08	10.9277
GNB5	0.319669	4.53175	6.44145	2.09e-09	2.71e-08	10.9185
TMEM139	0.459267	5.39346	6.44104	2.1e-09	2.71e-08	10.9165
PHF8	-0.449532	5.71183	-6.43546	2.16e-09	2.78e-08	10.8892
ZNF121	-0.428203	3.67898	-6.43488	2.16e-09	2.79e-08	10.8864
CCDC190	-0.346814	3.08059	-6.4338	2.18e-09	2.8e-08	10.8811
FAM120A2P	-0.403294	4.82361	-6.43315	2.18e-09	2.81e-08	10.878
NECTIN4	-0.457588	4.32501	-6.43146	2.2e-09	2.83e-08	10.8697
IPPK	-0.419597	5.70264	-6.4292	2.23e-09	2.86e-08	10.8587
WDPCP	0.295296	3.19214	6.42896	2.23e-09	2.86e-08	10.8576
NLRC3	0.452788	4.5282	6.42662	2.26e-09	2.89e-08	10.8462
NTN5	-0.451733	4.643	-6.42491	2.28e-09	2.92e-08	10.8379
ART4	0.597563	4.59763	6.42428	2.28e-09	2.92e-08	10.8348
CENPE	0.255748	3.29664	6.42109	2.32e-09	2.97e-08	10.8192
PLEKHA4	-0.508121	5.22608	-6.41831	2.35e-09	3.01e-08	10.8057
COMMD9	0.476009	5.71845	6.41816	2.35e-09	3.01e-08	10.805
LRG1	-0.713059	7.48586	-6.41737	2.36e-09	3.02e-08	10.8011
SATB1	0.532324	5.69079	6.41604	2.38e-09	3.04e-08	10.7946
DNAJA4	-0.438411	4.61856	-6.41507	2.39e-09	3.05e-08	10.7899
GPR32	-0.400591	5.15334	-6.41429	2.4e-09	3.06e-08	10.7861
TMEM177	0.611817	6.33341	6.41132	2.43e-09	3.1e-08	10.7717
RNF26	0.424165	6.69962	6.41065	2.44e-09	3.11e-08	10.7684
KLHL3	0.529045	5.41023	6.40823	2.47e-09	3.14e-08	10.7566
SLC4A8	-0.526842	4.02264	-6.40592	2.5e-09	3.18e-08	10.7454
TOX2	-0.486673	6.02702	-6.403	2.54e-09	3.22e-08	10.7312
ANGPT1	0.401225	3.4496	6.4027	2.54e-09	3.23e-08	10.7297
ORC6	-0.403794	3.60937	-6.40178	2.55e-09	3.24e-08	10.7252
KLK8	-0.48178	4.47084	-6.39809	2.6e-09	3.3e-08	10.7073
S100A9	-0.654442	5.113	-6.39784	2.6e-09	3.3e-08	10.7061
SGSM2	0.403548	6.71688	6.3978	2.6e-09	3.3e-08	10.7059
MFNG	0.429392	5.28072	6.39515	2.64e-09	3.34e-08	10.693
CXCR6	0.462387	5.33405	6.394	2.65e-09	3.35e-08	10.6874
PPP1R9B	0.581692	9.74867	6.38972	2.71e-09	3.42e-08	10.6667
COG4	0.397943	6.35946	6.38671	2.75e-09	3.47e-08	10.652
IQSEC1	0.619183	9.14645	6.38579	2.76e-09	3.49e-08	10.6475
CHRM1	-0.344495	4.48978	-6.3842	2.79e-09	3.51e-08	10.6398
MYMK	-0.424323	4.20167	-6.38383	2.79e-09	3.52e-08	10.638
ACTRT3	-0.528903	4.65858	-6.38341	2.8e-09	3.52e-08	10.636
MTHFD2L	-0.560116	4.39047	-6.38169	2.82e-09	3.55e-08	10.6276
MYO5C	0.4676	4.74899	6.38072	2.84e-09	3.56e-08	10.6229
LARP6	0.522615	5.0592	6.38008	2.84e-09	3.57e-08	10.6199
NUSAP1	0.487224	4.13381	6.37989	2.85e-09	3.57e-08	10.6189
MIXL1	-0.413066	4.53527	-6.37584	2.9e-09	3.64e-08	10.5993
ICAM1	-0.656475	6.17536	-6.3754	2.91e-09	3.65e-08	10.5971
HES4	-0.427378	4.66186	-6.37262	2.95e-09	3.7e-08	10.5836
VEGFC	-0.470322	4.98947	-6.37136	2.97e-09	3.72e-08	10.5775
TRAF4	-0.441657	6.24999	-6.3705	2.98e-09	3.73e-08	10.5734
LTBR	-0.360297	5.80153	-6.36841	3.01e-09	3.77e-08	10.5632
OR8D2	-0.400721	3.66463	-6.36828	3.02e-09	3.77e-08	10.5626
CCDC9B	0.577598	4.67437	6.36515	3.06e-09	3.82e-08	10.5474
DNAJC5G	-0.372811	5.1318	-6.3651	3.06e-09	3.82e-08	10.5472
ZNF843	-0.403308	5.16966	-6.36363	3.09e-09	3.85e-08	10.54
UBXN11	-0.454659	4.73842	-6.36188	3.11e-09	3.88e-08	10.5316
USP46	0.368816	4.86712	6.36143	3.12e-09	3.88e-08	10.5294
RTN1	0.466496	4.76237	6.36074	3.13e-09	3.89e-08	10.526
TNFSF14	-0.915435	6.05774	-6.35874	3.16e-09	3.93e-08	10.5164
RSAD2	0.430975	3.43709	6.35826	3.17e-09	3.94e-08	10.514
CCDC167	0.594657	4.89008	6.35777	3.18e-09	3.94e-08	10.5116
GRM8	0.421747	3.98934	6.35736	3.18e-09	3.95e-08	10.5097
KDM7A	-0.405014	6.84909	-6.35395	3.24e-09	4.01e-08	10.4931
PDPN	-0.426296	5.1097	-6.35144	3.28e-09	4.06e-08	10.481
CYB561	0.507026	5.12857	6.35112	3.28e-09	4.06e-08	10.4794
S100A7L2	-0.390194	3.42832	-6.34944	3.31e-09	4.09e-08	10.4713
PIN4	0.772344	7.36048	6.34878	3.32e-09	4.1e-08	10.4681
CD177	-0.485583	5.05204	-6.34309	3.42e-09	4.22e-08	10.4406
H6PD	-0.329557	6.93728	-6.3429	3.42e-09	4.22e-08	10.4396
SMAD9	0.322578	4.43037	6.34283	3.42e-09	4.22e-08	10.4393
LPAR6	0.470762	4.19723	6.34087	3.46e-09	4.26e-08	10.4298
OR4K13	-0.338457	3.30222	-6.34043	3.46e-09	4.26e-08	10.4277
LRP11	0.537938	4.31417	6.33996	3.47e-09	4.27e-08	10.4254
TIPARP	-0.649703	4.90879	-6.33985	3.47e-09	4.27e-08	10.4249
GRIN1	-0.382937	4.93272	-6.3371	3.52e-09	4.33e-08	10.4116
C19orf44	0.510578	4.79562	6.33683	3.53e-09	4.33e-08	10.4103
CXorf66	0.343755	3.63433	6.33564	3.55e-09	4.35e-08	10.4045
OR10V1	-0.400599	4.21304	-6.33486	3.56e-09	4.36e-08	10.4007
VPREB1	-0.287025	3.37684	-6.33375	3.58e-09	4.39e-08	10.3954
CRB3	0.387825	7.09228	6.33284	3.6e-09	4.4e-08	10.391
OR10A6	-0.335629	3.39154	-6.33148	3.62e-09	4.43e-08	10.3844
SMC2	0.610519	6.41267	6.33115	3.63e-09	4.43e-08	10.3828
NCR1	-0.45325	5.22222	-6.32735	3.7e-09	4.51e-08	10.3645
URGCP	-0.37726	5.62401	-6.32683	3.7e-09	4.52e-08	10.3619
RRP9	-0.375728	5.95552	-6.32581	3.72e-09	4.54e-08	10.357
ITIH5	-0.409315	5.97387	-6.32435	3.75e-09	4.57e-08	10.3499
SNX20	-0.433632	5.61691	-6.32174	3.8e-09	4.63e-08	10.3373
OR52K1	-0.420632	3.85661	-6.31993	3.83e-09	4.67e-08	10.3286
TRIM25	0.538391	7.60347	6.31959	3.84e-09	4.67e-08	10.327
LRR1	0.376511	4.17772	6.31834	3.86e-09	4.7e-08	10.3209
ZNF750	-0.468496	6.24311	-6.31555	3.92e-09	4.76e-08	10.3075
TBC1D24	0.468822	6.16937	6.31515	3.93e-09	4.77e-08	10.3055
STX18	0.441327	4.1136	6.31217	3.98e-09	4.83e-08	10.2911
SAP130	0.622427	6.88452	6.31189	3.99e-09	4.84e-08	10.2898
SEMA6C	-0.412345	4.46874	-6.31055	4.02e-09	4.87e-08	10.2833
EPHX3	-0.553838	4.80098	-6.30861	4.05e-09	4.91e-08	10.274
NTRK1	-0.423767	4.26643	-6.30634	4.1e-09	4.96e-08	10.263
AHDC1	-0.491611	5.88941	-6.30505	4.13e-09	4.99e-08	10.2568
TBX3	0.765262	6.20064	6.30374	4.15e-09	5.02e-08	10.2505
PER2	-0.49724	6.03876	-6.30211	4.19e-09	5.06e-08	10.2426
KLK4	-0.396263	4.52825	-6.30078	4.21e-09	5.09e-08	10.2362
STON2	0.686544	5.14249	6.29953	4.24e-09	5.11e-08	10.2301
OR11G2	-0.40759	4.07258	-6.29729	4.29e-09	5.17e-08	10.2193
FIGN	0.599047	5.21376	6.29525	4.33e-09	5.22e-08	10.2095
MXD1	-0.446652	4.80305	-6.29342	4.37e-09	5.26e-08	10.2007
ASTN2	0.461431	5.4145	6.29329	4.37e-09	5.26e-08	10.2
REC114	-0.37082	4.41566	-6.29316	4.38e-09	5.26e-08	10.1994
DEFB127	-0.256503	3.34402	-6.29316	4.38e-09	5.26e-08	10.1994
H2AC6	0.555635	5.15104	6.29194	4.4e-09	5.28e-08	10.1935
SAMD7	-0.354474	4.27545	-6.29142	4.41e-09	5.29e-08	10.191
MED11	0.412912	4.89689	6.29131	4.42e-09	5.29e-08	10.1905
ASCL2	0.465963	5.61647	6.29105	4.42e-09	5.3e-08	10.1892
EI24	0.846782	7.09973	6.29079	4.43e-09	5.3e-08	10.188
ISCA2	0.400535	4.87392	6.28912	4.46e-09	5.34e-08	10.18
RSPH10B2	0.327525	3.16548	6.28636	4.53e-09	5.41e-08	10.1667
ADAMTS5	0.663193	5.17419	6.28627	4.53e-09	5.41e-08	10.1663
SLC6A18	-0.378513	6.23322	-6.28583	4.54e-09	5.42e-08	10.1641
KRT10-AS1	0.371926	4.59468	6.2821	4.62e-09	5.51e-08	10.1461
CEP250	0.398559	5.29966	6.28127	4.64e-09	5.53e-08	10.1421
MSMB	0.290963	4.25735	6.28121	4.64e-09	5.53e-08	10.1419
TTC8	0.615138	7.0381	6.28117	4.64e-09	5.53e-08	10.1417
PLEKHF1	-0.443658	6.0628	-6.2798	4.67e-09	5.56e-08	10.1351
MYH13	-0.3378	4.61365	-6.2793	4.69e-09	5.57e-08	10.1327
ANKRD30A	-0.381795	3.77052	-6.27838	4.71e-09	5.59e-08	10.1282
EGFLAM	-0.354117	5.41703	-6.27727	4.73e-09	5.62e-08	10.1229
OR7D2	-0.308602	4.53982	-6.27606	4.76e-09	5.65e-08	10.1171
TFAP2B	-0.298922	3.57656	-6.27546	4.78e-09	5.66e-08	10.1142
ERF	-0.480825	6.74517	-6.27137	4.87e-09	5.77e-08	10.0945
TMC7	-0.427379	5.14054	-6.27059	4.89e-09	5.79e-08	10.0908
KCNG4	-0.427069	4.27544	-6.26981	4.91e-09	5.81e-08	10.087
PPL	0.573721	6.51564	6.26964	4.92e-09	5.81e-08	10.0862
SGMS2	-0.65636	5.0293	-6.26951	4.92e-09	5.81e-08	10.0856
SRRM4	-0.445474	4.86003	-6.26951	4.92e-09	5.81e-08	10.0856
DELE1	0.342464	5.98647	6.26939	4.92e-09	5.81e-08	10.085
DBNDD1	0.542507	5.35944	6.26715	4.98e-09	5.87e-08	10.0742
SELENOM	-0.543954	4.3371	-6.26655	4.99e-09	5.88e-08	10.0713
CAND2	0.484883	5.93852	6.26634	5e-09	5.88e-08	10.0703
BPIFC	-0.396702	4.80388	-6.26595	5.01e-09	5.89e-08	10.0685
ZNF780A	0.730558	6.10585	6.26506	5.03e-09	5.91e-08	10.0642
FABP4	0.838732	4.51522	6.2637	5.06e-09	5.95e-08	10.0576
ANKMY2	0.288718	4.45537	6.26319	5.07e-09	5.96e-08	10.0552
TRIM59	0.250572	3.39668	6.26248	5.09e-09	5.98e-08	10.0518
PCNA	0.482806	3.5361	6.26007	5.15e-09	6.04e-08	10.0402
HEXIM1	0.666923	6.92953	6.2591	5.18e-09	6.07e-08	10.0355
RHOD	-0.428745	5.72788	-6.25896	5.18e-09	6.07e-08	10.0349
PPIL2	0.71983	8.80455	6.25854	5.19e-09	6.08e-08	10.0328
HIF1AN	0.400213	5.22969	6.25831	5.2e-09	6.08e-08	10.0317
TUBG2	0.451399	5.22904	6.25707	5.23e-09	6.11e-08	10.0258
TLR2	-0.677975	4.28749	-6.25681	5.24e-09	6.12e-08	10.0245
AP3B2	-0.325153	4.87478	-6.2563	5.25e-09	6.13e-08	10.0221
UGT2A3	0.747124	5.16808	6.25564	5.27e-09	6.14e-08	10.0189
EID2B	-0.461372	4.88844	-6.25416	5.3e-09	6.18e-08	10.0118
TCN1	-0.500366	4.29982	-6.25408	5.31e-09	6.18e-08	10.0114
PRKCZ	0.789564	6.46499	6.2514	5.38e-09	6.26e-08	9.99855
ZNF552	0.632741	5.68973	6.25055	5.4e-09	6.28e-08	9.99446
RAB32	0.360983	4.27217	6.25049	5.4e-09	6.28e-08	9.99419
RHPN2	-0.346563	5.82953	-6.24416	5.57e-09	6.47e-08	9.96378
KDM6B	-0.749644	7.11972	-6.24318	5.6e-09	6.5e-08	9.9591
OR5V1	-0.385011	4.36777	-6.24201	5.63e-09	6.54e-08	9.95349
ARMT1	0.436314	3.49603	6.24133	5.65e-09	6.55e-08	9.9502
AP1M2	-0.3796	3.89365	-6.24065	5.67e-09	6.57e-08	9.94694
PRKACA	0.622802	8.98673	6.2403	5.68e-09	6.58e-08	9.94526
ODF4	-0.385307	4.02272	-6.2383	5.74e-09	6.64e-08	9.93568
ARHGEF9	0.465883	5.13954	6.23713	5.77e-09	6.67e-08	9.93005
COL6A5	-0.342908	4.10869	-6.23646	5.79e-09	6.69e-08	9.92682
HYLS1	0.384488	4.67022	6.23517	5.82e-09	6.73e-08	9.92067
KDM8	0.752925	6.32989	6.23171	5.92e-09	6.84e-08	9.90405
WASF3	0.419507	4.15432	6.23003	5.97e-09	6.89e-08	9.89599
DENND2C	0.500706	5.79765	6.22795	6.03e-09	6.96e-08	9.88603
PMS2P9	-0.483964	5.46673	-6.22775	6.04e-09	6.96e-08	9.8851
ZNF740	0.459132	5.4717	6.22729	6.05e-09	6.97e-08	9.88287
CDT1	0.410765	4.89637	6.22703	6.06e-09	6.98e-08	9.88162
XYLT2	0.386928	4.99969	6.22527	6.11e-09	7.03e-08	9.87318
ZNF790	0.441184	4.84726	6.21967	6.29e-09	7.22e-08	9.84639
SIGMAR1	0.520053	9.84443	6.21737	6.36e-09	7.3e-08	9.83537
TEAD4	-0.55236	5.0625	-6.21578	6.41e-09	7.35e-08	9.82776
DDX19A	-0.417311	4.88247	-6.21506	6.43e-09	7.37e-08	9.8243
KIF3B	0.408249	5.72647	6.21413	6.46e-09	7.4e-08	9.81986
RIMS3	0.353097	4.42539	6.21267	6.51e-09	7.45e-08	9.81286
OTP	-0.399072	4.74433	-6.20943	6.61e-09	7.56e-08	9.79738
ZDHHC23	0.414252	4.11299	6.20937	6.61e-09	7.56e-08	9.79708
FGFR2	0.702919	8.34511	6.20923	6.62e-09	7.56e-08	9.79638
CCDC38	-0.383511	3.59136	-6.20902	6.62e-09	7.57e-08	9.79538
HEATR6	0.36561	4.31544	6.20462	6.77e-09	7.73e-08	9.77435
FOXC2	-0.448491	5.08174	-6.20383	6.79e-09	7.75e-08	9.77058
OR6M1	-0.382342	3.55478	-6.20373	6.8e-09	7.75e-08	9.77009
TMEM182	0.380033	3.73378	6.2034	6.81e-09	7.76e-08	9.76853
PRKACB	0.512318	6.11046	6.20155	6.87e-09	7.82e-08	9.75967
PRAME	-0.297036	3.29325	-6.2011	6.89e-09	7.84e-08	9.7575
TMEM64	0.724062	5.51494	6.19954	6.94e-09	7.89e-08	9.75006
NOS1	-0.435702	5.05572	-6.19675	7.03e-09	7.99e-08	9.73674
PTGES	-0.517899	5.68648	-6.19626	7.05e-09	8.01e-08	9.73435
CFAP77	-0.382435	4.10514	-6.19582	7.07e-09	8.02e-08	9.73227
GP6	-0.460041	4.40611	-6.19509	7.09e-09	8.04e-08	9.72878
PIM2	-0.390417	3.79667	-6.19262	7.18e-09	8.13e-08	9.71698
TAS1R1	-0.489514	5.71057	-6.1925	7.18e-09	8.13e-08	9.71643
NFYB	0.428725	4.46404	6.19241	7.18e-09	8.13e-08	9.71598
PNPLA3	0.703442	5.27779	6.18856	7.32e-09	8.28e-08	9.69757
CALCB	-0.366344	4.06325	-6.18724	7.37e-09	8.33e-08	9.6913
PDHA1	0.346242	6.66801	6.18708	7.38e-09	8.33e-08	9.69051
PXDC1	-0.498073	4.94222	-6.18682	7.38e-09	8.34e-08	9.6893
SLC17A5	0.413962	4.91111	6.18633	7.4e-09	8.35e-08	9.68694
CAV1	-0.368454	5.09381	-6.18366	7.5e-09	8.46e-08	9.67421
RLBP1	-0.359772	4.23584	-6.18342	7.51e-09	8.46e-08	9.67303
ALDH3A1	0.480724	4.57694	6.18311	7.52e-09	8.47e-08	9.67157
PSG1	-0.382657	3.33827	-6.18304	7.52e-09	8.47e-08	9.67122
GPR152	-0.399706	4.40855	-6.1813	7.59e-09	8.53e-08	9.66293
TEX37	-0.474663	5.49501	-6.18119	7.59e-09	8.53e-08	9.66242
ASTE1	0.339575	3.37319	6.17998	7.64e-09	8.58e-08	9.6566
LGR5	0.482713	3.99246	6.17894	7.67e-09	8.62e-08	9.65167
RBP5	0.638197	6.89635	6.17859	7.69e-09	8.63e-08	9.64998
TMEM80	0.450797	5.566	6.17733	7.74e-09	8.67e-08	9.644
TYRO3	-0.335729	4.96248	-6.17078	7.99e-09	8.95e-08	9.61274
VSX2	-0.432795	3.89256	-6.17041	8e-09	8.96e-08	9.61097
SMAD6	0.690924	7.46714	6.16772	8.11e-09	9.07e-08	9.59816
IFIH1	0.376235	5.54712	6.16385	8.26e-09	9.24e-08	9.57971
SDCCAG8	0.541096	6.15393	6.16384	8.26e-09	9.24e-08	9.57963
NUPR1	0.595998	7.55909	6.16363	8.27e-09	9.24e-08	9.57866
MKKS	0.377521	6.61568	6.16012	8.41e-09	9.39e-08	9.56194
GDE1	0.605645	5.50302	6.15912	8.46e-09	9.43e-08	9.55718
WDR91	0.327699	5.80181	6.15739	8.53e-09	9.51e-08	9.54893
POU4F3	-0.499695	3.62313	-6.15697	8.55e-09	9.52e-08	9.54693
SUPT20H	0.589435	6.17652	6.15453	8.65e-09	9.63e-08	9.53529
STBD1	0.68709	5.54552	6.1538	8.68e-09	9.66e-08	9.53181
TP53I11	-0.494307	4.29474	-6.14834	8.91e-09	9.91e-08	9.50582
HACD4	-0.51418	5.29386	-6.14793	8.93e-09	9.93e-08	9.50387
SLC26A1	0.532986	5.4654	6.14765	8.94e-09	9.93e-08	9.50255
KHDC1	-0.35279	3.8275	-6.14737	8.96e-09	9.94e-08	9.50119
ZNF229	0.26658	3.55608	6.14585	9.02e-09	1e-07	9.494
PRM2	-0.425518	4.60788	-6.1411	9.23e-09	1.02e-07	9.4714
DAB1	0.651487	5.59421	6.1385	9.35e-09	1.04e-07	9.45903
MAPK8IP3	-0.316857	5.89991	-6.13533	9.5e-09	1.05e-07	9.44397
SIX3	-0.472316	5.09033	-6.13113	9.69e-09	1.07e-07	9.42399
PFKFB2	-0.278158	4.71231	-6.13035	9.73e-09	1.08e-07	9.42028
SLC24A2	-0.464692	3.85161	-6.12986	9.75e-09	1.08e-07	9.41794
ANKLE1	-0.52205	4.99407	-6.12921	9.79e-09	1.08e-07	9.41487
EBLN2	-0.443143	5.45949	-6.12847	9.82e-09	1.08e-07	9.41135
EGR2	-0.368414	4.94179	-6.12581	9.95e-09	1.1e-07	9.39872
ZNF821	0.39742	4.13836	6.12379	1e-08	1.11e-07	9.38912
OR5C1	-0.326237	4.6934	-6.12186	1.01e-08	1.12e-07	9.37998
ACBD7	-0.417098	4.26444	-6.11873	1.03e-08	1.13e-07	9.36512
KLK13	-0.451331	4.357	-6.11873	1.03e-08	1.13e-07	9.36508
WNT5B	0.471995	4.97476	6.11867	1.03e-08	1.13e-07	9.36483
NLGN1	-0.546149	4.63414	-6.1186	1.03e-08	1.13e-07	9.3645
CSMD1	-0.328529	4.62973	-6.11676	1.04e-08	1.14e-07	9.35575
ATG4C	0.376367	4.18602	6.11486	1.05e-08	1.15e-07	9.34674
JPH1	-0.289185	3.4035	-6.11475	1.05e-08	1.15e-07	9.34622
ZFAND2B	0.482274	4.88441	6.11432	1.05e-08	1.15e-07	9.34418
KLRB1	0.539072	4.93314	6.11345	1.06e-08	1.16e-07	9.34003
ICA1	0.545479	5.0241	6.11203	1.06e-08	1.16e-07	9.33331
FAM86B3P	-0.345329	5.11482	-6.11111	1.07e-08	1.17e-07	9.32893
RSPH9	-0.391275	3.83809	-6.11014	1.07e-08	1.17e-07	9.32432
ALPP	-0.40072	4.75896	-6.10878	1.08e-08	1.18e-07	9.31787
GDPD3	0.444968	5.06701	6.10863	1.08e-08	1.18e-07	9.31717
TH	-0.352239	5.03941	-6.10801	1.09e-08	1.18e-07	9.31425
CXCL13	-0.333959	4.58131	-6.10762	1.09e-08	1.19e-07	9.31237
CELA3A	-0.391254	5.08164	-6.1068	1.09e-08	1.19e-07	9.30848
SCN1A	-0.372035	3.9061	-6.10253	1.11e-08	1.21e-07	9.28827
MEOX1	-0.462575	4.99189	-6.10109	1.12e-08	1.22e-07	9.28145
HPS3	0.574135	10.7376	6.10055	1.13e-08	1.22e-07	9.27889
NAP1L3	0.388644	3.04906	6.09686	1.15e-08	1.25e-07	9.26137
TOM1L1	0.37668	6.70447	6.09659	1.15e-08	1.25e-07	9.26009
RFC2	-0.410369	3.80927	-6.09444	1.16e-08	1.26e-07	9.24991
MAD2L2	0.409431	4.66994	6.09427	1.16e-08	1.26e-07	9.24913
TMEM121B	-0.35961	3.90488	-6.09219	1.17e-08	1.27e-07	9.23926
MANBA	0.47819	5.56462	6.09191	1.17e-08	1.27e-07	9.23794
SMIM3	-0.519417	4.91841	-6.09049	1.18e-08	1.28e-07	9.2312
KLRF1	0.383677	3.67953	6.08928	1.19e-08	1.29e-07	9.22551
OR5T3	-0.207964	2.9323	-6.0886	1.19e-08	1.29e-07	9.22226
SMTN	-0.508206	6.1416	-6.08816	1.2e-08	1.29e-07	9.22021
SLITRK2	-0.36578	4.28654	-6.08707	1.2e-08	1.3e-07	9.21503
RNF213	0.417739	6.54546	6.0859	1.21e-08	1.3e-07	9.20949
CALB2	-0.434625	4.69051	-6.08409	1.22e-08	1.32e-07	9.20092
TAGLN	-1.15536	7.44228	-6.08363	1.22e-08	1.32e-07	9.19874
TSSK4	-0.341957	4.5755	-6.08289	1.23e-08	1.32e-07	9.19525
ARMC12	-0.31537	4.16749	-6.08162	1.23e-08	1.33e-07	9.18922
STOML1	0.341405	5.61215	6.07967	1.25e-08	1.34e-07	9.18002
AK4	0.619501	8.22246	6.07945	1.25e-08	1.34e-07	9.179
POLH	0.442159	5.91568	6.07793	1.26e-08	1.35e-07	9.17178
ATP6V1B1	-0.454099	4.21843	-6.07748	1.26e-08	1.35e-07	9.16968
C1orf112	0.414441	4.04684	6.07739	1.26e-08	1.35e-07	9.16924
RHBDD2	-0.350887	4.36816	-6.07711	1.26e-08	1.35e-07	9.1679
TEX28	-0.387055	4.24418	-6.07519	1.27e-08	1.36e-07	9.15884
OAZ2	0.474961	5.59195	6.07499	1.27e-08	1.36e-07	9.15787
CCBE1	-0.457772	4.19803	-6.07492	1.27e-08	1.36e-07	9.15754
KANK4	0.619605	5.20735	6.07491	1.27e-08	1.36e-07	9.1575
SPATS2	0.486973	4.48482	6.07425	1.28e-08	1.37e-07	9.15438
ANO10	0.372008	5.5404	6.0741	1.28e-08	1.37e-07	9.15369
KCNK10	-0.413818	5.12554	-6.07263	1.29e-08	1.38e-07	9.14672
HSP90AB4P	-0.396063	5.27364	-6.07151	1.3e-08	1.38e-07	9.14146
NCS1	-0.426175	5.77731	-6.0707	1.3e-08	1.39e-07	9.13761
MMP28	-0.339025	4.36831	-6.0705	1.3e-08	1.39e-07	9.13665
TMEM141	0.33181	6.05354	6.06846	1.31e-08	1.4e-07	9.12701
CD40LG	0.315917	4.32683	6.06767	1.32e-08	1.41e-07	9.12331
PTPRU	0.433397	4.9799	6.06388	1.34e-08	1.43e-07	9.1054
CRYBG1	0.570695	5.47146	6.06273	1.35e-08	1.44e-07	9.09994
IGFBP6	-0.400394	4.14585	-6.05992	1.37e-08	1.46e-07	9.08671
CSTL1	-0.400264	3.89064	-6.05888	1.38e-08	1.46e-07	9.08177
RSPO4	-0.349262	4.40219	-6.05827	1.38e-08	1.47e-07	9.07891
SPRYD7	0.345492	6.75511	6.05794	1.38e-08	1.47e-07	9.07732
A4GALT	-0.447592	5.44277	-6.05365	1.41e-08	1.5e-07	9.05711
TSPAN12	0.505617	6.22904	6.0518	1.43e-08	1.51e-07	9.04836
ANKRD55	0.429479	4.35475	6.05152	1.43e-08	1.51e-07	9.04704
ROGDI	0.43294	5.47716	6.05039	1.44e-08	1.52e-07	9.04172
PUS7	-0.45693	3.80401	-6.04963	1.44e-08	1.52e-07	9.03815
LONRF3	-0.697369	4.75197	-6.04942	1.44e-08	1.53e-07	9.03715
PYROXD2	0.718092	8.0201	6.0469	1.46e-08	1.54e-07	9.02525
LMNB1	-0.475471	6.08807	-6.0467	1.46e-08	1.54e-07	9.0243
MGAM	-0.409258	5.36865	-6.04655	1.46e-08	1.54e-07	9.02361
PLCL2	0.315938	3.04339	6.04419	1.48e-08	1.56e-07	9.01246
PIP5K1C	-0.395045	6.33905	-6.04405	1.48e-08	1.56e-07	9.01181
EBI3	-0.413041	5.00208	-6.04273	1.49e-08	1.57e-07	9.0056
FAM117A	0.467855	4.88314	6.04096	1.5e-08	1.58e-07	8.99723
PRPH	-0.413914	4.43799	-6.0373	1.53e-08	1.61e-07	8.97998
LOC440313	-0.431076	3.90047	-6.0368	1.53e-08	1.61e-07	8.97765
DRD1	0.374095	3.92459	6.0365	1.54e-08	1.61e-07	8.97625
TWNK	-0.382496	5.14896	-6.0365	1.54e-08	1.61e-07	8.97621
C6orf15	-0.406279	4.37582	-6.03562	1.54e-08	1.62e-07	8.97209
CASTOR1	0.356441	4.35101	6.03465	1.55e-08	1.63e-07	8.96751
BOLA1	0.416768	3.92194	6.03304	1.56e-08	1.64e-07	8.95995
LANCL1	0.377988	6.14943	6.03275	1.56e-08	1.64e-07	8.95858
MSANTD4	0.379516	4.30568	6.03029	1.58e-08	1.66e-07	8.94698
FLCN	0.458275	6.0686	6.02558	1.62e-08	1.69e-07	8.92482
PIK3R1	0.637233	10.2957	6.02234	1.64e-08	1.72e-07	8.90956
DKK1	-0.341612	3.66425	-6.0218	1.65e-08	1.72e-07	8.90703
CPEB2	0.640352	5.92309	6.0209	1.66e-08	1.73e-07	8.90279
LIN28B	-0.404206	4.62673	-6.01913	1.67e-08	1.74e-07	8.89446
MORN4	0.707001	5.96194	6.01794	1.68e-08	1.75e-07	8.88888
DYDC2	-0.388468	3.42318	-6.01557	1.7e-08	1.77e-07	8.87771
KCTD1	0.465021	5.7247	6.01311	1.72e-08	1.79e-07	8.86613
IDI2	-0.462484	4.54795	-6.0127	1.72e-08	1.8e-07	8.86423
DLL3	-0.349297	5.52392	-6.01256	1.72e-08	1.8e-07	8.86358
ELMOD2	0.54595	3.79968	6.01196	1.73e-08	1.8e-07	8.86076
DFFA	0.497808	7.73671	6.00979	1.75e-08	1.82e-07	8.85056
FST	-0.533751	5.24026	-6.00957	1.75e-08	1.82e-07	8.8495
ELAPOR1	-0.448709	5.94334	-6.00877	1.76e-08	1.82e-07	8.84574
EGR1	-1.69674	8.35478	-6.00875	1.76e-08	1.82e-07	8.84568
EEF1AKMT3	0.407889	5.48115	6.00615	1.78e-08	1.85e-07	8.83345
SLC16A14	0.409875	3.7228	6.00589	1.78e-08	1.85e-07	8.8322
GGT7	0.310395	6.08667	6.00569	1.78e-08	1.85e-07	8.83126
CBX2	0.476669	4.2938	6.0053	1.78e-08	1.85e-07	8.82945
RANGRF	0.36649	3.68456	6.00453	1.79e-08	1.86e-07	8.82584
JMJD6	-0.418438	4.1796	-6.00326	1.8e-08	1.87e-07	8.81987
FLJ42393	-0.44194	5.36026	-6.00248	1.81e-08	1.87e-07	8.81619
PLPP7	-0.406176	6.15517	-6.00096	1.82e-08	1.88e-07	8.80908
ATF7IP	0.693226	8.29377	6.00054	1.83e-08	1.89e-07	8.80709
ISM2	-0.336194	5.32122	-5.99817	1.85e-08	1.91e-07	8.79596
ANAPC7	0.444623	5.3758	5.99675	1.86e-08	1.92e-07	8.7893
EFNA4	0.446842	5.18508	5.99524	1.87e-08	1.93e-07	8.78222
RCCD1	0.55489	5.32656	5.99465	1.88e-08	1.94e-07	8.77945
SLFN12	0.4076	3.19769	5.99379	1.89e-08	1.94e-07	8.7754
RELB	-0.412208	4.24027	-5.9937	1.89e-08	1.94e-07	8.77498
PDZD9	-0.424438	4.46667	-5.99345	1.89e-08	1.94e-07	8.7738
CFAP61	-0.388974	4.49437	-5.99266	1.9e-08	1.95e-07	8.77011
TMCO4	0.321466	5.50262	5.99207	1.9e-08	1.96e-07	8.76734
ANK2	-0.569395	5.39925	-5.9903	1.92e-08	1.97e-07	8.75904
CRYBA4	-0.403033	3.92812	-5.98869	1.93e-08	1.99e-07	8.75147
CCNA1	-0.230013	3.24111	-5.98826	1.94e-08	1.99e-07	8.74946
SSX3	-0.359529	3.6775	-5.9875	1.94e-08	1.99e-07	8.7459
GTF2IRD1	0.506864	5.33446	5.9867	1.95e-08	2e-07	8.74217
RFX5	0.454664	6.61568	5.98626	1.96e-08	2e-07	8.74009
SERPINB9	-0.880781	6.44146	-5.98426	1.98e-08	2.02e-07	8.73072
RCL1	-0.52725	7.23028	-5.9842	1.98e-08	2.02e-07	8.73045
GDPD1	0.42979	4.30948	5.98406	1.98e-08	2.02e-07	8.72976
ASAH2B	0.377744	3.07917	5.98365	1.98e-08	2.02e-07	8.72784
ADM	-0.774324	7.18226	-5.97856	2.03e-08	2.07e-07	8.70401
CCDC149	-0.476796	4.87992	-5.97771	2.04e-08	2.08e-07	8.70002
SMG6	0.375853	4.86633	5.97766	2.04e-08	2.08e-07	8.69977
IRS2	-0.830178	6.94335	-5.97643	2.05e-08	2.09e-07	8.69403
DAOA	-0.316405	3.55903	-5.97582	2.06e-08	2.1e-07	8.69118
DNTTIP2	-0.38945	3.48665	-5.97417	2.07e-08	2.11e-07	8.68343
ABCC4	0.966032	4.16184	5.97083	2.11e-08	2.14e-07	8.66778
RABGAP1L	0.453595	6.08077	5.96976	2.12e-08	2.15e-07	8.66276
ZDHHC2	0.501774	4.66734	5.96833	2.13e-08	2.17e-07	8.6561
KRT72	-0.313425	4.55447	-5.967	2.15e-08	2.18e-07	8.64987
SUN2	-0.337708	5.05374	-5.96692	2.15e-08	2.18e-07	8.6495
LOC284441	0.396797	7.74916	5.96586	2.16e-08	2.19e-07	8.64454
MC3R	-0.375964	3.64661	-5.96437	2.17e-08	2.2e-07	8.63757
RHNO1	0.315147	3.90542	5.9621	2.2e-08	2.23e-07	8.62695
FAM50B	0.571504	4.89645	5.96178	2.2e-08	2.23e-07	8.62544
LRIG1	-0.478547	6.38048	-5.96051	2.21e-08	2.24e-07	8.61949
SLC22A18AS	0.473169	4.42333	5.95926	2.23e-08	2.25e-07	8.61366
ZNF408	-0.347517	5.32863	-5.9591	2.23e-08	2.25e-07	8.6129
LIX1	-0.389983	4.41233	-5.95806	2.24e-08	2.26e-07	8.60804
KERA	-0.189145	2.90853	-5.95432	2.28e-08	2.3e-07	8.59055
GRM3	-0.43905	5.17212	-5.95419	2.28e-08	2.3e-07	8.58994
MORC2	-0.340191	4.57815	-5.95356	2.29e-08	2.31e-07	8.58699
OR5F1	-0.372171	3.6074	-5.95174	2.31e-08	2.33e-07	8.57848
PIGF	0.505095	5.21941	5.94905	2.34e-08	2.36e-07	8.5659
RABL3	0.435183	5.15443	5.94812	2.35e-08	2.37e-07	8.56158
TMC8	0.374426	6.39034	5.94804	2.35e-08	2.37e-07	8.56118
NME5	-0.326912	4.49281	-5.94728	2.36e-08	2.37e-07	8.55766
POLR3C	-0.270606	4.43418	-5.94499	2.39e-08	2.4e-07	8.54694
FTO	0.446184	5.25817	5.94346	2.4e-08	2.42e-07	8.53982
ITPK1	0.429846	6.42937	5.94136	2.43e-08	2.44e-07	8.52998
ACSBG2	-0.308465	3.39292	-5.9413	2.43e-08	2.44e-07	8.52971
COL9A3	0.421464	4.29572	5.93954	2.45e-08	2.46e-07	8.52148
OR6Q1	-0.367219	4.71171	-5.93949	2.45e-08	2.46e-07	8.52125
ZNF510	0.518763	5.54516	5.93862	2.46e-08	2.46e-07	8.51723
DAPL1	-0.395091	3.89602	-5.93862	2.46e-08	2.46e-07	8.51718
DUSP10	-0.529237	6.40631	-5.93649	2.49e-08	2.49e-07	8.50728
BCAM	-0.316092	6.05833	-5.93317	2.53e-08	2.53e-07	8.49175
NR2F2	0.492281	9.25482	5.93284	2.53e-08	2.53e-07	8.49025
GCNT3	-0.383454	4.06901	-5.93199	2.54e-08	2.54e-07	8.48626
NINL	0.591009	5.41673	5.9316	2.54e-08	2.54e-07	8.48443
ACBD4	0.726866	6.99332	5.93098	2.55e-08	2.55e-07	8.48155
IKZF3	0.492323	4.75611	5.93066	2.56e-08	2.55e-07	8.48004
SGTB	0.895023	6.41562	5.93022	2.56e-08	2.55e-07	8.47803
ASPA	-0.449664	4.3914	-5.92936	2.57e-08	2.56e-07	8.474
BPIFB1	-0.384654	4.36185	-5.92933	2.57e-08	2.56e-07	8.47385
ENTREP3	0.405887	4.60605	5.92886	2.58e-08	2.57e-07	8.47166
C1orf210	0.445544	5.03306	5.92765	2.59e-08	2.58e-07	8.46603
THEMIS	0.448417	4.63033	5.92599	2.61e-08	2.6e-07	8.45828
C4orf17	-0.357112	4.49832	-5.92516	2.62e-08	2.61e-07	8.45441
ARHGAP6	-0.367705	5.83676	-5.92325	2.65e-08	2.63e-07	8.44553
FAM149A	0.497403	6.21665	5.92295	2.65e-08	2.63e-07	8.44414
HES6	0.409872	4.101	5.92079	2.68e-08	2.66e-07	8.43404
HOXB1	-0.435909	5.19297	-5.91988	2.69e-08	2.67e-07	8.42979
TANGO6	0.32257	5.67471	5.91875	2.71e-08	2.68e-07	8.42454
TMEM242	0.706063	6.38929	5.91623	2.74e-08	2.71e-07	8.41281
POU3F2	-0.280151	3.33245	-5.91338	2.78e-08	2.75e-07	8.39952
LZTS2	0.46404	7.21116	5.91239	2.79e-08	2.76e-07	8.39493
PAQR4	0.53295	5.96214	5.91103	2.81e-08	2.78e-07	8.3886
QKI	0.452009	7.23674	5.90865	2.84e-08	2.81e-07	8.37752
PLP1	-0.472594	5.81149	-5.90707	2.86e-08	2.83e-07	8.37016
PCBP4	0.345005	5.27182	5.90414	2.9e-08	2.86e-07	8.35654
LHFPL4	-0.517574	6.19948	-5.90139	2.94e-08	2.9e-07	8.34371
PARD6B	0.489206	4.57233	5.89849	2.98e-08	2.94e-07	8.33023
OTOP3	-0.30218	4.13814	-5.89825	2.98e-08	2.94e-07	8.32911
HS6ST3	-0.406163	5.30495	-5.8981	2.99e-08	2.94e-07	8.32845
PPIA	0.367042	11.5593	5.89722	3e-08	2.95e-07	8.32432
SSR3	0.690907	7.81535	5.89562	3.02e-08	2.97e-07	8.31689
TAMALIN	-0.577249	7.37198	-5.89286	3.06e-08	3.01e-07	8.30406
STAG3	0.440706	4.41816	5.89079	3.09e-08	3.04e-07	8.29448
PCDHGA8	-0.304649	3.78634	-5.88995	3.11e-08	3.05e-07	8.29054
TMPO	-0.404498	4.92396	-5.88791	3.14e-08	3.08e-07	8.28108
GABRA2	-0.384045	4.09996	-5.88607	3.16e-08	3.1e-07	8.27253
ZNF462	-0.474164	4.79494	-5.88527	3.18e-08	3.11e-07	8.26882
POLG	0.326991	5.34093	5.88293	3.21e-08	3.15e-07	8.25793
TSSK6	-0.397267	3.89645	-5.88094	3.24e-08	3.17e-07	8.24872
NDUFS4	0.660842	6.94342	5.88071	3.25e-08	3.18e-07	8.24763
ING2	0.338612	3.55235	5.87618	3.32e-08	3.24e-07	8.22661
ITGB3BP	0.431896	3.83866	5.87227	3.38e-08	3.3e-07	8.20849
FOLR3	-0.51028	5.0067	-5.87064	3.41e-08	3.33e-07	8.20092
SKA2	0.627397	4.21443	5.86837	3.44e-08	3.36e-07	8.19038
SV2C	-0.348563	4.26466	-5.86836	3.44e-08	3.36e-07	8.19033
ROPN1L	-0.326766	3.30075	-5.86833	3.44e-08	3.36e-07	8.19023
C10orf53	-0.375256	4.90266	-5.86706	3.46e-08	3.38e-07	8.18431
TRIM31	0.629297	4.0815	5.867	3.47e-08	3.38e-07	8.18403
WDR48	0.348149	8.10815	5.86672	3.47e-08	3.38e-07	8.18275
MPZL3	0.345659	5.69753	5.86629	3.48e-08	3.38e-07	8.18078
ANAPC15	0.321749	5.55271	5.86601	3.48e-08	3.39e-07	8.17943
NLRP11	0.386933	3.41565	5.8655	3.49e-08	3.39e-07	8.17712
CALY	-0.338228	5.10597	-5.86263	3.54e-08	3.44e-07	8.16379
FAM76A	0.441657	5.26804	5.86241	3.54e-08	3.44e-07	8.16278
PSME3IP1	0.351333	5.75839	5.86138	3.56e-08	3.45e-07	8.15801
GRAMD1C	0.570258	5.16595	5.86123	3.56e-08	3.45e-07	8.15732
HTR3C	-0.43041	4.2798	-5.86068	3.57e-08	3.46e-07	8.15477
ZDHHC19	-0.442827	5.50016	-5.85852	3.61e-08	3.5e-07	8.14476
OAS1	0.650368	7.16428	5.8579	3.62e-08	3.5e-07	8.14187
PTGER3	-0.406793	5.1202	-5.85675	3.64e-08	3.52e-07	8.13657
STX17	0.648728	7.20416	5.85515	3.67e-08	3.55e-07	8.12916
C2orf66	-0.346622	3.65829	-5.85489	3.67e-08	3.55e-07	8.12795
PJA1	0.391473	4.35696	5.85429	3.68e-08	3.56e-07	8.12516
THEM6	0.422455	5.41937	5.85387	3.69e-08	3.56e-07	8.12324
C5AR1	-0.943521	7.86285	-5.85363	3.69e-08	3.56e-07	8.12212
PPP2R2B	-0.411723	4.46255	-5.85282	3.71e-08	3.58e-07	8.11835
KRTAP10-4	-0.331966	4.16514	-5.85078	3.74e-08	3.61e-07	8.10893
RAP2A	0.348717	5.22174	5.85008	3.76e-08	3.62e-07	8.10568
MATN4	-0.435695	5.45597	-5.84833	3.79e-08	3.65e-07	8.0976
ZNF300	-0.339173	3.74643	-5.84762	3.8e-08	3.66e-07	8.0943
ISL1	-0.310728	4.37993	-5.84395	3.87e-08	3.72e-07	8.0773
DENND11	0.554203	9.34866	5.84281	3.89e-08	3.74e-07	8.07203
XRCC1	0.461238	6.79377	5.84208	3.9e-08	3.75e-07	8.06865
FUOM	0.563402	6.68611	5.84174	3.91e-08	3.75e-07	8.06708
APC	0.385695	6.14837	5.84103	3.92e-08	3.76e-07	8.0638
MMAB	0.420985	6.15142	5.84083	3.92e-08	3.77e-07	8.06291
ADGRD2	-0.406841	6.19291	-5.83861	3.97e-08	3.8e-07	8.05263
HTR2B	0.554383	4.69858	5.83764	3.98e-08	3.82e-07	8.04813
MPPED2	-0.304846	3.60792	-5.83749	3.99e-08	3.82e-07	8.04743
LGI3	-0.293345	4.67345	-5.83471	4.04e-08	3.87e-07	8.03462
ANKRD27	0.344377	6.20729	5.83408	4.05e-08	3.88e-07	8.03169
UNC13B	0.399118	5.91176	5.83227	4.09e-08	3.91e-07	8.02333
ZWILCH	0.38112	5.05228	5.83216	4.09e-08	3.91e-07	8.02283
ZNF117	0.472068	4.07686	5.83212	4.09e-08	3.91e-07	8.02265
SYTL5	0.436482	4.67108	5.8299	4.13e-08	3.95e-07	8.0124
FHL5	-0.26058	3.88166	-5.82962	4.14e-08	3.95e-07	8.01111
POLR3H	-0.3884	5.58518	-5.82957	4.14e-08	3.95e-07	8.01087
CACNB1	-0.445135	6.9478	-5.82864	4.16e-08	3.96e-07	8.00657
CCDC74B	-0.535064	4.46096	-5.82809	4.17e-08	3.97e-07	8.00403
TWF2	0.278792	6.86715	5.82775	4.18e-08	3.98e-07	8.00247
KHDRBS3	-0.379666	4.92793	-5.8276	4.18e-08	3.98e-07	8.00174
ANKRD49	0.393808	4.241	5.82648	4.2e-08	4e-07	7.99661
NOP2	-0.368412	4.97546	-5.82616	4.21e-08	4e-07	7.9951
DVL1	0.430917	6.32419	5.82515	4.23e-08	4.02e-07	7.99045
RETREG1	-0.803366	6.55904	-5.82395	4.25e-08	4.04e-07	7.98489
MRGPRX3	-0.366824	3.31968	-5.82293	4.27e-08	4.06e-07	7.9802
ETFBKMT	0.470295	4.42643	5.82119	4.31e-08	4.09e-07	7.97219
RPL35A	0.44448	5.03127	5.82057	4.32e-08	4.1e-07	7.96934
ANKRD37	-0.46585	5.57819	-5.81825	4.37e-08	4.14e-07	7.95863
TNFSF10	0.826455	7.57736	5.81727	4.39e-08	4.16e-07	7.9541
MMP9	-0.433461	4.37125	-5.8172	4.39e-08	4.16e-07	7.95376
OR2Z1	-0.316367	3.55778	-5.81703	4.39e-08	4.16e-07	7.95299
SNAPIN	0.383455	4.52758	5.81434	4.45e-08	4.21e-07	7.94058
LINC00268	-0.553911	4.34511	-5.81319	4.48e-08	4.23e-07	7.93529
ARMC6	0.388419	6.62958	5.80933	4.56e-08	4.3e-07	7.91749
SSUH2	-0.509899	5.4235	-5.80886	4.57e-08	4.31e-07	7.91529
PAOX	0.678329	7.72699	5.80757	4.6e-08	4.34e-07	7.90935
IMPA2	-0.402555	5.62554	-5.80656	4.62e-08	4.35e-07	7.9047
CXCR1	-0.429366	6.19196	-5.806	4.63e-08	4.36e-07	7.90211
AGBL4	-0.440906	5.03291	-5.80566	4.64e-08	4.37e-07	7.90057
DAW1	-0.357732	4.79542	-5.80531	4.65e-08	4.37e-07	7.89897
TACC3	0.467682	4.69695	5.80511	4.65e-08	4.38e-07	7.89805
C9orf152	0.308323	3.78507	5.80496	4.65e-08	4.38e-07	7.89733
BTG3	-0.467621	3.9816	-5.80335	4.69e-08	4.4e-07	7.88992
CCDC51	0.385983	4.85171	5.80331	4.69e-08	4.4e-07	7.88974
LRRC8B	-0.401656	4.24616	-5.80316	4.69e-08	4.4e-07	7.88903
FGF6	-0.266315	4.0672	-5.80314	4.69e-08	4.4e-07	7.88895
SAFB	-0.414875	6.05521	-5.80156	4.73e-08	4.44e-07	7.88168
PRELP	-0.504772	5.68732	-5.80136	4.73e-08	4.44e-07	7.88077
APOO	0.544012	7.25936	5.80115	4.74e-08	4.44e-07	7.8798
NOXRED1	-0.386902	4.12575	-5.80057	4.75e-08	4.45e-07	7.87714
UTF1	-0.423483	5.85739	-5.80048	4.75e-08	4.45e-07	7.87669
SNX33	-0.445009	5.89451	-5.79928	4.78e-08	4.47e-07	7.87118
HAPLN4	0.593278	5.02945	5.79829	4.8e-08	4.49e-07	7.8666
MAK	-0.450895	4.70706	-5.79658	4.84e-08	4.52e-07	7.85874
FIG4	0.33675	4.00823	5.79532	4.87e-08	4.55e-07	7.85296
TIGD2	0.463983	4.1529	5.79299	4.92e-08	4.6e-07	7.84221
AKIP1	0.436143	4.12939	5.79196	4.95e-08	4.62e-07	7.83749
PUS1	-0.425797	5.17577	-5.79014	4.99e-08	4.65e-07	7.82911
CENPBD1P	0.367641	4.68382	5.78907	5.02e-08	4.68e-07	7.8242
F3	-0.463562	5.22762	-5.78874	5.02e-08	4.68e-07	7.82267
SORCS2	0.464702	5.21968	5.78769	5.05e-08	4.7e-07	7.81784
GNAO1	0.690901	6.87338	5.78643	5.08e-08	4.73e-07	7.81205
OR7E85BP	-0.527172	3.69185	-5.78551	5.1e-08	4.74e-07	7.80782
BMP2	-0.455947	4.74512	-5.78303	5.16e-08	4.8e-07	7.79644
FEV	-0.415149	4.12326	-5.78284	5.17e-08	4.8e-07	7.79555
SH2D7	-0.346698	4.41559	-5.7826	5.17e-08	4.8e-07	7.79443
CADPS	-0.395083	3.25659	-5.78185	5.19e-08	4.82e-07	7.791
MGARP	-0.279123	3.72993	-5.78109	5.21e-08	4.83e-07	7.7875
PRAMEF10	0.393139	3.49567	5.77966	5.25e-08	4.86e-07	7.78092
TMEM41A	0.431137	4.93184	5.77932	5.25e-08	4.87e-07	7.77938
MRPS14	0.655151	7.08644	5.77868	5.27e-08	4.88e-07	7.77645
TRIM46	-0.368704	5.7345	-5.77853	5.27e-08	4.88e-07	7.77576
AKAP10	0.428192	5.64643	5.77848	5.27e-08	4.88e-07	7.7755
PELO	-0.342432	3.8729	-5.77591	5.34e-08	4.94e-07	7.76369
YIPF7	-0.307843	4.60441	-5.7742	5.38e-08	4.97e-07	7.75584
ALKBH2	-0.310327	5.73907	-5.77393	5.39e-08	4.98e-07	7.75462
OR7E24	-0.354724	3.5204	-5.7737	5.4e-08	4.98e-07	7.75355
PDYN	-0.328483	4.35202	-5.77361	5.4e-08	4.98e-07	7.75312
ADAP2	0.416091	6.38339	5.77236	5.43e-08	5.01e-07	7.74742
GTF2IRD2B	-0.340606	6.13026	-5.77138	5.45e-08	5.03e-07	7.74289
SUSD2	0.35186	5.90256	5.77077	5.47e-08	5.04e-07	7.74009
DENND2B	0.555549	7.91687	5.76947	5.5e-08	5.07e-07	7.73415
DOCK6	0.356886	4.60127	5.76833	5.53e-08	5.09e-07	7.72889
ANGPTL5	-0.250794	2.89511	-5.7674	5.56e-08	5.11e-07	7.72463
KRTAP12-4	-0.328992	4.53311	-5.76161	5.71e-08	5.25e-07	7.69808
ZC2HC1C	-0.448626	4.66643	-5.76113	5.73e-08	5.26e-07	7.69588
SNX12	0.398154	5.54586	5.76107	5.73e-08	5.26e-07	7.69557
AFG1L	0.333349	4.06285	5.76059	5.74e-08	5.27e-07	7.69337
FAM174B	-0.308425	4.01835	-5.75977	5.76e-08	5.29e-07	7.68962
BTD	0.374691	5.29294	5.7594	5.77e-08	5.29e-07	7.68792
CHAT	-0.3976	5.41268	-5.75897	5.78e-08	5.3e-07	7.68597
KCNG2	-0.433356	6.068	-5.75795	5.81e-08	5.32e-07	7.68131
NCDN	-0.403419	5.65029	-5.7577	5.82e-08	5.33e-07	7.68013
ST8SIA4	0.348275	4.21541	5.75648	5.85e-08	5.35e-07	7.67455
ZNF362	0.622925	6.7743	5.7559	5.87e-08	5.37e-07	7.67188
SLC9A8	-0.449352	5.81965	-5.75367	5.93e-08	5.42e-07	7.66168
DSN1	0.377096	3.8355	5.75277	5.96e-08	5.44e-07	7.65754
UBE2E3	0.60619	8.80964	5.75117	6e-08	5.48e-07	7.65019
TRIB1	-0.725071	7.40689	-5.75072	6.01e-08	5.49e-07	7.64816
NWD1	-0.363424	4.24662	-5.74959	6.05e-08	5.51e-07	7.64297
KLHL41	0.366605	4.84439	5.74844	6.08e-08	5.54e-07	7.63769
SAG	-0.415844	4.64689	-5.74704	6.12e-08	5.58e-07	7.6313
CRMA	-0.373432	5.93477	-5.7445	6.19e-08	5.64e-07	7.61964
SYNPO2L	-0.44934	4.8594	-5.74322	6.23e-08	5.67e-07	7.6138
ZKSCAN3	0.440877	4.56676	5.74278	6.24e-08	5.68e-07	7.61179
IRAK1BP1	0.486723	4.17893	5.74204	6.26e-08	5.7e-07	7.60839
FN3K	0.430109	6.29629	5.74168	6.28e-08	5.7e-07	7.60676
TAC1	-0.322687	3.50254	-5.73984	6.33e-08	5.75e-07	7.59831
TMEM106C	0.401491	5.338	5.73818	6.38e-08	5.79e-07	7.59074
ZNF626	0.312477	5.79989	5.73795	6.39e-08	5.8e-07	7.5897
PTPRO	0.306884	5.03224	5.73769	6.39e-08	5.8e-07	7.58849
RCOR3	0.515473	5.92367	5.73599	6.45e-08	5.84e-07	7.5807
RANBP10	0.393692	6.18664	5.73521	6.47e-08	5.86e-07	7.57716
CHAC1	-0.424196	4.50721	-5.73275	6.54e-08	5.93e-07	7.56591
ZNF542P	-0.442495	4.17859	-5.73269	6.55e-08	5.93e-07	7.5656
PALS1	0.408117	5.67944	5.73172	6.58e-08	5.95e-07	7.56117
HS3ST1	-0.357158	5.83276	-5.73118	6.59e-08	5.96e-07	7.55872
MYO5B	0.576469	6.65513	5.73103	6.6e-08	5.96e-07	7.55802
FAM229B	0.332431	5.54958	5.7294	6.65e-08	6e-07	7.5506
KCNA10	-0.357558	5.19084	-5.7294	6.65e-08	6e-07	7.5506
TCIM	-0.643205	4.49459	-5.7282	6.69e-08	6.03e-07	7.5451
HDGFL2	0.360002	5.53069	5.72705	6.72e-08	6.06e-07	7.53982
ZNF430	-0.291762	3.56346	-5.7238	6.83e-08	6.15e-07	7.52497
AGRN	0.554785	9.26827	5.72362	6.83e-08	6.16e-07	7.52415
KLF6	-0.878974	6.40611	-5.72346	6.84e-08	6.16e-07	7.52341
LENG9	-0.399225	5.62671	-5.72183	6.89e-08	6.2e-07	7.516
DEFB119	-0.429576	4.31933	-5.72177	6.89e-08	6.2e-07	7.51571
FARSA	-0.381245	4.61345	-5.71772	7.02e-08	6.32e-07	7.4972
WFDC9	-0.353874	4.41015	-5.71722	7.04e-08	6.33e-07	7.49491
FAM83A	-0.400044	4.69739	-5.71586	7.09e-08	6.36e-07	7.48872
IFI27	0.544215	5.60404	5.71581	7.09e-08	6.36e-07	7.48847
OR51V1	-0.365055	3.78521	-5.7152	7.11e-08	6.38e-07	7.48572
EPHA8	-0.378268	5.62947	-5.71216	7.21e-08	6.47e-07	7.47185
ARPIN	0.411614	4.90282	5.71201	7.22e-08	6.47e-07	7.47115
KCNB2	-0.309224	3.91014	-5.71066	7.26e-08	6.51e-07	7.46497
LRRC8D	0.527391	4.90699	5.70982	7.29e-08	6.53e-07	7.46114
LRRC19	0.434154	3.45477	5.70962	7.3e-08	6.53e-07	7.46024
GPR179	-0.334475	4.42882	-5.70857	7.33e-08	6.56e-07	7.45545
AVP	-0.311127	5.3648	-5.70798	7.35e-08	6.57e-07	7.45276
SMIM8	0.424262	4.218	5.70767	7.36e-08	6.58e-07	7.45137
MOK	-0.361533	6.46766	-5.70563	7.43e-08	6.64e-07	7.44206
RIMS1	-0.31023	4.17059	-5.70507	7.45e-08	6.65e-07	7.43947
SLC1A3	-0.349854	5.51543	-5.70331	7.52e-08	6.71e-07	7.43148
LDLR	-0.929352	7.3892	-5.70309	7.52e-08	6.71e-07	7.43048
IFNA14	-0.275696	3.89252	-5.70236	7.55e-08	6.73e-07	7.42715
MAMSTR	-0.418933	5.84961	-5.69932	7.66e-08	6.82e-07	7.41326
ABO	-0.398044	4.36522	-5.69927	7.66e-08	6.82e-07	7.41304
TMCO3	0.419012	3.54974	5.69696	7.74e-08	6.89e-07	7.40251
PHF10	0.543981	8.56708	5.69544	7.8e-08	6.94e-07	7.39563
PDIK1L	0.333224	3.38997	5.69451	7.83e-08	6.96e-07	7.39139
OR4D2	-0.328032	4.68243	-5.69412	7.85e-08	6.97e-07	7.38961
FAM205A	-0.444752	4.70991	-5.69315	7.88e-08	7e-07	7.38517
ANXA2R	0.363674	5.18665	5.69057	7.98e-08	7.08e-07	7.37343
SVOP	-0.369037	4.71458	-5.68961	8.02e-08	7.11e-07	7.36907
OLFM2	0.774125	6.6987	5.68951	8.02e-08	7.11e-07	7.3686
LURAP1L	-0.524152	5.50308	-5.68934	8.03e-08	7.11e-07	7.36784
CPN1	-0.475617	4.73616	-5.6891	8.03e-08	7.12e-07	7.36672
SNX21	0.386856	5.00706	5.68888	8.04e-08	7.12e-07	7.36575
FADS2	1.43094	8.66313	5.68753	8.09e-08	7.16e-07	7.35956
PRKD3	0.392916	6.80831	5.68702	8.11e-08	7.18e-07	7.35727
RSPO1	-0.286661	5.09253	-5.68562	8.17e-08	7.22e-07	7.35087
TUBB6	-0.67428	7.30725	-5.68548	8.17e-08	7.22e-07	7.35024
PLD5	-0.264373	3.35363	-5.68519	8.18e-08	7.23e-07	7.34892
ZNF277	0.442567	4.71705	5.68384	8.24e-08	7.27e-07	7.34278
CFAP69	-0.490707	4.70003	-5.6821	8.3e-08	7.33e-07	7.33489
ANKRD20A20P	-0.548561	3.96654	-5.68181	8.31e-08	7.33e-07	7.33358
TMEM60	0.501754	5.09208	5.68163	8.32e-08	7.33e-07	7.33273
DCAKD	0.396143	5.89482	5.68028	8.37e-08	7.38e-07	7.32658
[truncated: 15,606 more rows]
