# Supplementary material for: Identification of crosstalk genes relating to ECM‐receptor interaction genes in MASH and DN using bioinformatics and machine learning
Source: J Cell Mol Med. 2024 Mar 1;28(6):e18156. doi: 10.1111/jcmm.18156 (PMC10907849; doi:10.1111/jcmm.18156)
Supplement: Supplementary file 4 — Table S3 [file JCMM-28-e18156-s006.xlsx]

## Sheet: Table S2-deGENE_in_DN
Table S3 All genes in DN.
Gene Name	logFC	AveExpr	t	P.Value	adj.P.Val	B
NDUFC1	-0.559744	7.30331	-14.4492	8.49116e-27	8.97338e-23	50.296
DICER1	0.510114	9.9166	14.328	1.53628e-26	8.97338e-23	49.7169
ATOX1	-0.357117	5.55114	-14.0415	6.28465e-26	2.26429e-22	48.3403
PRKX	0.597075	6.51336	13.9989	7.75307e-26	2.26429e-22	48.1351
NFATC3	-0.428535	7.56281	-13.249	3.23504e-24	7.55834e-21	44.4857
YWHAH	0.561541	6.09957	13.0123	1.06328e-23	2.0702e-20	43.321
FOS	-2.65359	6.46481	-12.8215	2.78338e-23	4.64506e-20	42.3787
HDAC9	0.704044	4.65622	12.5458	1.12515e-22	1.64301e-19	41.0106
ABHD14A	-0.482031	6.12173	-12.4757	1.60639e-22	2.0851e-19	40.6617
CAV2	0.346588	3.86596	12.4205	2.1269e-22	2.48465e-19	40.3867
DUSP1	-1.29281	7.52784	-12.3305	3.36358e-22	3.57212e-19	39.9376
LIMA1	0.646006	9.66718	12.3086	3.76108e-22	3.66142e-19	39.8281
RNF220	-0.460044	5.88583	-12.2608	4.79897e-22	4.31243e-19	39.5893
SPATS2	0.519941	6.3085	11.9326	2.56955e-21	2.1441e-18	37.9447
CYP27B1	-1.20152	4.72657	-11.9052	2.95782e-21	2.30355e-18	37.8067
VDAC3	-0.524982	7.45644	-11.8864	3.25658e-21	2.37771e-18	37.7124
MCUR1	-0.688523	10.7805	-11.8501	3.92284e-21	2.69569e-18	37.5299
AURKAIP1	-0.258935	4.97489	-11.799	5.09928e-21	3.30943e-18	37.2727
ERVMER34-1	-0.873922	5.47989	-11.7445	6.74882e-21	4.14946e-18	36.9979
RASA1	0.436491	9.63725	11.6696	9.91362e-21	5.79055e-18	36.6209
LPAR6	0.730562	6.43423	11.565	1.6982e-20	9.44682e-18	36.0931
EZH2	0.465954	4.28874	11.351	5.1176e-20	2.71744e-17	35.0112
HNRNPH1	0.54576	9.31804	11.2892	7.04239e-20	3.57692e-17	34.698
FOSB	-1.00787	4.13578	-11.2496	8.63832e-20	4.2047e-17	34.4976
TMEM243	0.537631	6.31873	11.2322	9.4525e-20	4.41697e-17	34.4093
FLI1	0.556496	7.12381	11.1477	1.46238e-19	6.40491e-17	33.9812
PIGP	-0.369825	4.87216	-11.1385	1.53349e-19	6.40491e-17	33.9346
COL16A1	0.363882	4.12713	11.1383	1.53516e-19	6.40491e-17	33.9336
CASP3	0.733124	8.26928	10.9576	3.91047e-19	1.57525e-16	33.0163
DFFB	0.27706	5.34754	10.8978	5.32939e-19	2.07526e-16	32.7125
MACROD1	-0.772279	5.08846	-10.8858	5.67192e-19	2.1374e-16	32.6514
AVPI1	-0.599935	4.05089	-10.8478	6.90633e-19	2.52124e-16	32.4582
OCEL1	-0.590012	6.52907	-10.8382	7.25646e-19	2.56879e-16	32.4097
SETD5	0.400761	7.22917	10.7877	9.42892e-19	3.15558e-16	32.1528
CHP1	-0.44165	13.1045	-10.7872	9.45431e-19	3.15558e-16	32.1501
LPL	-1.44651	6.60355	-10.781	9.76217e-19	3.16782e-16	32.1187
RCN1	0.477047	7.63683	10.678	1.66486e-18	5.20414e-16	31.5949
FRYL	0.39171	7.80412	10.6748	1.69284e-18	5.20414e-16	31.5786
COL5A1	0.275676	3.36355	10.6377	2.05246e-18	6.14791e-16	31.3895
ULK1	-0.197586	4.91978	-10.6076	2.39857e-18	7.00503e-16	31.2366
KDM4B	-0.200543	4.98541	-10.5987	2.51263e-18	7.15916e-16	31.191
WT1-AS	-1.00076	6.82455	-10.5795	2.77518e-18	7.71898e-16	31.0935
PYROXD1	-0.413015	8.24975	-10.4936	4.3337e-18	1.17735e-15	30.6562
CISH	-0.403339	4.33832	-10.4869	4.48726e-18	1.18244e-15	30.622
PC	-0.654741	5.7599	-10.4807	4.63587e-18	1.18244e-15	30.59
CROCC	0.174965	4.38443	10.4798	4.65608e-18	1.18244e-15	30.5858
C1orf115	-0.539655	3.45414	-10.4578	5.21906e-18	1.27492e-15	30.4738
EIF5	-0.371856	10.1414	-10.4571	5.23852e-18	1.27492e-15	30.4701
MBNL1	0.522451	10.7258	10.4286	6.07492e-18	1.44831e-15	30.3247
GPR18	1.15217	5.26471	10.4085	6.74286e-18	1.52279e-15	30.2224
MDN1	0.359484	5.69786	10.4078	6.76789e-18	1.52279e-15	30.2187
TPPP3	-1.6329	9.27814	-10.4048	6.87435e-18	1.52279e-15	30.2034
PACSIN3	-0.20787	3.9342	-10.4038	6.90874e-18	1.52279e-15	30.1985
FUZ	-0.5236	6.37671	-10.356	8.85419e-18	1.91546e-15	29.9551
PLK2	1.35454	7.679	10.3516	9.06127e-18	1.92461e-15	29.9324
NDUFA7	-0.65963	12.901	-10.3181	1.07828e-17	2.24936e-15	29.7617
TUG1	0.361461	12.2146	10.3025	1.16914e-17	2.39612e-15	29.6823
PTGDS	-1.23087	10.855	-10.2662	1.41185e-17	2.84365e-15	29.4972
DONSON	0.379048	5.41113	10.2619	1.44355e-17	2.85822e-15	29.4754
PPL	0.374348	3.83359	10.2527	1.51426e-17	2.94826e-15	29.4285
EMD	-0.299281	6.50102	-10.2117	1.87387e-17	3.58861e-15	29.2194
SREK1	0.368559	8.40458	10.2044	1.94542e-17	3.66554e-15	29.1826
ZNF395	-0.250528	6.36507	-10.1983	2.00863e-17	3.72457e-15	29.1512
HSD17B14	-1.31107	6.39901	-10.1869	2.13096e-17	3.88967e-15	29.0932
PNOC	0.30487	3.15835	10.1774	2.23927e-17	4.02448e-15	29.0446
MAPK1IP1L	-0.440017	11.9908	-10.1501	2.57986e-17	4.56635e-15	28.9056
SYNPO	-0.998841	10.1307	-10.1325	2.82729e-17	4.92962e-15	28.8157
CALM1	-0.345021	15.0435	-10.124	2.95408e-17	5.07493e-15	28.7727
SNCAIP	0.343278	4.063	10.0976	3.38766e-17	5.73545e-15	28.6383
BPI	-0.367464	3.93021	-10.0938	3.45572e-17	5.76711e-15	28.6188
UBR5	0.320511	8.25449	10.0877	3.56697e-17	5.86892e-15	28.5877
INTS8	0.25166	5.93343	10.0794	3.72491e-17	6.04367e-15	28.5452
CLTB	-0.420012	8.1126	-10.0723	3.86496e-17	6.18499e-15	28.509
CYP3A7	-0.896266	4.77591	-10.0353	4.6822e-17	7.39155e-15	28.3207
ASMTL	-0.520836	5.74924	-9.99708	5.71126e-17	8.89586e-15	28.1258
APOE	-1.06963	5.96331	-9.99026	5.91717e-17	9.09532e-15	28.091
OBSL1	-0.13043	4.32161	-9.98629	6.04033e-17	9.16404e-15	28.0708
NAA60	-0.471096	8.33821	-9.98093	6.21091e-17	9.30203e-15	28.0435
RBM5	0.476972	8.11755	9.95873	6.96977e-17	1.03064e-14	27.9303
PRSS16	-0.273433	4.1301	-9.95505	7.10424e-17	1.0374e-14	27.9116
STK10	0.388695	5.41445	9.94704	7.40622e-17	1.06407e-14	27.8707
NFIC	-0.541859	10.162	-9.94541	7.46905e-17	1.06407e-14	27.8624
GAS6	-0.563834	6.96813	-9.93574	7.85356e-17	1.10537e-14	27.8132
MGMT	-0.384246	3.92699	-9.91021	8.96712e-17	1.2399e-14	27.6831
BCL2L13	-0.32087	7.17634	-9.90848	9.04785e-17	1.2399e-14	27.6743
PHYHIP	-0.469711	4.35058	-9.90679	9.12787e-17	1.2399e-14	27.6656
C2CD2	0.325427	5.36062	9.88817	1.00542e-16	1.35003e-14	27.5708
LSM3	-0.439344	7.37534	-9.85296	1.20716e-16	1.60251e-14	27.3913
CDC20	0.424305	3.42738	9.82169	1.41995e-16	1.8638e-14	27.232
SALL1	-0.845082	8.55671	-9.80971	1.51104e-16	1.95881e-14	27.171
ZBTB10	-0.524011	9.14914	-9.80783	1.52587e-16	1.95881e-14	27.1614
KBTBD11	-0.640805	4.36054	-9.8057	1.54279e-16	1.95901e-14	27.1506
UBR4	0.31454	8.70865	9.795	1.63093e-16	2.04865e-14	27.0961
CEL	-0.71913	4.20407	-9.79062	1.66848e-16	2.07352e-14	27.0738
CFLAR	0.440421	7.88158	9.77738	1.78713e-16	2.1976e-14	27.0063
MFN1	0.412897	8.0962	9.7602	1.9539e-16	2.37766e-14	26.9188
DYNC1H1	0.470273	10.2722	9.74896	2.07124e-16	2.49445e-14	26.8616
COL1A2	2.08516	5.26849	9.72705	2.3207e-16	2.76637e-14	26.75
ASNS	0.332583	5.53192	9.70623	2.58551e-16	3.03984e-14	26.6439
MAP4K4	0.65278	9.44219	9.705	2.60216e-16	3.03984e-14	26.6376
ARHGAP24	-0.554897	6.25531	-9.69851	2.69127e-16	3.11282e-14	26.6046
SSH1	0.254857	5.12271	9.67773	2.99767e-16	3.43321e-14	26.4988
GINS1	0.442437	4.41308	9.67097	3.10465e-16	3.52122e-14	26.4644
EPB41L2	0.719751	8.73257	9.62614	3.91777e-16	4.40072e-14	26.2361
SUN2	-0.363028	6.07327	-9.62309	3.98023e-16	4.40259e-14	26.2206
HOXD1	-0.432541	5.08601	-9.62238	3.99481e-16	4.40259e-14	26.217
DYRK2	0.540431	5.65611	9.62043	4.0356e-16	4.40597e-14	26.2071
KPNA1	0.318203	7.60416	9.52457	6.63448e-16	7.1763e-14	25.7193
POLM	0.170686	4.54629	9.52191	6.72666e-16	7.20925e-14	25.7057
ERI3	-0.335531	6.2465	-9.51483	6.97846e-16	7.41112e-14	25.6697
SMG1	0.523924	8.65308	9.5101	7.15137e-16	7.52634e-14	25.6457
KNTC1	0.378363	5.01413	9.5079	7.23346e-16	7.54476e-14	25.6345
RRM2	0.51759	3.57013	9.50614	7.29975e-16	7.54652e-14	25.6255
IVD	-0.57607	6.70196	-9.4652	9.02562e-16	9.24889e-14	25.4173
PDLIM2	-0.548723	5.82651	-9.45975	9.28442e-16	9.39747e-14	25.3895
EYA2	-0.49635	5.59522	-9.45723	9.40645e-16	9.39747e-14	25.3767
HMGCL	-0.422076	5.18992	-9.45647	9.44363e-16	9.39747e-14	25.3729
ANXA1	0.901898	11.7012	9.45547	9.49239e-16	9.39747e-14	25.3678
WNT2B	0.54178	4.1206	9.43635	1.04812e-15	1.02333e-13	25.2706
MICALL2	0.241828	4.10064	9.43579	1.05118e-15	1.02333e-13	25.2677
RNF38	-0.416804	10.5867	-9.43003	1.08303e-15	1.04562e-13	25.2384
SLC39A14	-0.3109	5.21981	-9.41981	1.14195e-15	1.09346e-13	25.1865
MAP3K7	0.34796	8.92538	9.40826	1.21236e-15	1.15144e-13	25.1278
CEP170	0.543126	7.02576	9.3927	1.31413e-15	1.23804e-13	25.0487
ZNF124	-0.890406	8.10264	-9.37604	1.43255e-15	1.3388e-13	24.964
CDH10	-1.36264	4.685	-9.37312	1.45443e-15	1.34846e-13	24.9491
PTGES	0.5624	4.59428	9.36878	1.48745e-15	1.36822e-13	24.9271
NDUFA1	-0.323168	14.611	-9.36584	1.51031e-15	1.37826e-13	24.9121
CRYBB3	-0.431983	4.12939	-9.36436	1.52196e-15	1.37826e-13	24.9046
HIRIP3	-0.393259	5.78059	-9.35512	1.59657e-15	1.4347e-13	24.8577
MMP11	0.248744	3.53432	9.34425	1.68901e-15	1.50055e-13	24.8024
COL15A1	1.293	5.1771	9.3435	1.69553e-15	1.50055e-13	24.7987
XPC	-0.292322	7.33839	-9.34106	1.71712e-15	1.50823e-13	24.7862
CAND2	-0.450019	5.44251	-9.33953	1.73077e-15	1.50887e-13	24.7785
WDR83OS	-0.680278	11.6611	-9.33418	1.77943e-15	1.5398e-13	24.7513
TCEAL2	-0.920901	9.59866	-9.32631	1.85344e-15	1.59205e-13	24.7113
NFIL3	-0.939464	5.80834	-9.32474	1.86852e-15	1.59329e-13	24.7033
C1QA	0.888612	4.08202	9.31856	1.92929e-15	1.63319e-13	24.6719
C11orf71	-0.656159	9.82775	-9.31391	1.97634e-15	1.66098e-13	24.6483
SPON2	0.409692	4.49618	9.30807	2.03697e-15	1.69971e-13	24.6187
DNMT3L	-0.465922	4.16791	-9.29814	2.14439e-15	1.77665e-13	24.5682
COL13A1	0.215264	4.025	9.28548	2.28958e-15	1.88358e-13	24.504
MARK3	0.327357	10.8403	9.27521	2.41458e-15	1.97252e-13	24.4518
ISG20	0.476756	4.52641	9.23545	2.96626e-15	2.40637e-13	24.2499
TGFBI	1.31619	5.6636	9.22798	3.0831e-15	2.48392e-13	24.212
GHR	-0.620606	5.37524	-9.2234	3.15698e-15	2.52601e-13	24.1888
INPP5D	0.53455	5.4153	9.22142	3.18953e-15	2.5347e-13	24.1787
XAB2	-0.38435	6.33409	-9.21189	3.35064e-15	2.64474e-13	24.1304
SNAPC2	-0.232946	3.90755	-9.19499	3.65684e-15	2.86706e-13	24.0446
ZFP36	-2.08895	10.4564	-9.19319	3.69089e-15	2.87447e-13	24.0355
MXRA8	-0.683639	9.90582	-9.17768	3.99926e-15	3.094e-13	23.9568
LRPAP1	-0.405447	7.61064	-9.16758	4.21355e-15	3.23834e-13	23.9056
TNFAIP8	0.728399	5.22593	9.15541	4.48729e-15	3.42617e-13	23.8439
BAIAP2	-0.706341	6.69115	-9.15112	4.58793e-15	3.48027e-13	23.8221
MED16	-0.358949	6.27495	-9.14209	4.80712e-15	3.62302e-13	23.7763
LZTFL1	-0.277174	7.52168	-9.13809	4.90749e-15	3.67495e-13	23.756
SMC5	0.487753	9.07057	9.12269	5.31389e-15	3.95394e-13	23.678
VASH2	0.214439	3.98722	9.11439	5.54692e-15	4.08359e-13	23.6359
C6orf47	-0.509277	6.05704	-9.114	5.55804e-15	4.08359e-13	23.6339
RBKS	-0.534004	5.998	-9.10473	5.83077e-15	4.25719e-13	23.5869
ZNF204P	-0.626954	6.4245	-9.08993	6.29425e-15	4.56704e-13	23.5119
GRHPR	-0.557344	7.85687	-9.08511	6.45283e-15	4.65321e-13	23.4875
PER1	-0.757921	5.92909	-9.08292	6.52618e-15	4.65643e-13	23.4764
BAG3	-0.421668	7.19986	-9.0826	6.53702e-15	4.65643e-13	23.4748
DACT1	0.861818	4.898	9.07739	6.71533e-15	4.75446e-13	23.4484
COASY	-0.377018	5.97517	-9.06562	7.13639e-15	4.99803e-13	23.3887
LGSN	-0.30435	3.45364	-9.06538	7.14493e-15	4.99803e-13	23.3876
TIPARP	-0.478636	5.98078	-9.06413	7.19124e-15	5.00048e-13	23.3812
ZNF274	-0.348821	4.40392	-9.04973	7.74631e-15	5.34581e-13	23.3083
SOWAHC	-0.882651	6.86672	-9.04891	7.77939e-15	5.34581e-13	23.3041
TES	0.862639	7.19913	9.04441	7.96211e-15	5.43938e-13	23.2813
NDUFA2	-0.399437	10.2211	-9.04268	8.03372e-15	5.45639e-13	23.2726
HS3ST1	0.686941	4.01327	9.04137	8.08816e-15	5.46161e-13	23.2659
PNISR	0.557078	9.95013	9.0311	8.5287e-15	5.71224e-13	23.2139
FBXO11	0.237653	9.1091	9.03045	8.55712e-15	5.71224e-13	23.2107
GSTA3	-0.910979	5.01793	-9.01111	9.45566e-15	6.27619e-13	23.1127
BTAF1	0.39631	7.43932	9.00943	9.53786e-15	6.29499e-13	23.1042
PRKDC	0.414628	8.78266	9.00449	9.7845e-15	6.42149e-13	23.0792
SNTA1	-0.64413	6.00774	-9.00097	9.9634e-15	6.50237e-13	23.0614
RBBP4	0.360057	10.6655	8.99832	1.0101e-14	6.53995e-13	23.048
RASSF7	-0.262066	5.56812	-8.99771	1.01329e-14	6.53995e-13	23.0449
ANG	-0.552563	7.46124	-8.99281	1.03924e-14	6.67052e-13	23.0201
TALDO1	-0.5105	11.7509	-8.98744	1.06843e-14	6.79443e-13	22.9929
TSG101	-0.370562	11.8232	-8.98712	1.07017e-14	6.79443e-13	22.9913
CASP1	0.861682	6.6178	8.98082	1.10556e-14	6.98118e-13	22.9594
MAOA	-0.985573	7.89421	-8.97834	1.1198e-14	7.02257e-13	22.9468
FAM174B	-0.414572	5.43484	-8.97759	1.12414e-14	7.02257e-13	22.943
CAPZA1	0.477259	10.0441	8.97503	1.13904e-14	7.0778e-13	22.9301
NDUFS7	-0.311904	5.53989	-8.96325	1.21042e-14	7.48155e-13	22.8705
NNMT	1.33743	4.5117	8.94815	1.30846e-14	8.04498e-13	22.7941
MID1	0.366491	4.78639	8.94645	1.31997e-14	8.07327e-13	22.7855
VKORC1	-0.341107	7.49262	-8.94326	1.34191e-14	8.16468e-13	22.7694
HDDC2	-0.622509	9.30896	-8.92983	1.43808e-14	8.7045e-13	22.7015
ZFAND5	-0.396987	8.68722	-8.92612	1.46589e-14	8.82707e-13	22.6827
EGF	-1.59905	5.7346	-8.91146	1.58095e-14	9.47108e-13	22.6086
ZFC3H1	0.31422	8.12251	8.90936	1.59818e-14	9.52548e-13	22.5979
RASA2	0.323699	6.22218	8.90307	1.65083e-14	9.78932e-13	22.5662
TIMM17B	-0.309974	5.24692	-8.89969	1.67983e-14	9.911e-13	22.5491
MELK	0.400401	3.85499	8.89529	1.71832e-14	1.00871e-12	22.5269
CLIP3	-0.662382	7.53174	-8.89022	1.76382e-14	1.03025e-12	22.5012
TIA1	0.574538	8.5688	8.87513	1.90641e-14	1.10116e-12	22.425
ETFB	-0.890383	9.61543	-8.87445	1.91319e-14	1.10116e-12	22.4215
FKBP8	-0.38362	5.64099	-8.87441	1.91351e-14	1.10116e-12	22.4213
DCXR	-1.55822	12.0564	-8.87245	1.93294e-14	1.10526e-12	22.4114
ST3GAL5	0.312001	4.65484	8.87179	1.93956e-14	1.10526e-12	22.4081
VOPP1	0.265186	4.78178	8.86715	1.98645e-14	1.12649e-12	22.3847
NECAB2	-0.364708	4.34263	-8.85866	2.07528e-14	1.17118e-12	22.3417
BTG2	-1.0021	10.5603	-8.85367	2.12925e-14	1.19586e-12	22.3166
BCL2L2	-0.372952	6.04667	-8.84947	2.17583e-14	1.21618e-12	22.2953
PRPF39	0.426724	7.54512	8.84695	2.20431e-14	1.22623e-12	22.2826
RYK	0.33888	9.86067	8.83926	2.29328e-14	1.26967e-12	22.2438
UBN1	0.250071	5.70506	8.83151	2.38675e-14	1.31519e-12	22.2046
ANKRD10	0.54846	8.52417	8.82903	2.41731e-14	1.32577e-12	22.1921
CUX1	-0.348163	8.01748	-8.82296	2.49405e-14	1.35399e-12	22.1615
TNFRSF13B	0.123713	3.56275	8.82225	2.5032e-14	1.35399e-12	22.1579
MTF2	0.341092	6.77574	8.82158	2.51195e-14	1.35399e-12	22.1545
MAP3K7CL	0.422093	4.62288	8.82133	2.51512e-14	1.35399e-12	22.1532
PSMF1	-0.400918	8.68287	-8.81943	2.53989e-14	1.35689e-12	22.1436
CXCR6	0.385644	3.66792	8.81913	2.54373e-14	1.35689e-12	22.1421
P4HTM	-0.317227	5.34668	-8.80677	2.71089e-14	1.43948e-12	22.0797
STAB1	0.402616	4.87118	8.80507	2.73466e-14	1.44553e-12	22.0712
ACTR3	0.345511	12.2465	8.80239	2.77264e-14	1.45901e-12	22.0576
CGRRF1	-0.43834	8.0592	-8.79347	2.90287e-14	1.52069e-12	22.0126
ESRP2	-0.331482	4.58522	-8.79004	2.95464e-14	1.5409e-12	21.9953
THBS2	1.50395	4.94848	8.78854	2.97755e-14	1.54595e-12	21.9877
MALT1	0.315678	7.54358	8.78717	2.99859e-14	1.54998e-12	21.9808
MRPL16	-0.689957	8.30002	-8.78217	3.07678e-14	1.58339e-12	21.9556
BBS1	-0.518265	8.73804	-8.7704	3.26878e-14	1.67482e-12	21.8962
LAMTOR2	-0.33899	4.52887	-8.76704	3.32579e-14	1.69659e-12	21.8793
SPG7	0.299186	5.19277	8.76186	3.41566e-14	1.72958e-12	21.8531
ALDH9A1	-0.525722	9.50035	-8.7616	3.42007e-14	1.72958e-12	21.8518
GABRP	0.619835	3.8823	8.75576	3.52444e-14	1.77468e-12	21.8224
ACVR1	0.324559	6.10632	8.75395	3.55745e-14	1.78361e-12	21.8132
FBXO17	-0.673431	8.14461	-8.74665	3.6934e-14	1.84386e-12	21.7765
PTPRE	0.57149	5.04655	8.74481	3.72868e-14	1.85355e-12	21.7671
BLOC1S1	-0.438167	4.80847	-8.73572	3.90709e-14	1.93401e-12	21.7213
SLC2A4RG	-0.231776	5.03244	-8.73215	3.97933e-14	1.96146e-12	21.7033
ATF3	-1.02116	5.53624	-8.72546	4.11871e-14	2.02163e-12	21.6696
HSPE1	-0.451814	7.30742	-8.71477	4.35132e-14	2.12687e-12	21.6157
DPP6	-1.43657	8.95063	-8.70949	4.47102e-14	2.17627e-12	21.5891
FOXC1	-0.827882	7.56553	-8.70758	4.51515e-14	2.18863e-12	21.5795
ETNPPL	-0.616679	3.54929	-8.70179	4.65149e-14	2.2454e-12	21.5503
COL6A3	1.77501	4.78969	8.68801	4.99272e-14	2.4002e-12	21.4809
EMC6	-0.551442	6.35306	-8.6828	5.12807e-14	2.45517e-12	21.4547
TNPO2	-0.36313	8.73361	-8.67812	5.25283e-14	2.50464e-12	21.4311
FAM3A	-0.220582	5.03477	-8.67667	5.29215e-14	2.51313e-12	21.4238
SPAG16	-0.221093	4.85973	-8.6678	5.53882e-14	2.61961e-12	21.3791
TPD52	-0.437122	5.60432	-8.66692	5.56388e-14	2.62086e-12	21.3747
PID1	0.481208	4.55946	8.66508	5.61675e-14	2.63514e-12	21.3654
VASH1	0.467383	5.36528	8.66235	5.69604e-14	2.66165e-12	21.3517
NDUFAB1	-0.679314	13.8978	-8.65841	5.81247e-14	2.70523e-12	21.3318
NDNF	-0.911234	15.8782	-8.65625	5.87725e-14	2.72453e-12	21.321
MYL9	-0.774425	16.9894	-8.64953	6.08362e-14	2.80905e-12	21.2871
KLF15	-0.381331	5.12576	-8.64808	6.12916e-14	2.81657e-12	21.2798
TRIB3	0.201541	3.84532	8.64748	6.14813e-14	2.81657e-12	21.2768
CDKL1	-0.386105	5.30179	-8.64402	6.25824e-14	2.85581e-12	21.2594
MICAL3	0.204952	5.45187	8.64121	6.34904e-14	2.88597e-12	21.2453
COL6A2	0.478432	4.6878	8.63152	6.67271e-14	3.00969e-12	21.1965
COL5A2	0.503551	3.53979	8.63107	6.68842e-14	3.00969e-12	21.1942
UBAP2	-0.545599	9.57715	-8.63077	6.6985e-14	3.00969e-12	21.1927
MMP28	-0.51536	5.64657	-8.62717	6.8234e-14	3.05406e-12	21.1746
HAAO	-0.500532	5.43711	-8.62237	6.99378e-14	3.11211e-12	21.1504
ANKLE2	0.308729	7.78027	8.62202	7.00637e-14	3.11211e-12	21.1487
POM121L9P	0.272492	4.39783	8.62101	7.04257e-14	3.11634e-12	21.1436
CDIPT	-0.334449	6.96185	-8.61813	7.14763e-14	3.15089e-12	21.1291
QDPR	-0.706716	7.25869	-8.61628	7.21562e-14	3.1689e-12	21.1198
ECT2	0.574809	5.30937	8.61194	7.37818e-14	3.22816e-12	21.098
DIP2C	-0.460382	5.62149	-8.60782	7.53595e-14	3.28488e-12	21.0772
CA10	-1.1298	7.41078	-8.60009	7.84062e-14	3.40499e-12	21.0384
POP7	-0.330483	6.3923	-8.59851	7.90456e-14	3.4099e-12	21.0304
METTL1	-0.541198	5.23398	-8.59837	7.91031e-14	3.4099e-12	21.0297
TNFRSF17	0.575507	3.56547	8.59684	7.97237e-14	3.42402e-12	21.022
VAPA	-0.319157	11.7751	-8.59165	8.18738e-14	3.50348e-12	20.9959
ARPC1B	0.577766	7.29446	8.58996	8.25887e-14	3.52117e-12	20.9874
FAHD2A	-0.302387	6.23889	-8.58457	8.49039e-14	3.60672e-12	20.9603
PDK2	-0.506534	5.99632	-8.57672	8.839e-14	3.7412e-12	20.9209
VWF	0.695179	4.23044	8.56911	9.19083e-14	3.87607e-12	20.8826
NLGN4X	0.466176	3.61909	8.55762	9.74834e-14	4.09641e-12	20.8249
IFNAR2	0.518781	8.22466	8.53791	1.07846e-13	4.50925e-12	20.7258
SAP18	-0.340233	10.8437	-8.53749	1.0808e-13	4.50925e-12	20.7237
RGS19	0.200751	3.6336	8.53564	1.09108e-13	4.53593e-12	20.7144
PLA2G4A	0.677002	4.45369	8.52379	1.15938e-13	4.80278e-12	20.6549
PCOLCE2	-1.3857	12.2642	-8.52096	1.17629e-13	4.848e-12	20.6407
CHCHD2	-0.398347	12.3483	-8.52058	1.17859e-13	4.848e-12	20.6388
SUPT20H	0.275885	8.5791	8.50548	1.27335e-13	5.21408e-12	20.563
KCNJ8	0.561007	4.89215	8.50499	1.27652e-13	5.21408e-12	20.5605
RAP1B	0.304769	12.0567	8.50409	1.28246e-13	5.22011e-12	20.556
ASB9	-0.343766	4.78824	-8.50338	1.28712e-13	5.22087e-12	20.5524
LRRC23	-0.281581	5.61222	-8.49863	1.31883e-13	5.331e-12	20.5286
ATM	0.43372	8.25979	8.49512	1.34271e-13	5.40881e-12	20.511
FOXD1	-0.51422	5.06326	-8.48752	1.396e-13	5.60416e-12	20.4728
MOCS1	-0.333031	5.81187	-8.48639	1.40407e-13	5.61726e-12	20.4672
HLA-DMB	0.588469	6.86827	8.48443	1.41822e-13	5.6545e-12	20.4574
CCDC6	-0.473395	11.1789	-8.48212	1.43512e-13	5.70239e-12	20.4457
UBC	-0.201377	16.7192	-8.47505	1.488e-13	5.89005e-12	20.4103
APLP1	-0.419293	5.31916	-8.47447	1.49243e-13	5.89005e-12	20.4074
MSR1	0.9528	4.75998	8.46921	1.53313e-13	6.0303e-12	20.381
ECHDC3	-0.427152	5.44583	-8.45137	1.67968e-13	6.5801e-12	20.2915
DNAJB2	-0.207708	5.78557	-8.45084	1.68417e-13	6.5801e-12	20.2889
AFP	-0.230475	3.29133	-8.44695	1.71801e-13	6.68995e-12	20.2694
SNX27	-0.363928	9.2911	-8.44458	1.73898e-13	6.74909e-12	20.2575
ARL2	-0.560292	11.0169	-8.43435	1.83242e-13	7.0882e-12	20.2062
CCNT2	0.403765	7.91911	8.43194	1.85513e-13	7.15235e-12	20.1941
CKB	-0.79813	6.52293	-8.42502	1.92193e-13	7.38551e-12	20.1595
TTC39A	0.438562	4.33342	8.40827	2.09376e-13	7.99327e-12	20.0755
FIS1	-0.390156	9.89554	-8.40827	2.09377e-13	7.99327e-12	20.0755
TCERG1	0.311748	6.68507	8.40132	2.16941e-13	8.24977e-12	20.0407
FBXO3	-0.413152	7.95275	-8.40081	2.17508e-13	8.24977e-12	20.0382
TRIM8	-0.394085	8.59005	-8.39916	2.19355e-13	8.29289e-12	20.0299
SRSF11	0.388833	9.7005	8.39095	2.2875e-13	8.62017e-12	19.9888
LHPP	-0.334533	5.4625	-8.38748	2.32844e-13	8.74624e-12	19.9714
ACOT7	-0.341115	5.74511	-8.38675	2.33714e-13	8.75078e-12	19.9677
APOD	-1.0698	15.9899	-8.38612	2.34468e-13	8.75097e-12	19.9646
ELK3	0.539027	9.0054	8.37933	2.42736e-13	9.03071e-12	19.9306
MLXIPL	-0.410709	4.58944	-8.37051	2.53926e-13	9.41702e-12	19.8864
CXCR2	-1.09212	5.25377	-8.36745	2.57922e-13	9.53497e-12	19.8711
NKTR	0.641359	6.98831	8.35967	2.68381e-13	9.89031e-12	19.8322
ESPL1	-0.269499	3.95795	-8.35596	2.73504e-13	1.00474e-11	19.8137
RALYL	-0.596757	4.94138	-8.3516	2.79667e-13	1.02416e-11	19.7918
NAIP	0.89797	6.69301	8.35033	2.81485e-13	1.0276e-11	19.7855
TGFBR3	-1.17833	13.3945	-8.34398	2.90758e-13	1.05814e-11	19.7537
PEBP1	-0.571007	15.2883	-8.33756	3.0044e-13	1.08998e-11	19.7216
RAB11B	-0.464292	9.68038	-8.3362	3.02541e-13	1.09421e-11	19.7148
YIPF6	-0.298222	8.3974	-8.33426	3.05552e-13	1.10169e-11	19.7051
ARHGAP26	0.381574	5.92204	8.33259	3.08161e-13	1.10767e-11	19.6967
OSBPL3	0.597051	5.03809	8.32381	3.22274e-13	1.15265e-11	19.6529
CRLF3	0.541747	7.47569	8.32359	3.22647e-13	1.15265e-11	19.6517
GLRX5	-0.374817	9.12662	-8.3179	3.32145e-13	1.18296e-11	19.6233
GON4L	0.191158	7.04259	8.31412	3.38606e-13	1.20231e-11	19.6044
TPM1	1.00425	10.6757	8.31064	3.44679e-13	1.22016e-11	19.587
CXCL6	1.48132	4.32722	8.3015	3.61119e-13	1.2745e-11	19.5413
TBL1XR1	0.397524	9.42117	8.29927	3.65241e-13	1.28516e-11	19.5302
UBQLN2	-0.360811	8.75852	-8.29071	3.81532e-13	1.33846e-11	19.4874
COMP	0.626167	3.84074	8.28444	3.93934e-13	1.37782e-11	19.4561
ETV1	0.576575	4.53436	8.28079	4.01321e-13	1.39947e-11	19.4379
SP140L	0.394802	6.29019	8.27565	4.11973e-13	1.43234e-11	19.4122
ZGPAT	-0.394508	5.42324	-8.27075	4.22408e-13	1.46426e-11	19.3877
GMDS	-0.588402	7.76682	-8.26348	4.38342e-13	1.51084e-11	19.3514
EFHD1	-0.464863	6.14833	-8.26344	4.38429e-13	1.51084e-11	19.3512
TST	-0.768693	8.25571	-8.26265	4.40206e-13	1.5125e-11	19.3473
ECI1	-0.440215	6.26757	-8.25746	4.52002e-13	1.54847e-11	19.3214
GRPEL1	-0.491932	7.94181	-8.24794	4.74451e-13	1.62063e-11	19.2739
PTEN	0.527679	10.2133	8.23814	4.98734e-13	1.6986e-11	19.225
TRAPPC9	-0.230799	5.61573	-8.23156	5.15708e-13	1.75131e-11	19.1922
MXI1	-0.316337	6.31671	-8.2308	5.17709e-13	1.75301e-11	19.1884
DNMT1	0.366468	7.33305	8.22676	5.28485e-13	1.78432e-11	19.1682
SLC9A3R1	-0.73725	8.10943	-8.21604	5.58123e-13	1.87896e-11	19.1147
REV3L	0.391057	6.77437	8.2097	5.76424e-13	1.935e-11	19.0831
CDC7	0.378389	4.86407	8.20728	5.83542e-13	1.95328e-11	19.0711
FILIP1L	0.750203	4.90152	8.20649	5.85911e-13	1.9556e-11	19.0671
TYRP1	-0.75914	4.08257	-8.2059	5.87673e-13	1.9559e-11	19.0642
PCOLCE	0.422097	5.44368	8.20348	5.94957e-13	1.97242e-11	19.0521
GADD45G	-0.711554	4.35904	-8.20313	5.96014e-13	1.97242e-11	19.0504
RPRD2	-0.269468	9.96716	-8.19871	6.09565e-13	2.01157e-11	19.0283
RNF34	0.302972	7.24778	8.19017	6.36626e-13	2.09495e-11	18.9858
PRSS23	0.658073	6.88657	8.18781	6.44316e-13	2.11173e-11	18.974
MAPT	-0.5777	6.27574	-8.1875	6.4534e-13	2.11173e-11	18.9725
BAZ1A	0.558835	7.03928	8.17866	6.75004e-13	2.20262e-11	18.9284
TDO2	0.561363	3.15086	8.17705	6.80545e-13	2.21452e-11	18.9204
NDUFB4	-0.297699	4.82192	-8.17461	6.89034e-13	2.23591e-11	18.9083
NFAT5	0.486377	10.1111	8.17158	6.99754e-13	2.26441e-11	18.8931
PTBP1	-0.328947	9.8941	-8.17008	7.05095e-13	2.27539e-11	18.8857
CYB5R3	-0.397753	7.83223	-8.16501	7.23519e-13	2.32842e-11	18.8604
USP34	0.29012	9.48136	8.15682	7.54255e-13	2.42066e-11	18.8197
TNC	1.77917	7.33408	8.14087	8.17916e-13	2.61778e-11	18.7403
TAF7	-0.418892	10.2792	-8.13546	8.40723e-13	2.68073e-11	18.7133
RARRES1	1.61327	4.40688	8.13512	8.42174e-13	2.68073e-11	18.7116
ZWINT	0.249464	3.81861	8.1323	8.54311e-13	2.70669e-11	18.6976
ALDH1A3	0.511102	4.04766	8.13215	8.54964e-13	2.70669e-11	18.6969
RBM25	0.410806	9.01434	8.12112	9.04239e-13	2.8476e-11	18.642
TCEA2	-0.212381	5.08008	-8.12094	9.05057e-13	2.8476e-11	18.6411
SYN1	-0.314032	4.0599	-8.12056	9.06787e-13	2.8476e-11	18.6392
FGF9	-1.15321	7.71135	-8.11348	9.40001e-13	2.94399e-11	18.604
FANCG	0.202802	4.56768	8.10739	9.6952e-13	3.02833e-11	18.5737
LSM14A	-0.240678	12.5166	-8.1059	9.76835e-13	3.04304e-11	18.5663
IL33	0.807618	4.70608	8.10325	9.90081e-13	3.07302e-11	18.5531
C1orf21	-0.979986	7.22817	-8.10292	9.9172e-13	3.07302e-11	18.5515
KIAA0930	0.300011	5.20624	8.10075	1.00272e-12	3.09889e-11	18.5407
DYNC1LI1	-0.271032	9.34609	-8.09988	1.00714e-12	3.10432e-11	18.5364
GAD1	-0.313557	3.42247	-8.09684	1.02281e-12	3.14434e-11	18.5213
ADI1	-0.697304	8.61949	-8.09111	1.05299e-12	3.22861e-11	18.4928
FTO	-0.294189	9.55447	-8.0905	1.05628e-12	3.23023e-11	18.4897
FHL2	0.659562	5.41078	8.07896	1.11995e-12	3.416e-11	18.4324
COX8A	-0.615071	17.2197	-8.07533	1.14077e-12	3.47044e-11	18.4144
DMTN	-0.238615	5.94138	-8.07321	1.1531e-12	3.49883e-11	18.4038
ACSM5	-0.842972	5.58987	-8.06904	1.1777e-12	3.56421e-11	18.3832
HS3ST3A1	-0.587837	6.46994	-8.06284	1.21534e-12	3.66864e-11	18.3523
FRMD1	-0.511658	5.40723	-8.05845	1.24268e-12	3.74148e-11	18.3306
ARL8B	-0.257534	10.276	-8.04603	1.32342e-12	3.97436e-11	18.2689
SDCBP	0.374956	10.4516	8.04151	1.35406e-12	4.05592e-11	18.2465
CDC42EP4	-0.366556	5.29288	-8.03957	1.36743e-12	4.08551e-11	18.2368
TNFAIP2	0.507976	6.19384	8.03539	1.39671e-12	4.16156e-11	18.2161
HSPA1L	-0.584454	5.06587	-8.03493	1.40001e-12	4.16156e-11	18.2138
ZNF331	-0.280665	4.88572	-8.02994	1.43581e-12	4.25714e-11	18.1891
NSMCE4A	0.337979	6.63945	8.02029	1.50774e-12	4.4591e-11	18.1412
LONP1	-0.301355	5.28104	-8.01191	1.57313e-12	4.63294e-11	18.0996
ACADS	-0.203616	4.34948	-8.01174	1.57445e-12	4.63294e-11	18.0988
SOBP	-0.356037	5.33887	-8.01043	1.58494e-12	4.65209e-11	18.0923
CTSK	0.895899	5.98204	8.00925	1.5944e-12	4.66811e-11	18.0864
LIG1	0.222705	4.97619	8.00868	1.59902e-12	4.66995e-11	18.0836
PRPF6	-0.381942	7.39129	-8.00815	1.60329e-12	4.67074e-11	18.081
NCK1	0.385514	6.44028	8.00336	1.64266e-12	4.77352e-11	18.0572
ALB	-2.45631	7.76242	-7.99634	1.70211e-12	4.93401e-11	18.0224
CHPT1	-0.653625	8.0998	-7.99434	1.71943e-12	4.97188e-11	18.0125
ARGLU1	0.622344	10.7959	7.99014	1.7563e-12	5.06596e-11	17.9917
ANKMY2	-0.360568	7.21288	-7.98802	1.77524e-12	5.10797e-11	17.9812
B9D1	-0.281945	5.30063	-7.98049	1.8442e-12	5.29335e-11	17.9439
COPS6	-0.291077	8.75002	-7.97541	1.8922e-12	5.41782e-11	17.9187
MED21	-0.708947	13.6014	-7.96966	1.94807e-12	5.56416e-11	17.8902
POLR2B	0.259136	9.78051	7.96638	1.98066e-12	5.64344e-11	17.874
SLC25A1	-0.308148	6.06751	-7.96464	1.99817e-12	5.67947e-11	17.8654
B4GALT2	-0.223609	6.113	-7.96101	2.03514e-12	5.7705e-11	17.8474
ENAH	0.879079	7.60698	7.96011	2.04441e-12	5.78277e-11	17.843
USE1	-0.352087	5.85987	-7.95433	2.10505e-12	5.92634e-11	17.8143
GREB1	-0.151048	3.5164	-7.95431	2.10532e-12	5.92634e-11	17.8142
PXDN	0.88175	7.14866	7.95264	2.12306e-12	5.96193e-11	17.806
IRF8	0.958571	5.24355	7.94976	2.15429e-12	6.03511e-11	17.7917
PRPF38B	0.358115	7.16004	7.9489	2.16368e-12	6.04691e-11	17.7874
DHRS3	-0.735148	10.467	-7.94758	2.17814e-12	6.0728e-11	17.7809
HIGD2A	-0.622721	12.1421	-7.94373	2.22092e-12	6.17732e-11	17.7619
LDLRAD4	0.274355	4.57725	7.93684	2.29955e-12	6.38084e-11	17.7278
ZSCAN16	0.369757	4.48508	7.92904	2.39202e-12	6.6217e-11	17.6892
KLHL26	-0.244818	4.71103	-7.92801	2.40443e-12	6.64032e-11	17.6841
MAN2B2	-0.426007	7.17512	-7.92665	2.42102e-12	6.65538e-11	17.6774
LAMA4	0.891676	5.51142	7.92663	2.42128e-12	6.65538e-11	17.6773
MCM3AP	0.19943	6.17219	7.92604	2.42848e-12	6.65951e-11	17.6744
MRAS	0.277868	5.63809	7.92215	2.47676e-12	6.776e-11	17.6551
LUM	2.70231	7.90834	7.91854	2.52224e-12	6.8843e-11	17.6373
ITPKC	-0.262252	3.63515	-7.91379	2.58348e-12	7.035e-11	17.6138
GALK1	-0.295697	5.04269	-7.9104	2.62811e-12	7.13991e-11	17.597
PRKAR2B	-1.1485	9.56717	-7.90988	2.63506e-12	7.14218e-11	17.5944
CNBP	-0.359004	13.8912	-7.90766	2.66476e-12	7.20596e-11	17.5835
TEX11	-0.17379	3.28614	-7.9056	2.6926e-12	7.24778e-11	17.5733
CHEK2	0.221377	4.45908	7.9056	2.69263e-12	7.24778e-11	17.5733
LRRC2	-1.4379	10.0165	-7.89766	2.80266e-12	7.52659e-11	17.5341
S100A13	-0.213326	5.54629	-7.89593	2.82729e-12	7.57532e-11	17.5255
CAD	0.221076	4.84562	7.89444	2.84859e-12	7.61494e-11	17.5181
IPO13	-0.359284	6.89293	-7.89234	2.87898e-12	7.6786e-11	17.5077
ARL1	-0.304329	9.93773	-7.89166	2.88883e-12	7.68731e-11	17.5044
JUN	-0.800248	6.34282	-7.88998	2.91342e-12	7.73512e-11	17.4961
LINC00963	0.243772	5.46504	7.88008	3.0626e-12	8.11277e-11	17.4472
DCK	0.341864	7.29171	7.87719	3.10761e-12	8.21336e-11	17.4329
SMAGP	0.361942	7.61182	7.87657	3.11727e-12	8.22031e-11	17.4299
HMG20B	-0.186752	5.88952	-7.85793	3.4245e-12	9.01014e-11	17.3379
GGA2	-0.404578	8.11169	-7.84824	3.59592e-12	9.43991e-11	17.29
FN1	2.82392	9.04052	7.84412	3.67129e-12	9.61615e-11	17.2697
ARSF	-0.457423	3.53907	-7.83777	3.79073e-12	9.90678e-11	17.2384
NPHS1	-1.63621	11.7585	-7.83166	3.9093e-12	1.01938e-10	17.2082
MDK	0.278876	5.56985	7.82821	3.97778e-12	1.03493e-10	17.1912
CIITA	0.471615	6.11818	7.81736	4.20104e-12	1.09059e-10	17.1378
GTF2H5	-0.550069	8.92173	-7.81623	4.22509e-12	1.0944e-10	17.1322
G0S2	-1.15946	8.64145	-7.81537	4.24333e-12	1.09669e-10	17.128
C11orf1	-0.512657	6.87779	-7.81359	4.28161e-12	1.10415e-10	17.1192
VPS28	-0.555203	10.3038	-7.8106	4.34655e-12	1.11842e-10	17.1044
LCK	0.517957	4.06806	7.80292	4.5179e-12	1.15996e-10	17.0666
RNH1	-0.324495	7.06187	-7.8009	4.56393e-12	1.16921e-10	17.0567
NUDT15	-0.304273	7.10401	-7.79803	4.63032e-12	1.18362e-10	17.0425
SOX4	1.04818	7.41473	7.79715	4.65091e-12	1.18629e-10	17.0382
PCBD1	-0.782502	10.236	-7.79443	4.71491e-12	1.19999e-10	17.0248
SYNC	0.19655	4.59582	7.7938	4.72987e-12	1.20118e-10	17.0217
ESD	-0.378431	13.4803	-7.78716	4.89056e-12	1.23929e-10	16.989
ING1	-0.253315	4.21031	-7.77582	5.17778e-12	1.30924e-10	16.9331
LAMC3	0.203719	3.84613	7.77322	5.24572e-12	1.32355e-10	16.9204
PROM1	1.38602	7.13375	7.77066	5.31384e-12	1.33785e-10	16.9077
COL1A1	0.852951	4.55507	7.76853	5.37086e-12	1.3493e-10	16.8973
ATP6V1F	-0.571128	10.2634	-7.76198	5.5507e-12	1.39149e-10	16.865
LSM4	-0.388098	5.71795	-7.76138	5.56737e-12	1.39268e-10	16.8621
MEF2C	0.518746	7.04917	7.74655	5.99816e-12	1.49723e-10	16.7892
PIN1	-0.207089	5.7257	-7.74383	6.08083e-12	1.51463e-10	16.7758
MICAL1	0.326319	4.69033	7.74036	6.18765e-12	1.53796e-10	16.7587
VTI1B	-0.508927	10.427	-7.73532	6.3463e-12	1.57404e-10	16.7339
TRIM16	0.41807	4.6969	7.73171	6.46245e-12	1.59946e-10	16.7162
TACC2	-0.596962	7.968	-7.72938	6.53851e-12	1.61486e-10	16.7047
ZNF16	-0.407597	3.97128	-7.7228	6.75783e-12	1.66551e-10	16.6724
SIGLEC1	0.250166	3.97435	7.72108	6.81663e-12	1.67646e-10	16.664
ZNF814	0.381411	7.13619	7.71908	6.88553e-12	1.68985e-10	16.6541
GALNT2	0.326709	6.394	7.71268	7.11025e-12	1.74134e-10	16.6227
CASP8	0.417393	6.0538	7.71097	7.17122e-12	1.7526e-10	16.6143
CYTH1	0.251329	6.9177	7.70718	7.30923e-12	1.78223e-10	16.5957
MRPS18B	-0.330201	10.6664	-7.7068	7.32298e-12	1.78223e-10	16.5938
CTNNBIP1	-0.600889	6.54256	-7.70081	7.54659e-12	1.83283e-10	16.5644
OGT	0.52121	9.31754	7.69693	7.69464e-12	1.86491e-10	16.5454
NDUFB5	-0.435953	8.35367	-7.69328	7.83703e-12	1.89549e-10	16.5274
CENPM	0.210506	3.82932	7.6886	8.0231e-12	1.93648e-10	16.5045
C1S	0.729981	6.08566	7.68727	8.07672e-12	1.94541e-10	16.498
LTK	-0.299459	3.91683	-7.68384	8.21689e-12	1.97358e-10	16.4811
EED	0.346532	5.93183	7.68358	8.22749e-12	1.97358e-10	16.4799
TXN2	-0.521665	7.91627	-7.68003	8.37518e-12	2.0049e-10	16.4624
CBFA2T3	0.176342	3.99824	7.6768	8.51208e-12	2.0335e-10	16.4466
SERPINA3	1.20626	3.53549	7.67519	8.5809e-12	2.04576e-10	16.4387
ITPR3	0.543653	5.63179	7.67452	8.60968e-12	2.04844e-10	16.4354
NBPF1	0.40262	9.64203	7.67291	8.67947e-12	2.06085e-10	16.4275
ESR2	0.161703	3.65612	7.66402	9.07507e-12	2.1504e-10	16.3839
ACOX2	-0.797621	6.66692	-7.66332	9.10686e-12	2.15357e-10	16.3805
PAM16	-0.43152	8.4478	-7.66234	9.1515e-12	2.15976e-10	16.3757
SELENBP1	-0.410089	6.03603	-7.66111	9.20789e-12	2.16575e-10	16.3697
ATXN7L3B	-0.449008	10.3342	-7.66093	9.21619e-12	2.16575e-10	16.3688
ARPC5	0.403449	12.2051	7.66055	9.23414e-12	2.16575e-10	16.3669
ATP6V1G1	-0.373893	11.0477	-7.66018	9.25106e-12	2.16575e-10	16.3651
PTPRA	-0.368451	9.79802	-7.65904	9.30396e-12	2.17378e-10	16.3595
DNMT3B	0.163434	4.04884	7.65533	9.47852e-12	2.21014e-10	16.3413
R3HDM2	-0.220523	9.13941	-7.65196	9.63983e-12	2.24328e-10	16.3248
PLSCR1	0.685429	7.76586	7.65146	9.66401e-12	2.24443e-10	16.3224
PDK4	-1.74001	10.0351	-7.6493	9.76901e-12	2.25897e-10	16.3118
CLPTM1	-0.423872	11.8154	-7.64906	9.78102e-12	2.25897e-10	16.3106
C1QB	1.10116	4.60786	7.64899	9.78463e-12	2.25897e-10	16.3102
FXYD1	-0.854849	7.4564	-7.64669	9.89759e-12	2.27734e-10	16.299
VPS16	-0.265667	5.78973	-7.64658	9.90318e-12	2.27734e-10	16.2984
TM6SF2	-0.276879	4.31529	-7.63584	1.04503e-11	2.39843e-10	16.2458
SEC24D	0.415486	7.06663	7.63379	1.05579e-11	2.41839e-10	16.2358
ACAP1	0.376093	4.11867	7.62626	1.09635e-11	2.50637e-10	16.1989
TCF7	0.211749	3.99442	7.62579	1.09895e-11	2.50741e-10	16.1966
TAC1	0.855712	3.70163	7.61825	1.14115e-11	2.59863e-10	16.1597
BACE1	-0.470763	8.74886	-7.61525	1.15841e-11	2.6328e-10	16.145
ICOSLG	-0.401755	4.91275	-7.61343	1.16903e-11	2.65176e-10	16.1361
RABAC1	-0.575241	14.2751	-7.60935	1.19313e-11	2.70119e-10	16.1161
SRPX2	0.600243	4.4078	7.60653	1.21004e-11	2.73417e-10	16.1024
AIP	-0.452043	6.68836	-7.60053	1.2469e-11	2.81203e-10	16.073
DUSP9	-0.227934	4.48827	-7.5998	1.25149e-11	2.81694e-10	16.0694
KIF20A	0.333427	3.74618	7.59544	1.27902e-11	2.87338e-10	16.0481
RABL3	-0.484307	9.03001	-7.59229	1.29933e-11	2.9134e-10	16.0327
MIR22HG	-0.523702	6.81247	-7.59002	1.31415e-11	2.93616e-10	16.0216
CCR2	1.04364	3.99851	7.58987	1.31517e-11	2.93616e-10	16.0209
UQCRC1	-0.330123	8.32363	-7.58959	1.31702e-11	2.93616e-10	16.0195
CPA3	1.67585	4.13428	7.58703	1.33396e-11	2.96581e-10	16.007
CLPP	-0.563963	9.53785	-7.58681	1.3354e-11	2.96581e-10	16.0059
SOCS6	0.17837	7.10144	7.58484	1.34861e-11	2.98945e-10	15.9963
SH3YL1	-0.580753	6.02856	-7.58274	1.36289e-11	3.01375e-10	15.986
C2orf83	-0.175898	3.3619	-7.58247	1.36473e-11	3.01375e-10	15.9847
TCF4	0.579523	8.84344	7.57178	1.43952e-11	3.17292e-10	15.9325
CD160	0.298013	4.16243	7.56749	1.47075e-11	3.23565e-10	15.9115
KATNBL1	0.296964	6.88186	7.56651	1.4779e-11	3.24528e-10	15.9067
APOO	-0.655579	9.77046	-7.56374	1.49851e-11	3.28435e-10	15.8932
POLE2	0.238912	3.80105	7.56021	1.52517e-11	3.33653e-10	15.8759
SDHB	-0.440181	7.66436	-7.55934	1.5318e-11	3.34476e-10	15.8717
PTBP2	0.449043	6.71858	7.55652	1.55354e-11	3.3859e-10	15.8579
ZER1	-0.433513	7.22447	-7.55355	1.57673e-11	3.43004e-10	15.8434
TTC19	0.210331	7.96187	7.54439	1.65047e-11	3.58379e-10	15.7987
NAP1L2	-0.79636	6.4791	-7.54047	1.68308e-11	3.64781e-10	15.7795
OLFML3	0.350261	3.77218	7.53247	1.75159e-11	3.78928e-10	15.7405
SPON1	0.838521	4.16234	7.53055	1.76843e-11	3.81862e-10	15.7312
MOXD1	2.04592	5.70782	7.52943	1.77838e-11	3.83303e-10	15.7257
ASPA	-1.14824	8.15062	-7.52622	1.80705e-11	3.88765e-10	15.71
SSPN	0.47679	6.26519	7.52247	1.84115e-11	3.95374e-10	15.6917
SNAP29	-0.351628	9.67892	-7.5172	1.89015e-11	4.04859e-10	15.666
NFE2L1	-0.539539	10.9729	-7.51635	1.89819e-11	4.04859e-10	15.6619
SMARCA4	0.263362	7.07844	7.51634	1.89823e-11	4.04859e-10	15.6619
MYO7A	-0.207169	4.20408	-7.51624	1.89918e-11	4.04859e-10	15.6614
MRPL41	-0.407407	10.074	-7.51399	1.92062e-11	4.08682e-10	15.6504
UBXN6	-0.486606	8.77668	-7.50769	1.98191e-11	4.20958e-10	15.6197
SERGEF	-0.27992	5.61318	-7.50326	2.02614e-11	4.2957e-10	15.5981
ZNF696	0.134884	4.25916	7.50279	2.03088e-11	4.29796e-10	15.5958
TMEM165	0.410123	6.55726	7.49762	2.08381e-11	4.40201e-10	15.5706
GDF15	-1.02612	4.54038	-7.49434	2.11822e-11	4.46661e-10	15.5546
FKBP11	0.498413	5.39198	7.49396	2.12221e-11	4.46697e-10	15.5528
GPR143	0.279045	3.77283	7.49306	2.13169e-11	4.47885e-10	15.5484
MTRR	-0.292987	6.47825	-7.48862	2.17936e-11	4.57079e-10	15.5268
LTF	1.67234	5.01328	7.48741	2.19256e-11	4.59024e-10	15.5209
PGAP2	0.165375	7.72276	7.48536	2.21505e-11	4.62525e-10	15.5109
CCNA2	0.673615	4.52116	7.48516	2.21721e-11	4.62525e-10	15.5099
BLVRB	-0.755137	7.94935	-7.48298	2.2414e-11	4.66738e-10	15.4993
ILVBL	-0.233274	5.48862	-7.48218	2.25041e-11	4.67781e-10	15.4954
USP48	0.227732	7.51524	7.47541	2.32755e-11	4.82955e-10	15.4624
MME	-0.971561	16.6797	-7.47488	2.33367e-11	4.83367e-10	15.4599
MTPAP	0.207173	6.14714	7.4721	2.36614e-11	4.89226e-10	15.4463
LEF1	0.787126	4.51882	7.46961	2.39571e-11	4.94465e-10	15.4342
RRAGD	-0.66013	7.56927	-7.4664	2.43424e-11	5.01532e-10	15.4186
CTNNB1	0.277741	9.42768	7.46439	2.45867e-11	5.04428e-10	15.4088
TRMT13	0.379181	7.14806	7.46428	2.46e-11	5.04428e-10	15.4083
PCSK1N	-0.298764	5.77708	-7.46418	2.46126e-11	5.04428e-10	15.4078
EFNA1	-0.42933	7.03437	-7.46216	2.48612e-11	5.08631e-10	15.398
DHX15	0.238518	9.78492	7.4617	2.49186e-11	5.08915e-10	15.3957
KLHL3	-0.419497	5.10016	-7.45922	2.52271e-11	5.14316e-10	15.3837
KIF11	0.376105	3.99504	7.45871	2.5292e-11	5.1474e-10	15.3812
MSRB2	-0.392062	8.44832	-7.45831	2.53416e-11	5.14854e-10	15.3792
ALOX5	1.02278	5.26409	7.45649	2.55729e-11	5.17849e-10	15.3704
MZB1	0.3761	4.29242	7.45645	2.55777e-11	5.17849e-10	15.3702
ENTPD1	0.490013	5.13512	7.45351	2.5955e-11	5.24579e-10	15.3559
RAB3IL1	-0.214412	4.88729	-7.45045	2.63529e-11	5.31701e-10	15.341
PPDPF	-0.614036	7.35596	-7.4451	2.70623e-11	5.45072e-10	15.315
BCAT2	-0.292897	5.75211	-7.43975	2.77916e-11	5.58798e-10	15.289
ARHGEF17	-0.362491	7.22975	-7.43847	2.79699e-11	5.61417e-10	15.2827
NUP93	0.354458	6.76846	7.43779	2.80637e-11	5.61458e-10	15.2795
PRDX6	-0.575295	11.7455	-7.43776	2.80681e-11	5.61458e-10	15.2793
PEMT	-0.290811	4.9679	-7.43692	2.81862e-11	5.62857e-10	15.2752
NINJ1	-0.463152	7.38701	-7.43415	2.85757e-11	5.69662e-10	15.2618
RPL23	0.259647	7.34324	7.43296	2.87456e-11	5.72071e-10	15.256
SORBS3	-0.183135	5.5827	-7.4301	2.91574e-11	5.7928e-10	15.2421
ZBED5	0.237903	6.55793	7.42813	2.94445e-11	5.83991e-10	15.2325
SORBS2	0.454246	6.27866	7.4214	3.04446e-11	6.02803e-10	15.1998
APOH	-1.53508	5.62218	-7.4179	3.09788e-11	6.12295e-10	15.1828
PHF20L1	0.212136	6.91999	7.41758	3.10288e-11	6.12295e-10	15.1812
DDN	-1.09419	6.68759	-7.41655	3.11878e-11	6.14395e-10	15.1762
VWA7	-0.391629	5.16311	-7.4158	3.13042e-11	6.1565e-10	15.1726
GABARAPL3	-0.334513	5.17397	-7.41266	3.17963e-11	6.24277e-10	15.1573
PROC	-0.519774	4.61963	-7.41076	3.20971e-11	6.29124e-10	15.1481
RAPGEF5	0.602116	6.18832	7.40492	3.30405e-11	6.46532e-10	15.1198
TMSB15B	0.252728	3.21981	7.40152	3.36038e-11	6.56453e-10	15.1033
SALL2	-0.299699	5.62763	-7.40114	3.36667e-11	6.56498e-10	15.1015
CA2	-1.07483	9.0576	-7.40083	3.37185e-11	6.56498e-10	15.0999
EVI2A	1.0269	4.827	7.39901	3.40246e-11	6.61318e-10	15.0911
CDH11	1.19843	6.80093	7.39869	3.40792e-11	6.61318e-10	15.0895
SH3BGR	-0.538324	6.72614	-7.3979	3.42123e-11	6.61806e-10	15.0857
DKK3	0.668234	6.77206	7.39787	3.42177e-11	6.61806e-10	15.0856
BCCIP	-0.331794	9.31701	-7.39748	3.42847e-11	6.62007e-10	15.0837
GEMIN2	0.311253	5.3097	7.39412	3.48612e-11	6.72027e-10	15.0674
CLDN4	0.306692	3.89728	7.39339	3.49863e-11	6.73328e-10	15.0639
NT5DC2	0.35472	5.28961	7.3886	3.58291e-11	6.88414e-10	15.0406
APOC3	-0.510323	4.81896	-7.3829	3.68549e-11	7.06961e-10	15.013
ADAMTSL3	0.814788	4.32862	7.37991	3.74061e-11	7.16357e-10	14.9985
KRIT1	0.272386	9.04995	7.37643	3.80579e-11	7.27408e-10	14.9816
ZC3H3	-0.18333	4.89776	-7.37616	3.81076e-11	7.27408e-10	14.9803
PVRIG	0.333588	5.47513	7.37231	3.88428e-11	7.40231e-10	14.9616
ZEB2	0.405758	7.04857	7.37192	3.89183e-11	7.40461e-10	14.9597
IL7	0.42295	4.77633	7.36919	3.94472e-11	7.48333e-10	14.9465
MFAP2	0.430807	6.30437	7.36863	3.95578e-11	7.48333e-10	14.9438
AHCY	-0.669298	5.9426	-7.3686	3.95629e-11	7.48333e-10	14.9436
ECH1	-0.817499	11.0153	-7.36847	3.95882e-11	7.48333e-10	14.943
CYC1	-0.4208	6.31964	-7.36336	4.06051e-11	7.66314e-10	14.9182
SV2B	0.241056	3.77336	7.36236	4.08062e-11	7.68867e-10	14.9134
DERA	-0.379618	6.87053	-7.35825	4.16468e-11	7.83442e-10	14.8935
ADAM10	0.562425	10.1442	7.3558	4.21554e-11	7.91735e-10	14.8816
CUEDC2	-0.303512	6.3407	-7.35164	4.30326e-11	8.06013e-10	14.8615
MAP4K1	0.356119	4.08358	7.35154	4.30536e-11	8.06013e-10	14.861
MYOZ1	-0.8269	5.62572	-7.34998	4.3388e-11	8.10973e-10	14.8534
GPC5	-0.457211	3.68918	-7.34935	4.35241e-11	8.12217e-10	14.8504
HDHD3	-0.451398	5.60587	-7.34881	4.36398e-11	8.13079e-10	14.8478
CLU	1.21799	7.56312	7.34775	4.38684e-11	8.15927e-10	14.8426
ANKRD6	0.205073	4.74814	7.34746	4.39324e-11	8.15927e-10	14.8412
PHYH	-0.693919	7.98467	-7.34605	4.424e-11	8.20336e-10	14.8344
HOPX	0.56728	4.29697	7.34272	4.49751e-11	8.32646e-10	14.8183
RPAP1	-0.219088	5.5161	-7.34043	4.54892e-11	8.4083e-10	14.8072
TMEM158	0.320953	4.78059	7.34008	4.55681e-11	8.40959e-10	14.8055
ZAP70	0.224282	3.52649	7.33783	4.60783e-11	8.49032e-10	14.7946
DCLK1	0.46121	3.56054	7.33544	4.66259e-11	8.5777e-10	14.783
PDLIM1	0.709441	11.3207	7.33358	4.70576e-11	8.6435e-10	14.774
SESN1	0.298837	6.6958	7.32923	4.80826e-11	8.81791e-10	14.753
TACC3	0.1691	4.41047	7.32505	4.90861e-11	8.98784e-10	14.7328
EIF1B	-0.355657	9.53952	-7.32377	4.93998e-11	9.03111e-10	14.7266
MAGI2	-1.19851	9.22643	-7.32291	4.96085e-11	9.05511e-10	14.7224
PAX5	0.281492	3.56045	7.32071	5.01518e-11	9.14e-10	14.7118
SSBP3	-0.271059	7.5797	-7.31909	5.05555e-11	9.1992e-10	14.7039
CORO1C	0.609662	8.80311	7.31594	5.1349e-11	9.32179e-10	14.6887
MRPL49	-0.284941	5.31831	-7.31579	5.13887e-11	9.32179e-10	14.688
P2RX5	0.181043	3.72394	7.31491	5.16123e-11	9.34428e-10	14.6837
DNAJC4	-0.403272	7.58126	-7.31467	5.16727e-11	9.34428e-10	14.6826
LAMTOR5	-0.500248	6.45131	-7.31216	5.23185e-11	9.44644e-10	14.6704
PRPF4B	0.243654	8.36719	7.31165	5.24516e-11	9.45585e-10	14.6679
AASS	-0.600565	8.4321	-7.30741	5.35612e-11	9.64102e-10	14.6475
TMEM254	-0.388134	6.33112	-7.30704	5.36595e-11	9.64385e-10	14.6457
PLA2G15	-0.435298	6.4115	-7.30078	5.53469e-11	9.93184e-10	14.6154
FAS	0.345255	5.20382	7.29818	5.60619e-11	1.00447e-09	14.6029
ZBTB24	0.342413	5.80214	7.29682	5.64399e-11	1.0097e-09	14.5963
ENTPD7	0.295877	5.55168	7.29542	5.68326e-11	1.01517e-09	14.5895
ZNF91	-0.616038	10.349	-7.29003	5.83687e-11	1.04101e-09	14.5635
PIGO	-0.218388	5.71281	-7.28903	5.86557e-11	1.0444e-09	14.5587
C3	2.51886	6.21166	7.28875	5.87373e-11	1.0444e-09	14.5573
WFDC2	1.05363	4.37087	7.28841	5.88367e-11	1.04457e-09	14.5557
ARHGAP4	0.173089	4.61147	7.28511	5.98025e-11	1.06011e-09	14.5397
CSGALNACT1	0.244885	4.30172	7.28071	6.11186e-11	1.0818e-09	14.5185
CDX2	-0.203486	3.01589	-7.27985	6.13786e-11	1.08476e-09	14.5143
CHI3L2	0.323492	3.55382	7.27902	6.16298e-11	1.08755e-09	14.5103
RAP2B	0.486698	5.80207	7.27753	6.20846e-11	1.09393e-09	14.5031
CD83	-0.373555	5.07943	-7.27231	6.37059e-11	1.11779e-09	14.4779
RTN1	0.386786	4.15685	7.27225	6.37262e-11	1.11779e-09	14.4776
CXCR1	-1.04179	4.82174	-7.272	6.38042e-11	1.11779e-09	14.4764
TET3	-0.180976	3.71795	-7.27194	6.38218e-11	1.11779e-09	14.4762
RASL11B	-0.925418	6.64803	-7.27157	6.39404e-11	1.11819e-09	14.4743
PXMP4	-0.355516	6.36582	-7.271	6.41194e-11	1.11965e-09	14.4716
GTF2A2	-0.606089	8.72907	-7.26978	6.45067e-11	1.124e-09	14.4657
MYRIP	-0.286029	4.32773	-7.26961	6.45614e-11	1.124e-09	14.4649
NFATC2IP	0.197063	5.30788	7.26439	6.62479e-11	1.15107e-09	14.4397
MYH8	-0.265304	3.25936	-7.26419	6.63134e-11	1.15107e-09	14.4387
NDN	-0.380845	4.33946	-7.26142	6.72236e-11	1.16507e-09	14.4254
DACH1	-1.22324	13.8491	-7.26113	6.73194e-11	1.16507e-09	14.424
OAT	-0.40226	7.07596	-7.25728	6.86111e-11	1.18501e-09	14.4054
PPIG	-0.279742	11.7834	-7.2571	6.86744e-11	1.18501e-09	14.4045
FBXL5	-0.335039	7.84024	-7.25413	6.96864e-11	1.2007e-09	14.3902
AKR7A3	-0.982226	5.90891	-7.24954	7.12819e-11	1.22589e-09	14.3681
PLEKHO2	0.471189	6.33625	7.24933	7.13579e-11	1.22589e-09	14.3671
MMD	0.419914	4.62146	7.24727	7.20849e-11	1.23656e-09	14.3572
RWDD1	-0.211609	9.01053	-7.2444	7.3113e-11	1.25235e-09	14.3433
EPB41L5	-0.872596	12.2492	-7.24381	7.33268e-11	1.25418e-09	14.3405
ATP13A3	0.906816	11.1748	7.24297	7.36321e-11	1.25756e-09	14.3364
DOCK9	0.6539	8.14481	7.24008	7.46864e-11	1.2737e-09	14.3225
AKR7A2	-0.674533	7.38489	-7.23846	7.52863e-11	1.28206e-09	14.3147
TMEM242	-0.279224	6.28202	-7.23302	7.73349e-11	1.31503e-09	14.2885
NAA40	0.266729	5.98006	7.23071	7.82183e-11	1.32812e-09	14.2774
KLF7	-0.642892	10.1417	-7.22654	7.98444e-11	1.35117e-09	14.2572
STAU1	-0.258519	11.1317	-7.2265	7.98604e-11	1.35117e-09	14.257
SIDT1	0.264961	3.97506	7.22634	7.99231e-11	1.35117e-09	14.2563
GRAMD1B	-0.533995	4.82235	-7.22384	8.09134e-11	1.36594e-09	14.2442
CAPN6	0.703199	4.18347	7.22316	8.11823e-11	1.3685e-09	14.241
CSAD	0.199122	5.35659	7.22087	8.21048e-11	1.38206e-09	14.23
AHNAK2	0.623227	3.85635	7.21763	8.34281e-11	1.40154e-09	14.2143
PFKL	-0.219822	6.29711	-7.21744	8.35024e-11	1.40154e-09	14.2135
FERMT2	-0.522211	11.8514	-7.2163	8.39728e-11	1.40742e-09	14.208
NR1I3	-0.438108	4.59055	-7.21562	8.42566e-11	1.41015e-09	14.2047
PIGV	-0.27938	6.17502	-7.21482	8.45891e-11	1.41369e-09	14.2008
HRH1	0.639315	4.97138	7.21398	8.49391e-11	1.41751e-09	14.1968
HLA-DPB1	0.524576	6.44792	7.20475	8.88893e-11	1.48132e-09	14.1524
COX5A	-0.470702	13.4885	-7.20079	9.06383e-11	1.50775e-09	14.1333
CDKN1C	-0.436256	6.95787	-7.20058	9.07335e-11	1.50775e-09	14.1323
ADCY7	0.329167	5.05527	7.19959	9.11778e-11	1.51298e-09	14.1275
LTB	0.776535	5.26211	7.19053	9.53332e-11	1.57969e-09	14.084
CD27	0.599783	4.76692	7.19011	9.55292e-11	1.5807e-09	14.082
ACOT13	-0.628348	8.02693	-7.18645	9.72662e-11	1.60716e-09	14.0644
TBC1D16	0.254189	3.91258	7.1857	9.76263e-11	1.61083e-09	14.0608
MZT2B	-0.217057	4.96617	-7.18309	9.88897e-11	1.62938e-09	14.0482
ZNF107	0.368462	6.60476	7.18117	9.98278e-11	1.64252e-09	14.039
DGAT1	-0.260193	7.70272	-7.17711	1.01839e-10	1.67326e-09	14.0195
DCAKD	-0.304293	6.71326	-7.17631	1.02239e-10	1.67747e-09	14.0156
SMARCD3	0.225737	5.04718	7.17548	1.02659e-10	1.682e-09	14.0116
MARCKS	1.53993	9.6053	7.16898	1.05992e-10	1.73416e-09	13.9804
RAB20	-0.374823	5.08646	-7.16704	1.07008e-10	1.74742e-09	13.9711
GYG2	-0.364072	5.16832	-7.16687	1.07101e-10	1.74742e-09	13.9702
LPAR1	0.797188	5.20412	7.16635	1.0737e-10	1.74937e-09	13.9678
CORO1A	0.600758	4.74576	7.16313	1.09087e-10	1.77422e-09	13.9523
CLEC10A	0.731961	4.25885	7.16292	1.09199e-10	1.77422e-09	13.9513
LUC7L3	0.452659	10.9018	7.15932	1.11147e-10	1.80306e-09	13.934
SCAND1	-0.236902	4.81934	-7.15907	1.11283e-10	1.80306e-09	13.9328
EBNA1BP2	-0.292915	6.51268	-7.15431	1.13916e-10	1.84317e-09	13.91
NR4A3	-1.01636	4.25349	-7.15381	1.14198e-10	1.84518e-09	13.9076
TRAF3IP3	0.566585	4.68657	7.15282	1.14753e-10	1.85158e-09	13.9028
BBIP1	-0.317014	8.51676	-7.15077	1.15917e-10	1.86779e-09	13.893
TPPP	-0.252684	4.46814	-7.15039	1.16133e-10	1.86868e-09	13.8911
GABARAPL1	-0.437518	5.68981	-7.1461	1.18608e-10	1.90588e-09	13.8705
RBP4	-0.843608	5.37521	-7.14567	1.18855e-10	1.90722e-09	13.8685
ABHD10	-0.478625	7.58626	-7.1447	1.19421e-10	1.91368e-09	13.8639
SORBS1	0.344161	6.97937	7.14394	1.19873e-10	1.91759e-09	13.8602
MXD1	-0.590404	7.31632	-7.14373	1.19993e-10	1.91759e-09	13.8592
CD177	-0.152907	3.54205	-7.14228	1.2085e-10	1.92865e-09	13.8522
FBXO34	0.422274	6.19038	7.14001	1.22203e-10	1.94519e-09	13.8414
RNF103	-0.277606	7.05433	-7.13999	1.22219e-10	1.94519e-09	13.8412
CRIP1	0.779476	5.91856	7.13792	1.23464e-10	1.96232e-09	13.8313
RANGRF	-0.435631	7.57867	-7.13468	1.25443e-10	1.99053e-09	13.8158
CD36	0.672709	4.28827	7.13446	1.25579e-10	1.99053e-09	13.8147
SH2D1A	0.407707	3.49961	7.13385	1.25955e-10	1.99377e-09	13.8118
DGKH	0.405103	6.02752	7.12864	1.29222e-10	2.04266e-09	13.7868
LAIR1	0.405815	4.04965	7.12837	1.29393e-10	2.04266e-09	13.7855
ARHGAP19	-1.11681	10.4496	-7.12796	1.29655e-10	2.04403e-09	13.7835
ADH1B	1.76421	5.9398	7.12381	1.32318e-10	2.0832e-09	13.7637
UBE2I	-0.211751	6.54607	-7.12088	1.34237e-10	2.11057e-09	13.7496
TMEM223	-0.263979	6.50939	-7.11617	1.37371e-10	2.15694e-09	13.7271
SLC1A6	-0.145163	3.36338	-7.1155	1.37825e-10	2.16118e-09	13.7238
KCNK10	-0.211635	3.36745	-7.11472	1.38352e-10	2.16653e-09	13.7201
HGF	0.975714	4.39361	7.11369	1.39052e-10	2.17457e-09	13.7152
TRIM27	0.400937	7.26655	7.11188	1.40294e-10	2.19106e-09	13.7065
ATAD2B	0.33581	5.83285	7.10905	1.42251e-10	2.21866e-09	13.693
EXT1	0.59899	9.26402	7.10627	1.44205e-10	2.24614e-09	13.6796
COPZ1	-0.34821	8.82047	-7.10382	1.45947e-10	2.26998e-09	13.6679
CD1D	0.285162	3.57878	7.10357	1.46125e-10	2.26998e-09	13.6667
TRAK1	0.242265	6.17036	7.1026	1.46824e-10	2.27783e-09	13.662
CRYAB	-0.52879	8.9602	-7.09973	1.48902e-10	2.307e-09	13.6483
SERPINH1	0.360741	5.53371	7.09775	1.50357e-10	2.32644e-09	13.6388
CDKN1B	-0.647779	10.1894	-7.09402	1.53127e-10	2.36618e-09	13.621
PRKCZ	-0.169801	5.0593	-7.09113	1.55313e-10	2.39679e-09	13.6071
CNNM2	-0.498136	7.13022	-7.08947	1.56577e-10	2.4131e-09	13.5992
CEP57	0.341434	8.29154	7.08885	1.57054e-10	2.41457e-09	13.5963
FGF1	-0.841876	13.9525	-7.08881	1.57085e-10	2.41457e-09	13.5961
P2RY14	0.882699	4.18217	7.08638	1.5897e-10	2.44032e-09	13.5844
UQCR10	-0.596824	11.2107	-7.08483	1.60182e-10	2.45571e-09	13.577
CD58	0.365485	7.76984	7.0839	1.60913e-10	2.46367e-09	13.5725
PIK3R3	0.574041	8.70276	7.08193	1.62473e-10	2.4843e-09	13.5631
MS4A6A	1.65472	6.10744	7.08145	1.62856e-10	2.48691e-09	13.5608
FAAH	-0.284771	5.13535	-7.07552	1.67655e-10	2.55684e-09	13.5325
SUCO	-0.502032	9.87114	-7.07363	1.69211e-10	2.57722e-09	13.5234
MRPS30	-0.305617	10.1767	-7.07324	1.6953e-10	2.57871e-09	13.5216
TATDN2	0.167867	5.67073	7.07099	1.71406e-10	2.60386e-09	13.5108
SLC38A6	0.279053	6.57387	7.06987	1.72357e-10	2.6149e-09	13.5054
FTL	-0.392445	18.5095	-7.06725	1.74573e-10	2.64509e-09	13.493
INPP4A	0.202559	5.59057	7.06481	1.76677e-10	2.67108e-09	13.4813
C11orf80	0.429	5.80367	7.06473	1.76746e-10	2.67108e-09	13.4809
EFCAB14	-0.302005	11.7984	-7.06051	1.80434e-10	2.72324e-09	13.4607
NLK	-0.93195	13.4018	-7.06025	1.80664e-10	2.72324e-09	13.4595
ACOT11	-0.393844	5.16	-7.05632	1.84166e-10	2.77246e-09	13.4407
CD209	0.467964	4.11879	7.05145	1.88608e-10	2.83567e-09	13.4174
FAM216A	0.262583	5.32551	7.04546	1.94208e-10	2.91612e-09	13.3889
PAK3	0.240883	4.10958	7.04054	1.98941e-10	2.98335e-09	13.3653
CAMK2G	-0.261461	6.67879	-7.03756	2.01862e-10	3.02002e-09	13.3511
TNNT2	-1.15629	8.4043	-7.03728	2.02132e-10	3.02002e-09	13.3498
PNPLA2	-0.33542	6.75402	-7.03725	2.02162e-10	3.02002e-09	13.3497
TBC1D17	-0.296811	7.19297	-7.03692	2.02492e-10	3.02109e-09	13.3481
POLR2C	-0.348223	6.97217	-7.03369	2.05716e-10	3.06527e-09	13.3326
PEX5	-0.234275	5.52746	-7.03155	2.07873e-10	3.09346e-09	13.3225
GCSH	-0.473285	8.7416	-7.02946	2.10005e-10	3.12121e-09	13.3125
THRA	-0.257503	7.20909	-7.02623	2.13342e-10	3.16679e-09	13.2971
MTX1	-0.304908	6.78275	-7.02509	2.14543e-10	3.18e-09	13.2916
RET	0.203211	3.68072	7.02486	2.14777e-10	3.18e-09	13.2905
TCTN3	-0.361328	8.51424	-7.02245	2.17317e-10	3.21354e-09	13.2791
UBL3	-0.364618	10.8749	-7.01858	2.21465e-10	3.27074e-09	13.2606
RPLP0	0.638785	10.906	7.01751	2.22632e-10	3.28383e-09	13.2555
PBRM1	0.287863	8.49354	7.01604	2.24237e-10	3.30332e-09	13.2485
VIM	0.39355	13.0072	7.01381	2.26685e-10	3.33519e-09	13.2378
CD28	0.443468	3.51399	7.00529	2.36307e-10	3.46882e-09	13.1973
TSKU	-0.42408	7.74642	-7.00525	2.36362e-10	3.46882e-09	13.197
CIRBP	-0.359348	13.1306	-7.0047	2.36997e-10	3.47378e-09	13.1944
ZNF587	0.37521	7.50371	7.00204	2.40091e-10	3.51472e-09	13.1817
GHITM	-0.605112	11.6779	-6.99829	2.44518e-10	3.57504e-09	13.1639
A1CF	-1.10031	5.54476	-6.99771	2.45212e-10	3.58009e-09	13.1611
RARRES2	-0.699898	12.0256	-6.99749	2.45476e-10	3.58009e-09	13.1601
FZD2	-0.457114	8.06053	-6.98986	2.54785e-10	3.71122e-09	13.1237
SETMAR	0.351363	5.21799	6.98887	2.56023e-10	3.7246e-09	13.119
AGR2	0.77715	3.66142	6.98861	2.56341e-10	3.7246e-09	13.1178
CYB561	-0.182328	4.51737	-6.98596	2.59673e-10	3.76833e-09	13.1052
ZNF362	-0.302026	7.08596	-6.98509	2.60779e-10	3.77967e-09	13.101
CUTA	-0.346287	8.3806	-6.98313	2.63287e-10	3.8113e-09	13.0917
CSDC2	-0.411362	5.81954	-6.97912	2.68474e-10	3.88158e-09	13.0726
COX7B	-0.302566	14.627	-6.97549	2.73275e-10	3.94611e-09	13.0553
TPI1	-0.343709	9.44389	-6.97396	2.75322e-10	3.97076e-09	13.048
PCYOX1	-0.598808	12.8379	-6.9714	2.78765e-10	4.01546e-09	13.0359
DUSP13	-0.1265	3.38004	-6.96987	2.80862e-10	4.04067e-09	13.0286
NR1D2	0.536101	8.63831	6.96848	2.82771e-10	4.06314e-09	13.022
MAPK13	0.273251	4.2394	6.96166	2.92318e-10	4.19516e-09	12.9896
IGFBP6	1.05336	6.66081	6.96083	2.93497e-10	4.20692e-09	12.9856
CCHCR1	0.129028	4.44377	6.95981	2.94962e-10	4.22272e-09	12.9808
HTRA1	-0.998138	14.8419	-6.95824	2.97229e-10	4.24997e-09	12.9733
DSE	0.280774	5.40284	6.95648	2.99784e-10	4.28127e-09	12.9649
CMC2	-0.393309	10.1782	-6.9557	3.00915e-10	4.29218e-09	12.9613
GDF9	-0.2343	3.805	-6.95475	3.0231e-10	4.30681e-09	12.9567
HELLS	0.46721	4.2314	6.9545	3.02679e-10	4.30681e-09	12.9556
HINT1	-0.165388	8.82258	-6.95018	3.09115e-10	4.39304e-09	12.935
HRG	-0.295522	6.05475	-6.9491	3.10743e-10	4.40558e-09	12.9299
HSPB2	-0.288827	5.4847	-6.94906	3.10804e-10	4.40558e-09	12.9297
EHBP1L1	0.271167	4.30508	6.94885	3.11129e-10	4.40558e-09	12.9287
YTHDC2	0.283079	6.92746	6.94838	3.11834e-10	4.41023e-09	12.9265
SORD	-1.13825	7.02105	-6.94803	3.12376e-10	4.41254e-09	12.9248
TMC6	0.183977	4.15281	6.94208	3.21545e-10	4.53657e-09	12.8965
ITGB2	0.587246	5.12107	6.94156	3.22366e-10	4.54267e-09	12.894
MANBA	-0.29459	7.28545	-6.94122	3.22885e-10	4.5445e-09	12.8925
RHEB	-0.311957	9.41731	-6.9389	3.26562e-10	4.59073e-09	12.8814
TMEM8B	-0.175219	6.20576	-6.93676	3.29972e-10	4.63309e-09	12.8713
HAUS4	-0.373108	7.34901	-6.93462	3.33426e-10	4.67597e-09	12.8611
TBL2	0.176081	5.68699	6.93374	3.3485e-10	4.69031e-09	12.8569
DNAL4	-0.25447	6.16549	-6.93095	3.39433e-10	4.74881e-09	12.8437
PINLYP	-0.261583	4.58733	-6.92916	3.42401e-10	4.7846e-09	12.8352
ADH5	-0.419387	9.49856	-6.92827	3.43879e-10	4.79952e-09	12.831
MS4A4A	1.50602	5.36359	6.92557	3.48418e-10	4.85706e-09	12.8182
COPS2	-0.263095	11.3325	-6.92377	3.51482e-10	4.89393e-09	12.8096
SEL1L3	0.721156	4.99736	6.92228	3.54041e-10	4.92369e-09	12.8025
ANKRD36B	0.685694	7.52331	6.91899	3.59747e-10	4.9971e-09	12.7869
TUBB3	0.137935	3.73966	6.91613	3.64786e-10	5.06108e-09	12.7734
UPB1	-0.695799	4.9455	-6.90939	3.76924e-10	5.21886e-09	12.7414
UBB	-0.165334	11.0372	-6.90932	3.77052e-10	5.21886e-09	12.7411
HSD17B12	-0.36737	9.62584	-6.90871	3.7818e-10	5.22829e-09	12.7382
PFKP	0.394985	4.84101	6.90744	3.80514e-10	5.25433e-09	12.7322
TACR1	-0.570383	5.62023	-6.90715	3.81054e-10	5.25558e-09	12.7308
ERLIN2	-0.295053	6.5326	-6.90533	3.84427e-10	5.29585e-09	12.7222
SLC30A9	-0.34685	11.0789	-6.89908	3.96271e-10	5.45258e-09	12.6925
NDUFAF3	-0.227533	5.88473	-6.8959	4.02444e-10	5.531e-09	12.6775
OPCML	-0.418364	4.04647	-6.89437	4.05446e-10	5.56571e-09	12.6702
DNPH1	-0.533602	7.434	-6.8934	4.07353e-10	5.58533e-09	12.6656
SPHK1	0.110222	3.37679	6.89138	4.11376e-10	5.63387e-09	12.656
PNMA1	-0.495993	8.19389	-6.89065	4.12831e-10	5.64718e-09	12.6526
GALT	-0.24844	5.96885	-6.8851	4.24086e-10	5.79435e-09	12.6263
JUNB	-1.31628	7.40596	-6.8847	4.24908e-10	5.79881e-09	12.6244
HNRNPUL2	-0.286576	11.1163	-6.87347	4.48702e-10	6.11638e-09	12.5713
SFXN1	-0.448653	6.42678	-6.87178	4.52401e-10	6.15962e-09	12.5633
PUS7	0.341433	5.2082	6.87105	4.53993e-10	6.1741e-09	12.5598
L3MBTL1	0.110314	3.99069	6.86633	4.64511e-10	6.30978e-09	12.5375
RAB2A	-0.265412	9.42639	-6.86517	4.67123e-10	6.3379e-09	12.532
EIF5B	0.271898	11.0109	6.86483	4.67898e-10	6.34104e-09	12.5304
CH25H	0.537101	3.45588	6.86353	4.70856e-10	6.37374e-09	12.5242
PRR14	-0.204246	7.13778	-6.86228	4.73713e-10	6.405e-09	12.5183
TEP1	0.189743	4.93265	6.86035	4.78153e-10	6.45755e-09	12.5092
TMEM9B	-0.291109	10.0429	-6.86001	4.78958e-10	6.45975e-09	12.5076
ECM2	-0.631478	7.48879	-6.85981	4.79422e-10	6.45975e-09	12.5066
RAB21	-0.367929	12.4333	-6.85943	4.80301e-10	6.46415e-09	12.5049
IL10RA	0.881724	6.18031	6.85893	4.81476e-10	6.4725e-09	12.5025
TRIM52	0.271613	6.56974	6.85527	4.90076e-10	6.58054e-09	12.4852
PBX2	-0.296406	8.30875	-6.85285	4.9585e-10	6.65042e-09	12.4738
FBXO21	-0.686363	10.2372	-6.85248	4.96753e-10	6.65489e-09	12.472
CKM	-0.159372	3.55056	-6.84994	5.02904e-10	6.72958e-09	12.46
MYOM2	-0.290607	3.89444	-6.84597	5.12657e-10	6.85224e-09	12.4412
SERPINE2	0.778081	5.43671	6.84279	5.20615e-10	6.95066e-09	12.4262
ANXA3	0.794811	5.63305	6.83854	5.31441e-10	7.0871e-09	12.4061
KLK6	-0.932166	13.391	-6.83783	5.33255e-10	7.10318e-09	12.4028
FBP1	-1.45409	7.96939	-6.8375	5.34102e-10	7.10636e-09	12.4012
COL3A1	1.40531	5.95914	6.83669	5.36205e-10	7.12622e-09	12.3974
EOGT	0.338351	6.59179	6.832	5.48529e-10	7.28172e-09	12.3752
JUND	-0.384861	4.92753	-6.83068	5.52029e-10	7.31629e-09	12.369
SNX5	-0.335	8.14198	-6.83055	5.52385e-10	7.31629e-09	12.3684
TMEM160	-0.469911	8.56599	-6.82948	5.55242e-10	7.34579e-09	12.3634
SLAMF1	0.412465	3.53361	6.82666	5.62884e-10	7.43847e-09	12.35
PARP16	-0.177243	4.69155	-6.82312	5.72585e-10	7.55812e-09	12.3334
NUAK1	0.420355	5.51009	6.8218	5.76244e-10	7.59784e-09	12.3271
S100A12	-1.68815	5.80338	-6.81914	5.8371e-10	7.6876e-09	12.3146
BOLA1	-0.264096	6.34671	-6.81716	5.89325e-10	7.75282e-09	12.3052
NPHS2	-0.722279	17.7549	-6.81615	5.92219e-10	7.78212e-09	12.3005
CEBPD	-0.318531	3.39963	-6.81271	6.02141e-10	7.90361e-09	12.2842
ZZEF1	0.215351	6.72553	6.81119	6.06581e-10	7.95295e-09	12.2771
GPRASP1	-0.283619	5.83406	-6.80751	6.17485e-10	8.08683e-09	12.2597
GRB2	-0.287022	7.81334	-6.80453	6.26418e-10	8.19464e-09	12.2457
CD48	0.97392	6.50386	6.8038	6.28651e-10	8.21465e-09	12.2422
KDM3A	0.181692	7.40032	6.80185	6.34604e-10	8.28318e-09	12.233
GNG5	-0.227022	7.15704	-6.7977	6.47449e-10	8.44141e-09	12.2135
STAT3	0.308838	11.6384	6.79745	6.48214e-10	8.44195e-09	12.2123
ARL3	-0.312222	12.9345	-6.79709	6.49353e-10	8.44737e-09	12.2106
ZFR	-0.231534	10.406	-6.79634	6.51705e-10	8.46854e-09	12.2071
QPCT	0.747561	5.86237	6.79577	6.5351e-10	8.47626e-09	12.2044
ITGA4	0.792556	4.96195	6.79569	6.5375e-10	8.47626e-09	12.204
ABCC3	0.492697	5.30765	6.79442	6.57791e-10	8.51919e-09	12.198
SLC46A3	-0.366116	6.66059	-6.79044	6.70535e-10	8.67459e-09	12.1793
FZD9	-0.216729	3.11207	-6.79021	6.71274e-10	8.67459e-09	12.1782
CCNB1IP1	-0.345379	7.24657	-6.78963	6.73167e-10	8.68943e-09	12.1755
RPA3	-0.253082	5.28108	-6.78712	6.81365e-10	8.78555e-09	12.1636
LAMC2	0.785638	4.49286	6.78109	7.01499e-10	9.03518e-09	12.1352
GUF1	-0.315323	7.75473	-6.77923	7.07804e-10	9.10635e-09	12.1265
TUB	-0.225704	5.12834	-6.77527	7.21461e-10	9.27184e-09	12.1079
DUS1L	-0.20786	4.67483	-6.77284	7.29971e-10	9.3709e-09	12.0964
FBXL7	-0.386999	6.4145	-6.77218	7.32309e-10	9.39059e-09	12.0933
DMTF1	0.405258	9.26787	6.76999	7.40083e-10	9.47987e-09	12.083
CDA	-0.592175	5.42628	-6.76834	7.4601e-10	9.54533e-09	12.0752
EWSR1	0.281828	9.63317	6.7674	7.49379e-10	9.57795e-09	12.0708
ISCA1	-0.273913	6.46285	-6.76625	7.53567e-10	9.62095e-09	12.0654
UNC45A	-0.150284	5.09686	-6.76489	7.5851e-10	9.67349e-09	12.059
XPNPEP1	0.298613	5.96245	6.76235	7.67861e-10	9.78206e-09	12.0471
RNF186	-0.588239	4.39257	-6.75929	7.79275e-10	9.91665e-09	12.0327
CIDEB	-0.278809	6.86251	-6.75849	7.82291e-10	9.9442e-09	12.0289
C19orf53	-0.469706	13.4801	-6.75674	7.88888e-10	1.00172e-08	12.0207
TSPYL4	-0.402069	5.6693	-6.74984	8.15561e-10	1.03446e-08	11.9883
COX6A1	-0.450472	15.3936	-6.74811	8.22396e-10	1.042e-08	11.9801
PRDM4	-0.391903	9.30234	-6.74455	8.36626e-10	1.05888e-08	11.9634
ASB8	-0.367887	7.49246	-6.73906	8.59025e-10	1.08605e-08	11.9376
MCM2	0.16195	3.59074	6.73872	8.60435e-10	1.08666e-08	11.936
ASCC3	0.308277	7.91823	6.73743	8.65814e-10	1.09227e-08	11.9299
SLC6A2	-0.499348	4.10447	-6.7319	8.89172e-10	1.12053e-08	11.904
CELP	-0.302592	3.52974	-6.72992	8.97692e-10	1.13005e-08	11.8947
TM7SF2	-0.470611	6.6368	-6.72937	9.00045e-10	1.13069e-08	11.8921
VSIG4	1.3431	5.28998	6.72935	9.00142e-10	1.13069e-08	11.892
PMM1	-0.402817	5.81834	-6.72616	9.14082e-10	1.14697e-08	11.877
ADARB1	0.285006	5.48751	6.72548	9.17056e-10	1.14947e-08	11.8739
MDM1	-0.325079	6.3507	-6.72505	9.18939e-10	1.15059e-08	11.8719
MED23	0.216454	7.59276	6.72316	9.27351e-10	1.15988e-08	11.863
COL9A2	0.0942095	3.6006	6.71873	9.47324e-10	1.1836e-08	11.8422
SNRNP25	-0.337629	6.83751	-6.71656	9.57255e-10	1.19473e-08	11.832
KAT2B	-0.496216	9.88297	-6.71508	9.64097e-10	1.20198e-08	11.8251
PCBP4	-0.178403	4.96302	-6.71303	9.73667e-10	1.21262e-08	11.8154
AGO4	0.318378	7.1007	6.71251	9.76069e-10	1.21432e-08	11.813
PRR13	-0.326816	11.5534	-6.71066	9.84813e-10	1.22389e-08	11.8043
S100A4	0.704839	7.02787	6.69916	1.04076e-09	1.29205e-08	11.7505
FAH	-0.634302	6.994	-6.69564	1.05851e-09	1.31144e-08	11.734
SULT1A2	-0.450213	6.5761	-6.69562	1.05863e-09	1.31144e-08	11.7339
PROCR	0.390782	6.60458	6.69239	1.07518e-09	1.33054e-08	11.7187
CCND2	0.831695	7.00089	6.68702	1.10324e-09	1.36305e-08	11.6936
ERCC2	-0.210778	5.45541	-6.68692	1.10379e-09	1.36305e-08	11.6931
MMP7	2.61954	10.2203	6.68657	1.10565e-09	1.36391e-08	11.6915
SYK	0.572375	5.03584	6.68629	1.10713e-09	1.3643e-08	11.6902
FXR1	-0.232727	10.573	-6.68479	1.11511e-09	1.37268e-08	11.6832
HAGH	-0.437477	7.83446	-6.68329	1.12316e-09	1.38114e-08	11.6762
PRCP	0.398357	11.7269	6.67712	1.15697e-09	1.41975e-08	11.6472
CYTH4	0.355122	4.69393	6.67711	1.157e-09	1.41975e-08	11.6472
GTF2B	-0.339496	8.16707	-6.67646	1.16061e-09	1.42269e-08	11.6442
FRAT1	-0.426236	5.89374	-6.67199	1.18575e-09	1.4519e-08	11.6233
CETP	-0.87509	7.07865	-6.67179	1.18693e-09	1.4519e-08	11.6223
PDS5A	0.219242	8.9119	6.66807	1.20827e-09	1.47647e-08	11.6049
TPM4	0.340747	12.9748	6.66104	1.24971e-09	1.52551e-08	11.5721
ATAD5	0.299759	4.73267	6.66073	1.2516e-09	1.52622e-08	11.5706
RASSF2	0.629188	5.41947	6.6575	1.2711e-09	1.54839e-08	11.5555
GIT2	0.30323	8.81997	6.65527	1.28478e-09	1.56341e-08	11.5451
WSB1	0.629539	11.9774	6.65456	1.28917e-09	1.56638e-08	11.5417
CARD8	0.363584	6.5425	6.65444	1.2899e-09	1.56638e-08	11.5412
LRRC8B	0.229999	6.58691	6.65391	1.29317e-09	1.56872e-08	11.5387
FOXO4	-0.527403	6.57169	-6.6535	1.29573e-09	1.5702e-08	11.5368
ARSA	-0.23916	5.13812	-6.65212	1.30428e-09	1.57892e-08	11.5304
ENDOG	-0.372278	7.0644	-6.65159	1.30759e-09	1.58129e-08	11.5279
LIN7B	-0.230415	5.60239	-6.65114	1.31046e-09	1.58312e-08	11.5258
TMX1	0.326913	9.56586	6.65018	1.3165e-09	1.58878e-08	11.5213
PODXL	-0.51772	16.6887	-6.64743	1.33394e-09	1.60816e-08	11.5085
EXOC3	-0.200043	6.64938	-6.64693	1.33717e-09	1.61039e-08	11.5061
PIGH	-0.425561	7.8228	-6.64217	1.36795e-09	1.64577e-08	11.4839
CHST15	0.674766	5.47042	6.64143	1.37284e-09	1.64995e-08	11.4804
GNL3	0.322505	7.70066	6.63746	1.3992e-09	1.67991e-08	11.4619
CETN2	-0.339381	11.4532	-6.63559	1.41174e-09	1.69322e-08	11.4532
CYB5A	-0.769185	13.9792	-6.63519	1.41445e-09	1.69473e-08	11.4513
PKN2	0.243266	9.85191	6.63416	1.42146e-09	1.70139e-08	11.4465
RGS17	0.343761	4.50679	6.62965	1.45249e-09	1.73674e-08	11.4255
MTHFD2L	-0.181808	4.30801	-6.62791	1.46462e-09	1.74945e-08	11.4173
ZNF185	-0.647642	6.63897	-6.62672	1.47298e-09	1.75764e-08	11.4118
C15orf39	0.306522	4.92923	6.62486	1.4862e-09	1.77069e-08	11.4031
S100A8	-1.04271	6.07546	-6.62475	1.48694e-09	1.77069e-08	11.4026
SETBP1	0.548869	6.01902	6.62277	1.50113e-09	1.78576e-08	11.3933
MYO5A	0.325167	6.9448	6.62026	1.51924e-09	1.80547e-08	11.3817
CD1C	1.08046	4.61899	6.61964	1.52373e-09	1.80818e-08	11.3788
CCDC40	0.201032	4.27886	6.61952	1.52461e-09	1.80818e-08	11.3782
TRIM5	0.263978	6.48901	6.61885	1.5295e-09	1.81213e-08	11.3751
CHPF	-0.233273	4.71024	-6.61641	1.54749e-09	1.83159e-08	11.3637
COMMD8	-0.339834	7.17426	-6.61272	1.57502e-09	1.86228e-08	11.3465
ARG2	-0.701011	7.59357	-6.6113	1.58575e-09	1.87308e-08	11.3399
RCC1	0.181771	4.3164	6.60671	1.62093e-09	1.9127e-08	11.3185
MT3	-0.214386	5.32093	-6.60469	1.63668e-09	1.92933e-08	11.3091
EXOC6B	-0.219332	7.39736	-6.60047	1.67001e-09	1.96664e-08	11.2894
SEC61B	-0.460118	11.6863	-6.6001	1.67293e-09	1.96809e-08	11.2877
FOXE3	-0.261551	3.90174	-6.59822	1.68803e-09	1.98386e-08	11.279
UCK2	0.243296	5.56046	6.5943	1.71997e-09	2.01937e-08	11.2607
CEP104	-0.304971	8.4393	-6.59147	1.74335e-09	2.04477e-08	11.2475
EPHX1	-0.403459	9.50217	-6.59037	1.75257e-09	2.05351e-08	11.2424
ARL4C	1.04274	4.77998	6.58886	1.76522e-09	2.06627e-08	11.2354
TCTA	-0.218176	6.24804	-6.58839	1.76923e-09	2.06758e-08	11.2332
AMN	-0.253918	4.67803	-6.58831	1.76988e-09	2.06758e-08	11.2328
UPF1	-0.330241	6.70514	-6.58573	1.79182e-09	2.09111e-08	11.2208
GAL3ST4	0.244011	4.8035	6.5844	1.8032e-09	2.10229e-08	11.2146
ALDH18A1	0.378058	6.21145	6.58308	1.81464e-09	2.11353e-08	11.2085
BORA	0.240801	4.66243	6.58286	1.81656e-09	2.11365e-08	11.2074
SKIL	0.400551	11.5281	6.58206	1.8235e-09	2.11961e-08	11.2037
PCYT2	-0.330124	5.18855	-6.57781	1.86082e-09	2.16084e-08	11.184
PSME4	0.318736	7.66613	6.57751	1.86347e-09	2.16177e-08	11.1826
METRN	-0.264128	5.80711	-6.57665	1.87118e-09	2.16856e-08	11.1786
CDR2L	0.241798	4.36363	6.57592	1.87773e-09	2.174e-08	11.1752
MYL3	-0.532442	6.6113	-6.57185	1.9145e-09	2.21437e-08	11.1563
FAM168A	-0.420423	8.895	-6.56967	1.93449e-09	2.23385e-08	11.1461
CYP2B6	-1.21956	6.09629	-6.5696	1.93517e-09	2.23385e-08	11.1458
OSBPL1A	-0.277322	6.78936	-6.56899	1.9408e-09	2.23815e-08	11.143
KDM5B	0.242779	7.38656	6.56741	1.9555e-09	2.25287e-08	11.1356
MREG	0.239902	4.17623	6.56359	1.99145e-09	2.29203e-08	11.1178
C1QTNF3	0.442816	4.97584	6.56197	2.00684e-09	2.30567e-08	11.1103
MNAT1	-0.351619	7.49952	-6.56193	2.00725e-09	2.30567e-08	11.1101
BSG	-0.335234	11.455	-6.56152	2.01119e-09	2.30784e-08	11.1082
TNFRSF1B	0.306316	5.09568	6.56132	2.01309e-09	2.30784e-08	11.1073
SRSF1	0.281348	7.81064	6.56104	2.01577e-09	2.30864e-08	11.106
MEF2A	0.278152	10.5493	6.55948	2.03079e-09	2.32282e-08	11.0988
YBX3	-0.440764	10.9011	-6.55935	2.03212e-09	2.32282e-08	11.0981
RRAGC	-0.237717	8.32359	-6.5587	2.03844e-09	2.32777e-08	11.0951
PPP1R15A	-0.413832	6.13486	-6.55768	2.0483e-09	2.33674e-08	11.0904
TMEM156	0.186807	3.79553	6.55741	2.05095e-09	2.33748e-08	11.0892
TMEM53	-0.340633	6.06844	-6.55504	2.07423e-09	2.36171e-08	11.0782
FGF4	-0.143012	3.48615	-6.55458	2.07883e-09	2.36465e-08	11.076
GLB1L2	-0.523705	6.20503	-6.55304	2.09413e-09	2.37973e-08	11.0689
TRPM6	-0.363362	3.82317	-6.55218	2.1027e-09	2.38715e-08	11.0649
ARHGEF18	-0.31216	6.32885	-6.54854	2.13955e-09	2.42662e-08	11.0479
CDADC1	-0.405097	7.72171	-6.54587	2.16695e-09	2.45376e-08	11.0355
MAFG	-0.204625	3.82052	-6.54579	2.16768e-09	2.45376e-08	11.0352
ISLR	0.524914	4.43266	6.54455	2.18059e-09	2.46598e-08	11.0294
UQCRQ	-0.431369	8.31932	-6.54382	2.18819e-09	2.47219e-08	11.026
FGFR4	-0.313693	6.11086	-6.54243	2.20273e-09	2.48621e-08	11.0196
MRPS12	-0.330697	4.3954	-6.5385	2.24426e-09	2.53064e-08	11.0014
FMO5	-0.605282	5.94933	-6.53825	2.24696e-09	2.53124e-08	11.0002
FNBP4	0.360663	8.51052	6.53629	2.26801e-09	2.5525e-08	10.9911
VEGFA	-0.849605	10.1162	-6.53441	2.28847e-09	2.57304e-08	10.9824
NDUFAF7	0.279838	6.5442	6.53107	2.32511e-09	2.61035e-08	10.9669
EXOSC8	0.307272	6.11855	6.53098	2.32612e-09	2.61035e-08	10.9665
TOB1	-0.429982	8.13933	-6.5304	2.33249e-09	2.61498e-08	10.9638
USP11	-0.316678	7.61508	-6.52522	2.39076e-09	2.67774e-08	10.9398
FAM110B	0.421343	4.3925	6.52353	2.40997e-09	2.69667e-08	10.932
SULT1A1	-0.468867	6.07294	-6.52247	2.42226e-09	2.70783e-08	10.927
ESM1	-1.54932	7.94127	-6.52185	2.42931e-09	2.71312e-08	10.9242
TCF21	-1.18731	14.6629	-6.5206	2.44388e-09	2.72678e-08	10.9184
NAT1	-0.244072	4.2912	-6.51596	2.49842e-09	2.78498e-08	10.8969
ZWILCH	0.334337	5.66966	6.51552	2.50361e-09	2.7881e-08	10.8948
ADRB2	0.419121	4.05518	6.5143	2.51811e-09	2.80157e-08	10.8892
TXNRD2	-0.239146	5.33242	-6.50993	2.57104e-09	2.85775e-08	10.8689
RABEP2	0.157037	4.1764	6.5061	2.6183e-09	2.9075e-08	10.8512
LYPD1	0.604376	5.26448	6.50554	2.62522e-09	2.91242e-08	10.8486
SYT11	0.907034	8.06989	6.50168	2.67385e-09	2.96356e-08	10.8307
TPP2	0.232857	8.16819	6.49991	2.69643e-09	2.98576e-08	10.8225
NMI	0.474957	6.85898	6.49507	2.75907e-09	3.05222e-08	10.8002
PAF1	-0.319085	8.7211	-6.49367	2.77745e-09	3.06965e-08	10.7937
MAP9	-0.301292	7.60545	-6.49305	2.78573e-09	3.07589e-08	10.7908
CPSF6	0.306432	9.15031	6.48892	2.84082e-09	3.13375e-08	10.7717
PIGK	-0.528454	11.5835	-6.48827	2.84956e-09	3.14043e-08	10.7687
ATR	0.218201	6.83675	6.48312	2.92016e-09	3.2152e-08	10.7449
HLA-DQB1	0.948653	8.94037	6.48127	2.94587e-09	3.24046e-08	10.7364
ADA	0.302393	4.2915	6.48051	2.95658e-09	3.24694e-08	10.7328
MAST3	-0.271486	5.94438	-6.48045	2.95732e-09	3.24694e-08	10.7326
PARP8	0.341816	7.01269	6.47977	2.96696e-09	3.25446e-08	10.7294
ALDH2	-0.747397	9.38283	-6.47926	2.97413e-09	3.25927e-08	10.7271
MIS18BP1	0.266816	7.34382	6.47881	2.98047e-09	3.26315e-08	10.725
CCDC69	0.313638	6.73287	6.4769	3.00756e-09	3.28973e-08	10.7162
CMC4	-0.176692	4.2075	-6.47571	3.02465e-09	3.30533e-08	10.7106
FUBP1	0.22224	10.3309	6.4752	3.03191e-09	3.31016e-08	10.7083
SLC44A4	0.220586	19.8619	6.47305	3.06308e-09	3.34107e-08	10.6983
PNRC1	-0.334936	11.5913	-6.46952	3.11473e-09	3.39424e-08	10.6821
CBX7	-0.217765	5.32282	-6.46792	3.13845e-09	3.4169e-08	10.6747
TBC1D9B	-0.237486	5.86362	-6.46753	3.14425e-09	3.42004e-08	10.6729
IDI1	-0.2901	6.08296	-6.46687	3.15415e-09	3.4276e-08	10.6698
HILPDA	-0.401716	5.87929	-6.46589	3.16874e-09	3.44026e-08	10.6653
ODC1	-0.52439	13.4386	-6.46569	3.17178e-09	3.44036e-08	10.6644
AGRN	-0.304282	6.31847	-6.46497	3.1827e-09	3.44901e-08	10.661
BAD	-0.243363	5.79997	-6.45888	3.27579e-09	3.5466e-08	10.6329
MAP1LC3B	-0.262533	10.3795	-6.45622	3.31744e-09	3.58836e-08	10.6206
CALHM2	0.316297	5.49872	6.45573	3.32509e-09	3.59331e-08	10.6184
PRDX2	-0.498363	8.15292	-6.45427	3.34809e-09	3.61325e-08	10.6117
LPGAT1	0.289673	7.99844	6.45417	3.34973e-09	3.61325e-08	10.6112
HBQ1	-0.15652	3.62597	-6.45387	3.35445e-09	3.61501e-08	10.6098
IFNGR1	0.416149	10.7667	6.4521	3.38278e-09	3.64217e-08	10.6016
SON	0.241947	9.37336	6.45051	3.40841e-09	3.66639e-08	10.5943
SFPQ	0.38908	10.7652	6.44795	3.44988e-09	3.70759e-08	10.5825
ELK1	-0.197564	5.84489	-6.44729	3.46072e-09	3.71582e-08	10.5795
TRIM37	0.291364	6.72768	6.4457	3.4868e-09	3.74039e-08	10.5721
SNRNP200	0.165951	9.32734	6.44309	3.53016e-09	3.78342e-08	10.5601
NFKBIA	-0.584016	12.934	-6.44247	3.5405e-09	3.78982e-08	10.5573
CYB5R1	-0.26945	5.74058	-6.44235	3.54261e-09	3.78982e-08	10.5567
MAK	0.363299	4.66462	6.44164	3.55444e-09	3.79899e-08	10.5534
SNRPC	-0.29721	8.85785	-6.43979	3.58574e-09	3.82895e-08	10.5449
RBM39	0.272844	10.5998	6.43802	3.61588e-09	3.85759e-08	10.5367
TRIL	0.363817	3.99826	6.43775	3.62053e-09	3.85903e-08	10.5355
HOXA4	-0.24093	6.01006	-6.43721	3.62982e-09	3.86322e-08	10.533
SPDYE2	0.793973	7.66618	6.43714	3.63107e-09	3.86322e-08	10.5327
CST6	0.414727	3.57288	6.43631	3.64526e-09	3.87479e-08	10.5289
PLXDC1	0.375673	4.23969	6.43569	3.65597e-09	3.88264e-08	10.526
SUCLG2	-0.557285	11.0559	-6.43365	3.69141e-09	3.91672e-08	10.5166
VCAN	2.25796	7.59343	6.43173	3.72509e-09	3.94863e-08	10.5078
SEMA3G	-0.902857	8.29694	-6.43156	3.72824e-09	3.94863e-08	10.5069
APOOL	-0.402598	9.49982	-6.42757	3.79928e-09	4.02022e-08	10.4886
MT1F	-0.852585	17.0632	-6.4207	3.92467e-09	4.14914e-08	10.4569
LBR	0.390264	6.90985	6.41928	3.95111e-09	4.17329e-08	10.4504
ZNF639	0.144641	8.1719	6.41909	3.95466e-09	4.17329e-08	10.4495
SPRY4	-0.547112	7.58974	-6.41803	3.97449e-09	4.19043e-08	10.4447
GGT5	0.5154	5.5512	6.41257	4.07831e-09	4.29601e-08	10.4195
CX3CL1	-0.740865	12.176	-6.41207	4.08804e-09	4.30239e-08	10.4172
SPATA20	-0.174011	4.95304	-6.4091	4.14585e-09	4.3593e-08	10.4036
MATN2	0.617258	7.02169	6.40865	4.15466e-09	4.36463e-08	10.4015
PRODH2	-1.36658	7.94861	-6.40824	4.16264e-09	4.36909e-08	10.3996
STK17A	0.328848	6.38641	6.40675	4.19212e-09	4.3923e-08	10.3927
STX7	-0.378458	12.3255	-6.40674	4.19228e-09	4.3923e-08	10.3927
SLC31A2	-0.546643	8.9807	-6.40625	4.20188e-09	4.39842e-08	10.3905
HEPH	0.277684	4.44422	6.40278	4.27135e-09	4.46598e-08	10.3745
CXCR3	0.36433	4.07864	6.40265	4.27407e-09	4.46598e-08	10.3739
CPEB1	-0.326117	4.72301	-6.39913	4.34575e-09	4.53682e-08	10.3577
BCAR3	-0.303881	6.29922	-6.39783	4.37238e-09	4.56055e-08	10.3518
C1GALT1	-0.260156	6.3517	-6.39705	4.38855e-09	4.57333e-08	10.3482
CPPED1	-0.428101	6.94976	-6.39563	4.41814e-09	4.60007e-08	10.3416
ELN	0.216447	4.90555	6.39529	4.42523e-09	4.6003e-08	10.3401
AUH	-0.489445	7.92845	-6.39524	4.42624e-09	4.6003e-08	10.3398
PDZD3	-0.320257	4.34655	-6.39402	4.45167e-09	4.62262e-08	10.3343
NOC3L	0.271415	7.05021	6.39053	4.52564e-09	4.69525e-08	10.3182
FTCD	-0.612312	5.26858	-6.39024	4.53195e-09	4.69763e-08	10.3168
NES	-0.753417	14.0893	-6.38902	4.55813e-09	4.72058e-08	10.3112
LMAN2	-0.440071	10.1393	-6.38867	4.56567e-09	4.72419e-08	10.3096
MPZL2	0.727254	6.57826	6.38689	4.60406e-09	4.7597e-08	10.3015
CCDC28A	-0.342583	8.93307	-6.38598	4.62378e-09	4.77586e-08	10.2973
RPA1	0.31124	7.39257	6.38521	4.64078e-09	4.78919e-08	10.2937
KLHL21	-0.215377	4.20223	-6.38242	4.70216e-09	4.84825e-08	10.281
CSRP1	-0.3849	10.701	-6.3809	4.73605e-09	4.87888e-08	10.274
CDCP1	0.608564	4.57307	6.37886	4.78182e-09	4.92169e-08	10.2646
PEX14	-0.183785	5.34026	-6.3767	4.83078e-09	4.96771e-08	10.2547
IRF1	0.344057	5.66535	6.37475	4.87534e-09	5.00912e-08	10.2457
EPHA1	0.13389	3.83541	6.37426	4.88652e-09	5.0162e-08	10.2435
PRINS	0.703428	4.72451	6.37331	4.9085e-09	5.03434e-08	10.2391
CRYM	-0.563648	5.23851	-6.37234	4.93107e-09	5.05305e-08	10.2347
FXR2	-0.315491	7.81534	-6.36764	5.0415e-09	5.16169e-08	10.2131
PDZD8	-0.320069	9.35941	-6.36233	5.16921e-09	5.28781e-08	10.1888
NDUFA6	-0.246681	9.87241	-6.3603	5.2189e-09	5.33397e-08	10.1794
ISOC1	-0.377947	6.25936	-6.35817	5.27131e-09	5.38281e-08	10.1697
TRIP4	-0.308819	8.33107	-6.35687	5.30371e-09	5.41118e-08	10.1638
TNNI1	-1.25308	10.6817	-6.35609	5.3233e-09	5.42642e-08	10.1602
MYH10	0.651411	8.10372	6.35586	5.329e-09	5.42749e-08	10.1591
HAUS5	0.130571	4.35347	6.35548	5.33869e-09	5.43263e-08	10.1574
HLA-DMA	0.502482	11.3802	6.35007	5.47637e-09	5.56788e-08	10.1326
FIP1L1	-0.193993	8.23109	-6.34916	5.49977e-09	5.58681e-08	10.1284
SPTB	-0.720094	6.57088	-6.3486	5.51432e-09	5.59672e-08	10.1258
TXNL4A	-0.326872	6.50654	-6.34452	5.62124e-09	5.70012e-08	10.1072
PEPD	-1.00766	10.9014	-6.34434	5.62595e-09	5.70012e-08	10.1063
COX6B1	-0.302147	15.2874	-6.34414	5.63138e-09	5.70068e-08	10.1054
CDK18	-0.200238	5.42956	-6.3397	5.7501e-09	5.81581e-08	10.0851
ORAI3	-0.222736	5.27789	-6.33864	5.7788e-09	5.83978e-08	10.0802
TLR7	1.05624	4.6706	6.33822	5.79028e-09	5.84483e-08	10.0783
TAGLN	0.948791	6.80505	6.33809	5.7938e-09	5.84483e-08	10.0777
SOCS3	-0.456884	4.68549	-6.33763	5.80649e-09	5.85258e-08	10.0756
ALDH5A1	-0.255229	5.39177	-6.33661	5.83434e-09	5.87558e-08	10.0709
HAO1	-0.257616	3.192	-6.33388	5.90959e-09	5.94624e-08	10.0585
CASP4	0.356084	8.91773	6.3327	5.94252e-09	5.97423e-08	10.0531
EPS8L2	-0.2311	4.96076	-6.33001	6.01816e-09	6.04506e-08	10.0407
DHRS9	0.308614	3.30377	6.32727	6.09606e-09	6.11806e-08	10.0282
DGCR6L	-0.245653	6.11261	-6.32645	6.1198e-09	6.13417e-08	10.0244
SLC3A2	-0.41609	7.56673	-6.32635	6.12262e-09	6.13417e-08	10.024
ARHGAP15	0.854681	5.12409	6.32572	6.14088e-09	6.14719e-08	10.0211
SIK3	-0.385085	7.9922	-6.32247	6.23527e-09	6.23634e-08	10.0062
CSF1R	0.674962	5.79746	6.31775	6.37506e-09	6.3707e-08	9.98467
B3GALT4	-0.345691	5.15712	-6.31666	6.40765e-09	6.39779e-08	9.97971
SF3B1	0.217447	11.8111	6.31469	6.46741e-09	6.45195e-08	9.97067
TTC22	-0.134102	4.10729	-6.31335	6.50821e-09	6.48711e-08	9.96455
AP1AR	-0.244087	6.1354	-6.31027	6.6029e-09	6.57588e-08	9.9505
NCLN	-0.187353	5.07273	-6.30538	6.75608e-09	6.71812e-08	9.92818
CPT2	-0.435163	6.50245	-6.30535	6.75723e-09	6.71812e-08	9.92801
MPI	-0.294904	6.3217	-6.30377	6.80753e-09	6.76238e-08	9.92079
RAP1A	0.22849	10.3957	6.30347	6.81705e-09	6.76608e-08	9.91943
MST1	-0.250657	5.18851	-6.30167	6.87491e-09	6.81772e-08	9.91121
RFC1	-0.33165	9.79229	-6.29777	7.0017e-09	6.93756e-08	9.89342
NBN	0.169245	7.71696	6.29345	7.1452e-09	7.06622e-08	9.87368
CLK2	0.223082	7.19052	6.29344	7.14559e-09	7.06622e-08	9.87363
POU2AF1	0.57677	3.93373	6.29331	7.14969e-09	7.06622e-08	9.87307
CCL8	0.4977	3.68207	6.29226	7.18505e-09	7.09516e-08	9.86827
SERBP1	0.266021	13.1787	6.29208	7.19125e-09	7.09528e-08	9.86743
TSPYL5	-0.775409	9.87833	-6.29185	7.19888e-09	7.09682e-08	9.8664
FMO3	1.3061	5.71538	6.29069	7.23818e-09	7.12955e-08	9.8611
NAA15	0.244106	7.19318	6.29024	7.25349e-09	7.1386e-08	9.85904
EIF3K	-0.382884	14.1982	-6.28949	7.27902e-09	7.15447e-08	9.85563
XRCC5	0.241618	11.2915	6.28941	7.28186e-09	7.15447e-08	9.85525
RASSF1	0.15826	4.10312	6.28913	7.29138e-09	7.15781e-08	9.85397
PYY	-0.159966	3.83293	-6.28862	7.30876e-09	7.16884e-08	9.85166
PTDSS1	-0.37492	7.92017	-6.28731	7.35388e-09	7.20705e-08	9.84567
FABP1	-1.31779	8.99758	-6.28278	7.51163e-09	7.34539e-08	9.82502
CRISP2	-0.183679	3.22621	-6.28273	7.51348e-09	7.34539e-08	9.82478
PSTPIP1	0.108421	3.60931	6.28271	7.51391e-09	7.34539e-08	9.82472
CCNB1	0.489096	5.82027	6.28229	7.52871e-09	7.35371e-08	9.82281
FBXL15	-0.159647	4.16821	-6.27871	7.65622e-09	7.47201e-08	9.80647
ARHGAP5	-0.38314	10.1435	-6.27847	7.66481e-09	7.47415e-08	9.80537
CILP	0.212044	3.54772	6.27595	7.75598e-09	7.55675e-08	9.79387
SLC25A23	-0.29733	5.86146	-6.27451	7.80848e-09	7.60156e-08	9.7873
PASK	0.151132	3.5253	6.27374	7.83641e-09	7.6224e-08	9.78383
FAM193A	0.153769	6.75495	6.27216	7.89482e-09	7.67282e-08	9.7766
MSN	0.349661	13.3001	6.27143	7.92164e-09	7.69249e-08	9.77331
USP24	0.254951	8.58816	6.27067	7.95005e-09	7.71082e-08	9.76982
GPAA1	-0.349581	6.74196	-6.27057	7.95372e-09	7.71082e-08	9.76937
SOD1	-0.362264	14.2755	-6.26947	7.99473e-09	7.74055e-08	9.76437
RGN	-0.751917	5.85767	-6.26939	7.99764e-09	7.74055e-08	9.76402
EHBP1	-0.262907	7.92488	-6.2664	8.11058e-09	7.84336e-08	9.75037
BCLAF1	0.291754	9.43523	6.26433	8.18954e-09	7.91317e-08	9.74095
RHOBTB2	-0.395917	5.94871	-6.26408	8.19902e-09	7.91578e-08	9.73982
WWTR1	-0.193747	6.42988	-6.26377	8.21099e-09	7.92079e-08	9.7384
ERF	-0.222845	5.28053	-6.2631	8.23687e-09	7.9392e-08	9.73534
LYST	0.288394	6.80517	6.26272	8.25156e-09	7.94681e-08	9.7336
FES	0.112757	4.05608	6.26115	8.31228e-09	7.99869e-08	9.72647
CGGBP1	-0.233969	9.32282	-6.25837	8.42093e-09	8.09657e-08	9.71384
STK39	0.384029	6.93357	6.25781	8.44333e-09	8.11143e-08	9.71125
ARHGAP22	0.120936	3.40238	6.25519	8.54745e-09	8.20471e-08	9.69933
DENND4B	0.147879	5.36858	6.25335	8.62118e-09	8.26869e-08	9.69097
PIGF	-0.277242	6.59265	-6.25205	8.67362e-09	8.31216e-08	9.68507
ARFGEF1	0.176612	9.3512	6.25092	8.71971e-09	8.34948e-08	9.67992
NUCB1	-0.410123	8.23354	-6.24983	8.76445e-09	8.38545e-08	9.67494
CCDC91	-0.873515	11.0989	-6.24921	8.78985e-09	8.40286e-08	9.67212
GLO1	-0.366592	10.7483	-6.24671	8.89314e-09	8.49466e-08	9.66076
NFS1	-0.236441	6.70497	-6.24449	8.98563e-09	8.57599e-08	9.65069
IGKC	1.81654	5.89856	6.24336	9.03327e-09	8.61443e-08	9.64555
IFT57	-0.261532	9.46174	-6.24271	9.06081e-09	8.63364e-08	9.64259
DHCR24	0.656363	7.24882	6.24222	9.08156e-09	8.64636e-08	9.64036
XPO1	0.173169	7.99189	6.24061	9.15033e-09	8.70473e-08	9.63302
VTCN1	0.602096	3.78654	6.23731	9.29244e-09	8.83273e-08	9.61803
NARF	0.243843	6.53662	6.23647	9.32883e-09	8.86011e-08	9.61423
PLEKHA5	-0.402496	9.61028	-6.23477	9.40337e-09	8.92365e-08	9.60649
PTOV1	-0.334076	8.39018	-6.23448	9.41618e-09	8.92487e-08	9.60516
PXMP2	-0.752871	8.12288	-6.23439	9.41993e-09	8.92487e-08	9.60478
GSE1	0.142077	6.14774	6.2334	9.46391e-09	8.95927e-08	9.60025
CHD1	0.234395	8.47594	6.23194	9.52837e-09	9.01299e-08	9.59364
UQCRB	-0.224259	5.50184	-6.22953	9.63633e-09	9.10773e-08	9.58268
ETNK2	-0.578094	5.59336	-6.2264	9.77806e-09	9.23422e-08	9.56848
ADAMTS1	0.933268	8.71176	6.22564	9.81291e-09	9.25964e-08	9.56502
COX17	-0.407499	7.12832	-6.22525	9.83084e-09	9.26908e-08	9.56324
NEFM	0.50236	4.3036	6.22359	9.90708e-09	9.33342e-08	9.55573
CELF2	0.712604	5.42904	6.223	9.93465e-09	9.35186e-08	9.55303
SUPT7L	-0.301445	8.24439	-6.22195	9.98322e-09	9.38398e-08	9.54828
BUB3	0.277723	8.86605	6.22192	9.98484e-09	9.38398e-08	9.54812
UPP1	0.35553	4.71498	6.22148	1.00052e-08	9.39171e-08	9.54615
LHFPL2	0.19119	4.24643	6.2214	1.00091e-08	9.39171e-08	9.54576
KPNA2	0.62076	9.5146	6.22111	1.00227e-08	9.39687e-08	9.54444
LUC7L	0.346376	7.62648	6.21991	1.00787e-08	9.44179e-08	9.53903
DHTKD1	-0.59972	7.45772	-6.21939	1.01034e-08	9.45164e-08	9.53664
TP53	0.392929	6.52365	6.21935	1.01054e-08	9.45164e-08	9.53645
GADD45B	-0.777869	7.91753	-6.21692	1.02206e-08	9.55175e-08	9.52543
SLC12A8	0.117912	3.99828	6.21642	1.02445e-08	9.56641e-08	9.52316
HES1	-0.869618	9.54755	-6.21512	1.03067e-08	9.61681e-08	9.51727
ARMC1	-0.296434	8.81683	-6.21471	1.03263e-08	9.62743e-08	9.51542
GLMN	0.223721	5.18441	6.21401	1.036e-08	9.6512e-08	9.51224
LAMP3	0.475706	3.58305	6.213	1.04089e-08	9.68543e-08	9.50767
TMPRSS3	-0.182586	3.63004	-6.21291	1.04134e-08	9.68543e-08	9.50725
ENPEP	-0.828871	14.4498	-6.21189	1.04633e-08	9.72412e-08	9.5026
SCAMP2	-0.325829	9.77105	-6.21053	1.05299e-08	9.77826e-08	9.49643
CLIC5	-0.741222	12.8053	-6.20952	1.05793e-08	9.81632e-08	9.49187
GCM1	-0.22918	3.20747	-6.20934	1.05882e-08	9.81674e-08	9.49106
RHOB	-0.455949	9.40212	-6.2088	1.06148e-08	9.83365e-08	9.48861
NR1H2	-0.237166	5.84231	-6.20632	1.07386e-08	9.94043e-08	9.47734
SLC25A44	-0.40758	6.73701	-6.20538	1.07855e-08	9.97595e-08	9.4731
SACS	0.633357	5.40646	6.20456	1.08269e-08	1.00063e-07	9.46937
EMCN	-0.67348	14.9027	-6.2035	1.08803e-08	1.00477e-07	9.46459
RAC3	-0.201759	3.95369	-6.20333	1.08891e-08	1.00479e-07	9.46381
CCSER2	-0.380381	10.9878	-6.2018	1.0967e-08	1.01118e-07	9.45687
SEC23A	0.308636	8.47251	6.20148	1.09833e-08	1.01189e-07	9.45542
F11	-0.622542	4.83833	-6.20044	1.1037e-08	1.01603e-07	9.45068
CX3CR1	0.707741	6.20522	6.1981	1.11578e-08	1.02634e-07	9.44009
ALG12	-0.229561	6.01546	-6.19742	1.11931e-08	1.02814e-07	9.43703
TINF2	0.321548	7.56745	6.19739	1.1195e-08	1.02814e-07	9.43686
ANKS1B	-0.422945	4.95123	-6.19632	1.12507e-08	1.03244e-07	9.43203
SERPINF1	1.31179	5.3587	6.19461	1.13407e-08	1.03989e-07	9.42428
CEP164	0.151344	5.1895	6.19322	1.14145e-08	1.04584e-07	9.41798
CDC42EP2	-0.464161	7.354	-6.19112	1.15268e-08	1.0553e-07	9.40845
ARHGEF3	-0.497424	10.4301	-6.19002	1.15858e-08	1.05987e-07	9.40349
STARD8	-0.439255	6.30522	-6.18903	1.16393e-08	1.06393e-07	9.399
FADS2	0.409681	5.83881	6.18855	1.16655e-08	1.06549e-07	9.39682
GPR157	-0.0953466	4.55745	-6.18733	1.17321e-08	1.07043e-07	9.39128
FZD5	-0.291152	4.79882	-6.18722	1.17378e-08	1.07043e-07	9.39081
F2R	-0.339806	13.5252	-6.18647	1.17788e-08	1.07332e-07	9.38742
ZNF667	0.162201	5.27154	6.18626	1.17905e-08	1.07355e-07	9.38646
ZNF131	0.169594	6.55247	6.18478	1.1872e-08	1.08013e-07	9.37976
AFF1	-0.281676	11.7023	-6.1792	1.21841e-08	1.10766e-07	9.35452
APOLD1	-0.824386	4.73686	-6.17887	1.22033e-08	1.10837e-07	9.353
RGS2	-1.42072	10.2811	-6.17873	1.22108e-08	1.10837e-07	9.35239
CDH3	0.434467	4.23483	6.17776	1.22664e-08	1.11254e-07	9.34798
LIMS2	-0.323604	6.04127	-6.17544	1.23996e-08	1.12376e-07	9.33747
SH3TC1	0.153371	4.14516	6.17506	1.24215e-08	1.1244e-07	9.33576
HCRT	-0.265742	4.60815	-6.17498	1.2426e-08	1.1244e-07	9.33541
ATP6V1D	-0.375692	11.6087	-6.17418	1.24722e-08	1.12771e-07	9.3318
ATP6V1G2	-0.22398	4.85039	-6.16997	1.27189e-08	1.14913e-07	9.31275
MPC1	-0.49557	7.55038	-6.16974	1.27323e-08	1.14945e-07	9.31173
TOR4A	0.220686	4.36865	6.1677	1.28541e-08	1.15873e-07	9.30247
SECISBP2L	-0.263492	10.6518	-6.1676	1.28597e-08	1.15873e-07	9.30205
FBLN1	0.41896	4.79154	6.16748	1.2867e-08	1.15873e-07	9.3015
NME6	0.118806	4.26945	6.16725	1.2881e-08	1.15873e-07	9.30044
PCMTD2	-0.617632	11.5685	-6.16719	1.28846e-08	1.15873e-07	9.30016
PNPLA4	-0.698397	7.42548	-6.16699	1.28964e-08	1.15889e-07	9.29927
TMSB4X	0.219768	16.9324	6.16638	1.29333e-08	1.16131e-07	9.2965
RUSC2	-0.477152	7.41048	-6.16477	1.30301e-08	1.1691e-07	9.28925
UGT2B28	-0.572913	4.09463	-6.16332	1.31183e-08	1.17611e-07	9.28269
NDC80	0.439825	4.30788	6.16104	1.32583e-08	1.18776e-07	9.27236
CDC16	0.221613	8.30103	6.16057	1.32872e-08	1.18943e-07	9.27025
GPT	-0.169558	4.14155	-6.15837	1.34238e-08	1.20074e-07	9.2603
NFYA	0.226368	6.79848	6.15681	1.35214e-08	1.20855e-07	9.25326
VRK2	0.120412	6.17142	6.1536	1.37242e-08	1.22573e-07	9.23879
CD163	1.32633	5.31625	6.15113	1.38827e-08	1.23895e-07	9.22762
PEA15	-0.388206	13.6459	-6.15062	1.39157e-08	1.24094e-07	9.22531
TCL6	-0.28888	4.6503	-6.15008	1.39508e-08	1.24312e-07	9.22286
GALNT1	0.573047	8.39163	6.14959	1.39827e-08	1.24501e-07	9.22064
TRMT1L	-0.285242	7.26349	-6.14775	1.41023e-08	1.25471e-07	9.21236
ETV5	0.396206	5.86434	6.14755	1.41152e-08	1.2549e-07	9.21147
KIF23	0.275819	4.42385	6.14068	1.4573e-08	1.29461e-07	9.18044
ENO2	0.266465	4.96029	6.13977	1.46348e-08	1.29911e-07	9.17633
CYP4F3	-0.890103	6.24585	-6.13951	1.46519e-08	1.29965e-07	9.17519
ABCA8	0.852108	4.36012	6.13861	1.47138e-08	1.30414e-07	9.1711
TOR1B	-0.290615	7.24255	-6.13592	1.48984e-08	1.31951e-07	9.15897
TDG	0.260189	6.36476	6.13381	1.50448e-08	1.33147e-07	9.14946
PAXBP1	0.294628	6.01551	6.13251	1.51361e-08	1.33806e-07	9.14359
NAB2	-0.228319	5.42904	-6.13242	1.51423e-08	1.33806e-07	9.14319
KCNH2	-0.207795	5.03631	-6.13174	1.51903e-08	1.3413e-07	9.14011
NPEPL1	-0.168181	5.50479	-6.13109	1.52359e-08	1.3443e-07	9.1372
TRIP12	0.193621	10.9308	6.12894	1.53887e-08	1.35676e-07	9.1275
SSNA1	-0.151443	5.3359	-6.12781	1.54698e-08	1.36288e-07	9.12238
PCK1	-1.46877	7.90551	-6.125	1.56722e-08	1.37967e-07	9.10975
AK4	-1.08721	9.33235	-6.12152	1.59271e-08	1.40106e-07	9.09407
NUDT7	-0.27352	5.84688	-6.11931	1.60911e-08	1.41442e-07	9.08411
SEC24B	-0.215298	10.9842	-6.11834	1.61636e-08	1.41972e-07	9.07974
MPPE1	-0.30586	7.32858	-6.11792	1.6195e-08	1.42141e-07	9.07785
GSTA4	-0.439341	8.58316	-6.11718	1.62505e-08	1.42522e-07	9.07453
TRIM38	0.337583	8.0864	6.1162	1.63251e-08	1.43068e-07	9.07008
HSPBAP1	0.251693	4.96309	6.11454	1.6451e-08	1.44063e-07	9.06261
TRAPPC8	-0.22085	8.61505	-6.11428	1.6471e-08	1.4413e-07	9.06143
CITED2	-0.642221	11.002	-6.11401	1.64913e-08	1.442e-07	9.06023
NACC2	-0.243058	4.86417	-6.11324	1.65503e-08	1.44608e-07	9.05676
COMMD4	-0.28654	6.76118	-6.1121	1.66375e-08	1.45261e-07	9.05165
FCER1A	1.18657	4.845	6.11187	1.66557e-08	1.45311e-07	9.05059
GABARAP	-0.313662	14.7079	-6.10745	1.70003e-08	1.48207e-07	9.03068
MAN2B1	0.361239	5.95935	6.10609	1.71072e-08	1.49028e-07	9.02459
TAF15	-0.246543	13.1918	-6.10512	1.71841e-08	1.49586e-07	9.02023
SLC7A7	-1.07201	8.56404	-6.10496	1.71971e-08	1.49588e-07	9.01949
MKNK1	0.20803	5.21634	6.10399	1.72746e-08	1.50151e-07	9.01512
SLC1A3	0.333886	3.37509	6.10307	1.73482e-08	1.50678e-07	9.01099
EHD3	-1.39616	11.4462	-6.10197	1.74371e-08	1.51338e-07	9.00602
HEBP1	-0.518268	8.66301	-6.10141	1.74823e-08	1.51555e-07	9.00351
LONP2	-0.259837	9.41303	-6.10133	1.74881e-08	1.51555e-07	9.00319
ZNF510	-0.21012	6.19229	-6.10059	1.75486e-08	1.5195e-07	8.99983
BANF1	-0.230143	6.62265	-6.10045	1.75597e-08	1.5195e-07	8.99921
MLF2	-0.262596	7.2155	-6.09992	1.76031e-08	1.52213e-07	8.99682
C12orf29	-0.256292	7.67139	-6.09969	1.76221e-08	1.52265e-07	8.99577
FECH	-0.42755	6.66902	-6.09865	1.77069e-08	1.52884e-07	8.9911
RHOH	0.24354	3.45551	6.09618	1.79102e-08	1.54525e-07	8.98001
TSR3	-0.219251	5.77805	-6.09558	1.79598e-08	1.54839e-07	8.97732
KDM6B	-0.269519	5.85562	-6.09517	1.79943e-08	1.55021e-07	8.97546
KLK7	-1.12298	11.9395	-6.09475	1.80293e-08	1.55209e-07	8.97356
TLE2	0.191218	5.84847	6.09423	1.80729e-08	1.55469e-07	8.97122
NCOA3	0.314943	10.1757	6.09238	1.82277e-08	1.56686e-07	8.96293
STRA6	-0.292249	4.98504	-6.09213	1.82493e-08	1.56756e-07	8.96178
TM6SF1	0.607953	5.7912	6.09174	1.82817e-08	1.56919e-07	8.96006
ZMAT5	-0.272296	4.78774	-6.09087	1.8356e-08	1.57441e-07	8.95611
WASL	-0.518001	13.0669	-6.09053	1.83849e-08	1.57573e-07	8.95458
TGFB2	0.904174	7.08868	6.08897	1.85181e-08	1.58598e-07	8.94757
CHP2	-0.26855	3.27067	-6.08824	1.85803e-08	1.59015e-07	8.94431
TMBIM6	-0.293228	16.4335	-6.08705	1.8683e-08	1.59776e-07	8.93895
PTGER1	0.280117	3.65934	6.08611	1.87639e-08	1.60351e-07	8.93475
MAN2A2	-0.381623	7.19047	-6.08403	1.89451e-08	1.61781e-07	8.92541
TUBB2A	-0.483263	9.44904	-6.08385	1.89615e-08	1.61803e-07	8.92457
HAX1	-0.366045	9.17489	-6.08122	1.91931e-08	1.63612e-07	8.91277
SGSH	-0.266245	5.86654	-6.08113	1.92015e-08	1.63612e-07	8.91235
PPIC	0.481735	9.12987	6.07347	1.98929e-08	1.69338e-07	8.87797
PIPOX	-1.06394	7.31992	-6.07337	1.99025e-08	1.69338e-07	8.87751
ZKSCAN4	0.241209	4.77367	6.07101	2.01203e-08	1.71066e-07	8.86693
LY86	0.815373	5.16014	6.07076	2.01435e-08	1.71139e-07	8.86581
ACE	-0.177527	4.26454	-6.06564	2.06255e-08	1.75107e-07	8.84283
GCNT3	0.350235	3.37799	6.06333	2.0846e-08	1.76851e-07	8.83249
HYAL1	-0.281681	6.21385	-6.06293	2.0885e-08	1.76978e-07	8.83068
LINC00342	0.7234	7.79709	6.06283	2.08948e-08	1.76978e-07	8.83022
CLUH	-0.384187	5.77205	-6.06271	2.09065e-08	1.76978e-07	8.82968
EIF6	-0.397875	5.60143	-6.06228	2.09474e-08	1.77196e-07	8.82778
ZNF74	0.0883842	3.83039	6.06084	2.10873e-08	1.7825e-07	8.82131
NASP	0.269851	7.77676	6.05526	2.1637e-08	1.82764e-07	8.79631
GLI3	-0.190869	5.73614	-6.05418	2.17451e-08	1.83545e-07	8.79147
GPSM2	0.292391	3.96281	6.0525	2.1915e-08	1.84845e-07	8.7839
PTPRK	0.285125	7.34888	6.05192	2.19728e-08	1.85199e-07	8.78135
PFKFB3	0.257252	5.00558	6.05088	2.20791e-08	1.85961e-07	8.77665
DCTN3	-0.283288	5.98748	-6.05063	2.21042e-08	1.86038e-07	8.77555
ZC2HC1A	-0.321683	8.83406	-6.04551	2.26325e-08	1.90347e-07	8.7526
QPRT	-0.574442	7.45714	-6.04384	2.28077e-08	1.91683e-07	8.74511
INHBE	0.184157	2.87438	6.04285	2.29112e-08	1.92414e-07	8.74071
ALG13	0.304191	6.53659	6.04076	2.31333e-08	1.9414e-07	8.73134
IFI16	0.71679	10.1485	6.03887	2.33356e-08	1.95697e-07	8.72288
HERC2	0.178427	6.97419	6.03811	2.34179e-08	1.96247e-07	8.71946
SLC6A4	-0.308372	3.9145	-6.03613	2.36318e-08	1.97898e-07	8.71063
AAR2	-0.214362	5.20728	-6.0346	2.37997e-08	1.99161e-07	8.70375
HPGDS	0.706719	3.79651	6.03154	2.41375e-08	2.0183e-07	8.69006
CSF3R	-0.40867	4.93404	-6.03127	2.41672e-08	2.0183e-07	8.68886
MRPS18A	-0.500128	11.4858	-6.03124	2.41705e-08	2.0183e-07	8.68873
ACIN1	0.202508	7.57487	6.02987	2.43238e-08	2.02965e-07	8.68259
LPP	0.285664	6.856	6.02801	2.45326e-08	2.04561e-07	8.67428
RNF5	-0.341329	7.90809	-6.02576	2.47875e-08	2.06539e-07	8.66424
ALAD	-0.385092	6.08064	-6.02519	2.48533e-08	2.0694e-07	8.66167
KCTD12	0.62841	11.0359	6.0243	2.49548e-08	2.07637e-07	8.65771
SH3BP5	-0.278842	9.70725	-6.02398	2.49919e-08	2.07797e-07	8.65626
CORO2B	-0.668378	9.16848	-6.02115	2.53195e-08	2.10372e-07	8.64361
G6PC3	-0.311489	6.48117	-6.01778	2.57147e-08	2.13503e-07	8.62857
SNX1	-0.294175	10.7916	-6.01726	2.57767e-08	2.13866e-07	8.62623
OXR1	0.169027	6.59691	6.01698	2.58096e-08	2.13987e-07	8.62499
SUCLG1	-0.738947	9.55277	-6.01601	2.5926e-08	2.14799e-07	8.62062
DNAJC8	-0.218781	9.58313	-6.01481	2.60685e-08	2.15827e-07	8.61529
GLIPR1	0.945278	7.07714	6.01398	2.61681e-08	2.16498e-07	8.61159
TOMM20	-0.249984	13.9575	-6.01279	2.63122e-08	2.17537e-07	8.60626
PRDM1	-0.551687	5.9939	-6.00988	2.66666e-08	2.20311e-07	8.59326
COX5B	-0.310358	8.05054	-6.00972	2.66857e-08	2.20313e-07	8.59256
CPE	0.622117	5.33874	6.00835	2.68551e-08	2.21554e-07	8.58642
CRISPLD2	0.745216	4.69096	6.00784	2.69181e-08	2.21917e-07	8.58414
ATXN7L1	-0.210707	5.71136	-6.00699	2.70234e-08	2.22629e-07	8.58035
KCNC2	-0.112619	3.16636	-6.00387	2.74134e-08	2.25542e-07	8.56643
HPN	-0.360135	5.20074	-6.00385	2.74157e-08	2.25542e-07	8.56635
GSDMD	-0.173109	5.71877	-6.00204	2.76446e-08	2.27266e-07	8.55827
PSMD9	-0.29307	6.67123	-5.99585	2.84427e-08	2.33662e-07	8.53063
COL21A1	0.292557	3.77669	5.99536	2.8506e-08	2.34018e-07	8.52847
LAMP1	-0.243466	10.0025	-5.99258	2.88727e-08	2.36862e-07	8.51606
EDA	-0.148847	3.47482	-5.9909	2.90967e-08	2.38532e-07	8.50855
KDM5A	0.231625	8.86263	5.98731	2.95794e-08	2.42319e-07	8.49257
SLC16A10	-0.505283	7.37078	-5.98533	2.98499e-08	2.44243e-07	8.48373
ZNF330	-0.321057	7.88248	-5.98529	2.98561e-08	2.44243e-07	8.48353
PHACTR1	0.1383	4.4772	5.98511	2.98802e-08	2.44269e-07	8.48275
GNA15	0.221174	3.51479	5.9837	3.0074e-08	2.45682e-07	8.47647
SH3GL2	-0.417368	4.70731	-5.98348	3.01051e-08	2.45764e-07	8.47546
ARHGEF2	0.180967	5.46479	5.98271	3.02118e-08	2.46316e-07	8.47203
C1orf112	0.241918	4.77675	5.98268	3.02149e-08	2.46316e-07	8.47193
UBAP1	-0.141232	9.93728	-5.98239	3.02558e-08	2.46477e-07	8.47062
CYP27A1	-0.287938	5.22585	-5.98116	3.04266e-08	2.47696e-07	8.46515
CALU	0.420512	11.9251	5.9777	3.09129e-08	2.51454e-07	8.44975
IQGAP1	0.356889	12.9602	5.97757	3.09313e-08	2.51454e-07	8.44917
S100A9	-1.66955	10.0047	-5.97654	3.10791e-08	2.5248e-07	8.44454
TSR1	0.265793	7.293	5.97381	3.14705e-08	2.55482e-07	8.43239
CYP46A1	-0.179083	3.90756	-5.97325	3.15512e-08	2.55959e-07	8.4299
ADAM15	0.429464	6.93079	5.97183	3.17566e-08	2.57447e-07	8.4236
SLC17A5	-0.523181	11.2419	-5.96965	3.20758e-08	2.59854e-07	8.41389
SPCS1	-0.181679	7.80843	-5.96718	3.24417e-08	2.62525e-07	8.40288
GCDH	-0.238646	5.78668	-5.96712	3.24504e-08	2.62525e-07	8.40261
MICALL1	0.173595	5.60263	5.96467	3.28161e-08	2.65299e-07	8.39173
MAFB	-0.641757	9.02566	-5.96019	3.34967e-08	2.70614e-07	8.3718
PIK3C2B	0.364234	6.8471	5.95946	3.36095e-08	2.71338e-07	8.36854
AEBP1	1.07062	6.93042	5.95883	3.37059e-08	2.71929e-07	8.36575
PGAM1	-0.258669	10.3442	-5.95529	3.4258e-08	2.76028e-07	8.34998
MTTP	-0.696179	4.79449	-5.95526	3.42613e-08	2.76028e-07	8.34989
TTF2	0.275453	5.08109	5.95501	3.43019e-08	2.76165e-07	8.34874
ABHD2	0.44258	6.95372	5.95113	3.49156e-08	2.80912e-07	8.33152
RRAS	-0.775999	9.92167	-5.9493	3.52102e-08	2.83087e-07	8.32336
TRA2A	0.381301	11.2374	5.94909	3.52439e-08	2.83163e-07	8.32243
FHOD1	0.146324	4.50707	5.94572	3.5791e-08	2.87361e-07	8.30747
FOLH1B	-1.07545	6.13211	-5.94537	3.58485e-08	2.87473e-07	8.30592
ELOVL4	-0.678389	7.66492	-5.94534	3.58541e-08	2.87473e-07	8.30576
EDN1	0.553091	5.06529	5.94408	3.60604e-08	2.88928e-07	8.3002
BNIP3	-0.525117	10.1891	-5.94254	3.63158e-08	2.90776e-07	8.29334
APOBEC3B	0.366134	5.22426	5.94121	3.65369e-08	2.92345e-07	8.28745
FAXDC2	-0.396015	7.50882	-5.94097	3.65773e-08	2.92468e-07	8.28638
TTC13	0.211551	5.73805	5.94051	3.66551e-08	2.9289e-07	8.28431
MRPL40	-0.274074	6.1	-5.93588	3.74399e-08	2.98956e-07	8.26375
B2M	0.177461	16.3967	5.9338	3.77967e-08	3.01599e-07	8.25454
AUP1	0.219706	8.29693	5.93319	3.79017e-08	3.0223e-07	8.25185
DOCK2	0.621951	4.65665	5.93005	3.84501e-08	3.06394e-07	8.2379
ECHS1	-0.933026	10.5512	-5.92935	3.85732e-08	3.07166e-07	8.2348
ASL	-0.243553	5.70343	-5.92671	3.90418e-08	3.10685e-07	8.22308
LIMS1	0.330312	6.03336	5.92398	3.95324e-08	3.14375e-07	8.21095
RER1	0.20649	7.2522	5.9222	3.9855e-08	3.16726e-07	8.20306
C7	1.86926	10.1619	5.92186	3.99169e-08	3.17002e-07	8.20156
HAL	-0.154541	3.24051	-5.91957	4.03362e-08	3.20114e-07	8.19141
PLXNB2	-0.297288	9.28604	-5.91599	4.10004e-08	3.25093e-07	8.17556
ALDH7A1	-0.507265	8.93616	-5.91576	4.10437e-08	3.25093e-07	8.17454
ROGDI	-0.224015	5.44254	-5.91574	4.10471e-08	3.25093e-07	8.17446
TANK	0.175694	5.60561	5.91557	4.10794e-08	3.25128e-07	8.17369
ADAM8	0.148259	4.14822	5.91477	4.12302e-08	3.26101e-07	8.17013
CLEC4A	0.73103	5.12164	5.9144	4.12998e-08	3.26431e-07	8.1685
ZNF184	-0.289893	6.28176	-5.91424	4.13296e-08	3.26445e-07	8.1678
CCL19	1.88045	6.3383	5.91314	4.15384e-08	3.27872e-07	8.16291
MEST	0.642457	5.35873	5.91298	4.15676e-08	3.27881e-07	8.16222
CTDSP1	-0.16263	5.32768	-5.91066	4.20096e-08	3.31144e-07	8.15196
DPEP1	-0.952046	6.6404	-5.90782	4.25593e-08	3.35252e-07	8.13934
NDUFS6	-0.303195	7.7287	-5.90543	4.30249e-08	3.3869e-07	8.12878
SFRP1	0.884532	7.52658	5.90453	4.32016e-08	3.39852e-07	8.1248
SFN	0.414255	4.81836	5.90316	4.34723e-08	3.41752e-07	8.11874
HSD17B8	-0.49568	7.58647	-5.90135	4.38324e-08	3.44235e-07	8.11073
CCNE1	0.166537	3.60501	5.90128	4.38471e-08	3.44235e-07	8.1104
FAM98A	-0.488246	8.46929	-5.89654	4.48054e-08	3.51522e-07	8.08942
PPP1R12B	0.252315	5.92096	5.89451	4.5221e-08	3.54545e-07	8.08046
PLEKHA1	0.273761	7.53154	5.8914	4.58673e-08	3.59371e-07	8.06669
ZNF593	-0.332715	5.29687	-5.89077	4.59991e-08	3.60162e-07	8.0639
BRWD1	0.223277	7.32024	5.89038	4.60805e-08	3.60557e-07	8.06219
TSPAN32	0.111698	4.37911	5.88788	4.66096e-08	3.64453e-07	8.05111
ANXA9	-0.623353	6.46669	-5.88264	4.77342e-08	3.72984e-07	8.02797
ANXA5	0.370592	13.6415	5.8825	4.77644e-08	3.72984e-07	8.02735
SIL1	-0.190528	5.50732	-5.88103	4.80864e-08	3.75248e-07	8.02083
CENPQ	-0.358403	6.28881	-5.87974	4.83696e-08	3.77205e-07	8.01514
PAPSS1	-0.330472	8.43239	-5.87783	4.87902e-08	3.80223e-07	8.00673
DTL	0.408963	3.79281	5.87756	4.88513e-08	3.80223e-07	8.00552
EBAG9	-0.334406	8.65585	-5.87755	4.88543e-08	3.80223e-07	8.00546
GPR3	-0.263244	3.61196	-5.87601	4.91977e-08	3.82641e-07	7.99866
SLC19A2	-0.362609	5.39229	-5.87562	4.92836e-08	3.83055e-07	7.99697
SUMO3	0.165723	7.03586	5.87291	4.9896e-08	3.87556e-07	7.98499
NSFL1C	-0.2053	6.6389	-5.86615	5.14552e-08	3.99402e-07	7.95513
COLEC11	-0.278996	4.75723	-5.86583	5.15295e-08	3.99713e-07	7.95373
THOC1	0.273258	6.61192	5.86058	5.27729e-08	4.09087e-07	7.93059
FAN1	-0.207245	5.81447	-5.85864	5.32417e-08	4.12447e-07	7.92201
NBEAL2	0.180515	4.46641	5.85778	5.34498e-08	4.13784e-07	7.91823
NDUFB7	-0.607662	12.0474	-5.85568	5.39632e-08	4.17482e-07	7.90895
CYFIP2	-0.616105	7.85998	-5.85443	5.42701e-08	4.19579e-07	7.90345
STAT4	0.3102	4.52719	5.85426	5.43115e-08	4.19621e-07	7.90271
TLN2	-0.372375	5.0908	-5.85265	5.47102e-08	4.22422e-07	7.89561
MMP2	0.985905	5.86906	5.84715	5.60952e-08	4.32787e-07	7.87136
TSR2	-0.367672	10.3013	-5.84702	5.61268e-08	4.32787e-07	7.87081
EGR1	-1.79546	10.0347	-5.84601	5.63857e-08	4.34387e-07	7.86635
CCNT1	-0.292659	9.1191	-5.84592	5.64086e-08	4.34387e-07	7.86595
RASAL1	0.124408	3.65015	5.84576	5.64494e-08	4.34415e-07	7.86525
POMT1	-0.170553	5.54826	-5.84525	5.65814e-08	4.35144e-07	7.86298
AHR	0.585051	10.5196	5.84325	5.70962e-08	4.38814e-07	7.8542
FCGR2B	0.668138	4.24515	5.83974	5.80148e-08	4.45581e-07	7.83871
FAM3C	0.246519	10.9039	5.83751	5.86031e-08	4.49804e-07	7.82893
HSF1	-0.207711	6.38578	-5.83711	5.87093e-08	4.50323e-07	7.82717
PKLR	-0.419495	4.8473	-5.83453	5.94025e-08	4.5531e-07	7.81578
PHF1	-0.184185	7.35534	-5.8344	5.94374e-08	4.5531e-07	7.81521
SLC6A20	0.227094	3.97208	5.8332	5.97617e-08	4.57495e-07	7.80993
SMC6	0.222888	7.27082	5.8312	6.03051e-08	4.61352e-07	7.80115
ADRA2A	0.60645	3.87574	5.83025	6.05652e-08	4.63038e-07	7.79698
ADAMDEC1	0.433615	3.33881	5.8264	6.1632e-08	4.70886e-07	7.78004
SP140	0.365777	4.40412	5.82622	6.16817e-08	4.70958e-07	7.77926
TJP1	-0.56053	14.7618	-5.82481	6.20769e-08	4.73665e-07	7.77306
USP1	-0.230919	7.17337	-5.82173	6.29504e-08	4.80017e-07	7.75951
ABCD4	0.151864	5.98817	5.82119	6.31054e-08	4.80886e-07	7.75712
ACTN4	-0.552292	15.25	-5.82092	6.31823e-08	4.81157e-07	7.75594
LPXN	0.411064	4.76666	5.82033	6.33506e-08	4.82125e-07	7.75336
VPS4A	-0.4031	7.78137	-5.81841	6.39061e-08	4.86036e-07	7.74489
FN3K	-0.492299	5.55786	-5.81763	6.41322e-08	4.87438e-07	7.74147
NCBP1	0.18884	8.43141	5.81724	6.42446e-08	4.87975e-07	7.73977
AKT2	-0.286671	6.22627	-5.81673	6.43923e-08	4.88779e-07	7.73754
ROM1	-0.171488	4.3195	-5.81593	6.46259e-08	4.90234e-07	7.73403
ADAM30	-0.160807	3.06973	-5.81352	6.53365e-08	4.95302e-07	7.72342
SMC4	0.257782	6.98074	5.81278	6.55544e-08	4.96632e-07	7.72019
THAP10	-0.295754	5.76016	-5.81129	6.6001e-08	4.99386e-07	7.71361
EMP2	-0.454489	12.1786	-5.81128	6.60034e-08	4.99386e-07	7.71357
ALDOB	-1.74109	16.6801	-5.81015	6.63397e-08	5.01605e-07	7.70864
HCLS1	0.687239	6.02505	5.80811	6.69572e-08	5.05947e-07	7.69966
NDUFB11	-0.290222	9.96013	-5.80719	6.72372e-08	5.07734e-07	7.69561
TUBA1A	0.388749	13.6357	5.8066	6.74157e-08	5.08754e-07	7.69304
CLEC7A	0.722246	5.34732	5.80454	6.80465e-08	5.12964e-07	7.68401
CRIPT	-0.238176	8.19084	-5.80449	6.80615e-08	5.12964e-07	7.68379
DNAJB9	-0.356665	8.71223	-5.80379	6.82776e-08	5.14261e-07	7.68072
IKZF4	-0.166074	5.24019	-5.80341	6.83975e-08	5.14832e-07	7.67902
TBC1D2B	0.213642	6.24878	5.8027	6.86178e-08	5.16158e-07	7.6759
RIF1	0.186496	6.86461	5.80208	6.88106e-08	5.17275e-07	7.67317
FLT1	-0.855408	12.5352	-5.80166	6.89405e-08	5.17918e-07	7.67135
ITGA3	-0.484793	12.7035	-5.79921	6.97085e-08	5.23352e-07	7.6606
SGPL1	0.319291	8.07459	5.79884	6.98249e-08	5.23889e-07	7.65898
TOLLIP	-0.219185	6.43988	-5.7986	6.99015e-08	5.24127e-07	7.65792
PARP12	0.346899	6.37602	5.79801	7.00894e-08	5.25198e-07	7.65532
DTX2	0.141242	5.05674	5.79713	7.03685e-08	5.26689e-07	7.65146
USP32P2	0.28519	5.05731	5.7971	7.03785e-08	5.26689e-07	7.65132
TCTN1	-0.246129	8.07646	-5.79678	7.04795e-08	5.27107e-07	7.64993
TIMM22	-0.412663	8.01506	-5.79649	7.057e-08	5.27446e-07	7.64869
MVD	-0.221177	5.33712	-5.79531	7.09504e-08	5.29951e-07	7.64348
KIF18B	0.153604	4.04623	5.79412	7.13307e-08	5.32451e-07	7.63829
MT2A	-0.327117	17.2203	-5.79326	7.16098e-08	5.34013e-07	7.6345
ARHGAP6	0.247753	4.03087	5.79319	7.16314e-08	5.34013e-07	7.63421
LTBP1	0.715531	7.51636	5.79284	7.1745e-08	5.34519e-07	7.63267
EPHX2	-0.790321	7.55469	-5.79238	7.18942e-08	5.34992e-07	7.63066
ZNF83	0.289642	8.06744	5.79229	7.19248e-08	5.34992e-07	7.63025
ASAP1	0.349599	8.6003	5.79222	7.1946e-08	5.34992e-07	7.62996
HPD	-1.95521	9.57528	-5.79034	7.25604e-08	5.39218e-07	7.62172
CD52	1.12537	7.27534	5.78897	7.30109e-08	5.42221e-07	7.61571
KIR3DX1	-0.128241	3.72421	-5.78877	7.30777e-08	5.42372e-07	7.61483
SPOCK1	-0.649927	13.1153	-5.78844	7.31869e-08	5.42838e-07	7.61338
REXO2	-0.309759	9.86779	-5.78607	7.39766e-08	5.48347e-07	7.60297
NDUFS1	-0.326843	9.33322	-5.78555	7.4148e-08	5.49269e-07	7.60073
DUSP8	-0.321583	5.29517	-5.78259	7.51467e-08	5.56121e-07	7.58775
ZNF277	-0.368704	9.7574	-5.78253	7.51682e-08	5.56121e-07	7.58748
GPR37	0.581413	3.89477	5.78216	7.52933e-08	5.56694e-07	7.58586
PHKA1	-0.185146	4.23065	-5.77841	7.65816e-08	5.65861e-07	7.56941
TNS1	0.330768	9.52053	5.77623	7.73392e-08	5.70858e-07	7.55987
CPD	-0.379171	10.6618	-5.77618	7.73556e-08	5.70858e-07	7.55966
TERF2IP	-0.341179	9.40709	-5.77429	7.80166e-08	5.75372e-07	7.55141
CCL2	1.39468	13.1284	5.77346	7.83124e-08	5.7719e-07	7.54774
DLG1	0.166693	7.37557	5.77186	7.88793e-08	5.81001e-07	7.54075
RASL10A	-0.109275	2.91138	-5.77134	7.9063e-08	5.81987e-07	7.53849
FDX1	-0.336791	7.96483	-5.76716	8.05679e-08	5.92691e-07	7.52021
CHFR	0.203163	5.84053	5.76612	8.09494e-08	5.95123e-07	7.51563
RNF126	-0.268442	6.87079	-5.76349	8.19137e-08	6.01834e-07	7.50415
CMAS	-0.416283	9.83939	-5.76314	8.2044e-08	6.02413e-07	7.50261
PDLIM4	0.184642	3.87044	5.76095	8.28588e-08	6.08013e-07	7.49302
UBL5	-0.383418	13.7052	-5.75934	8.34632e-08	6.12063e-07	7.48598
HNRNPL	0.171101	8.91965	5.75882	8.36578e-08	6.13106e-07	7.48372
COL10A1	0.554374	4.55022	5.75714	8.4295e-08	6.17388e-07	7.47636
CCR5	0.32317	3.59345	5.75552	8.49108e-08	6.21509e-07	7.46931
TRO	0.197064	4.7414	5.7546	8.52633e-08	6.23698e-07	7.46529
OLFML2A	-0.565809	8.28321	-5.75419	8.54214e-08	6.24464e-07	7.46349
PDGFB	0.319679	5.22191	5.75123	8.65693e-08	6.32415e-07	7.45055
PMVK	-0.413558	6.70602	-5.75111	8.66174e-08	6.32415e-07	7.45002
GPX3	-0.813467	15.5119	-5.75061	8.6813e-08	6.33187e-07	7.44783
SLC12A7	-0.153266	5.07757	-5.75056	8.68314e-08	6.33187e-07	7.44762
ZFAND3	-0.184917	9.1499	-5.74939	8.72905e-08	6.36137e-07	7.44251
RAB40B	-0.26985	6.03395	-5.74923	8.73527e-08	6.36194e-07	7.44182
CNKSR1	0.0977068	3.85001	5.74846	8.76551e-08	6.37998e-07	7.43847
IQSEC2	-0.317408	5.59892	-5.748	8.78379e-08	6.38931e-07	7.43645
AVIL	0.223858	4.42535	5.74656	8.84097e-08	6.42689e-07	7.43016
RDX	-0.466692	12.8543	-5.74548	8.88418e-08	6.45429e-07	7.42543
NME5	-0.338993	7.25405	-5.74407	8.94072e-08	6.49133e-07	7.41928
CCNE2	0.166895	3.87806	5.74304	8.98247e-08	6.51759e-07	7.41477
RGS4	0.97123	4.5665	5.7428	8.9919e-08	6.52038e-07	7.41375
CERS6	-0.840631	12.5248	-5.74247	9.00545e-08	6.52584e-07	7.41229
PRKRA	0.161306	5.94619	5.74234	9.0106e-08	6.52584e-07	7.41174
XPO7	-0.243407	8.72944	-5.74152	9.0439e-08	6.5459e-07	7.40816
PIGC	0.256442	5.69454	5.74137	9.05027e-08	6.54646e-07	7.40748
IMPDH2	0.36637	6.37447	5.73937	9.132e-08	6.60149e-07	7.39876
CD53	1.20667	7.98429	5.73784	9.19506e-08	6.64296e-07	7.39209
COL2A1	0.0787233	3.57148	5.73723	9.22016e-08	6.65698e-07	7.38945
ELP4	-0.333746	8.33336	-5.73589	9.27603e-08	6.69219e-07	7.38359
GALNT7	0.411053	5.37948	5.7357	9.28397e-08	6.69219e-07	7.38276
VPS37C	-0.145715	3.81036	-5.73565	9.28612e-08	6.69219e-07	7.38254
PRAMEF11	-0.149905	3.17724	-5.73343	9.37939e-08	6.75524e-07	7.37285
DHPS	-0.359216	8.34519	-5.73175	9.45048e-08	6.80225e-07	7.36553
ALDH4A1	-0.986554	7.49228	-5.73145	9.46313e-08	6.80457e-07	7.36424
ITGAM	0.511739	4.52604	5.7314	9.46535e-08	6.80457e-07	7.36401
GZMK	1.04946	4.55255	5.73012	9.52001e-08	6.83965e-07	7.35843
RBM14	0.151277	6.80005	5.72987	9.53063e-08	6.84307e-07	7.35735
MRPS35	-0.447962	10.0759	-5.72871	9.58067e-08	6.87478e-07	7.35227
PTGS2	-1.35726	5.55325	-5.72601	9.69778e-08	6.95454e-07	7.3405
KCNJ5	0.174863	3.72614	5.72528	9.7298e-08	6.9701e-07	7.3373
NAP1L1	0.278592	12.8704	5.72524	9.73141e-08	6.9701e-07	7.33714
NMRK1	-0.408012	7.64133	-5.72359	9.80399e-08	7.01778e-07	7.32994
SAMHD1	0.843541	9.16744	5.718	1.00531e-07	7.19166e-07	7.30562
SCAP	-0.209759	6.85217	-5.71463	1.02064e-07	7.29691e-07	7.29095
P4HA1	-0.272703	7.99919	-5.71387	1.02415e-07	7.31749e-07	7.28763
TOP2A	0.656386	4.41093	5.71308	1.02778e-07	7.33897e-07	7.28419
TULP4	-0.458394	9.51171	-5.71258	1.03012e-07	7.35114e-07	7.28199
PARPBP	0.111747	3.70332	5.71146	1.03529e-07	7.38357e-07	7.27714
TSC22D3	-0.270017	5.52702	-5.70587	1.06161e-07	7.56666e-07	7.25281
ST3GAL4	-0.238971	5.06712	-5.70572	1.06234e-07	7.5672e-07	7.25215
FEV	-0.147951	2.85099	-5.70517	1.06494e-07	7.58111e-07	7.24978
PIP4K2C	-0.327417	8.06038	-5.70214	1.07955e-07	7.68047e-07	7.23657
OSGEP	0.236373	5.91722	5.70031	1.08843e-07	7.73892e-07	7.22863
CSNK2A2	-0.29377	10.5508	-5.69916	1.09406e-07	7.77418e-07	7.22364
ZIC3	-0.109052	3.03532	-5.6955	1.11219e-07	7.89826e-07	7.2077
TRAPPC6A	-0.414616	7.07024	-5.68915	1.14432e-07	8.12148e-07	7.18011
MID2	-0.343001	7.1736	-5.68877	1.14628e-07	8.13044e-07	7.17845
CD8A	0.238525	4.09657	5.68761	1.15224e-07	8.16776e-07	7.17343
GBP2	0.666063	8.65629	5.68178	1.18271e-07	8.37869e-07	7.14813
NQO2	-0.666041	6.29887	-5.68026	1.19083e-07	8.43105e-07	7.14151
SLA	0.286873	4.3951	5.67894	1.19787e-07	8.47577e-07	7.1358
SASH3	0.328207	4.87477	5.67843	1.20062e-07	8.49012e-07	7.13357
PCF11	0.225181	8.0446	5.67744	1.20596e-07	8.52268e-07	7.12928
POLR2J	-0.333256	10.6916	-5.67705	1.20805e-07	8.53234e-07	7.12759
AKR1B1	0.213831	5.66774	5.6761	1.21323e-07	8.56373e-07	7.12345
S100PBP	0.211809	6.23304	5.67527	1.21775e-07	8.5904e-07	7.11985
SLC39A4	-0.220195	5.49663	-5.67511	1.21858e-07	8.59109e-07	7.11919
RTN2	-0.227876	5.00119	-5.67477	1.22048e-07	8.59927e-07	7.11768
MARCKSL1	0.365796	6.34779	5.67428	1.22316e-07	8.61302e-07	7.11555
AGO3	0.206011	6.34149	5.6723	1.23404e-07	8.68434e-07	7.10698
SPOCK2	-0.698605	11.5437	-5.67036	1.24478e-07	8.75468e-07	7.09858
ELOVL6	0.254997	4.44618	5.66951	1.24955e-07	8.78295e-07	7.09487
CYP39A1	-0.410698	4.79303	-5.66887	1.25313e-07	8.80278e-07	7.0921
SENP2	-0.265159	8.223	-5.66618	1.26829e-07	8.89881e-07	7.08045
JARID2	-0.253795	6.55862	-5.66618	1.26832e-07	8.89881e-07	7.08043
UQCR11	-0.405862	12.2155	-5.65984	1.30478e-07	9.14915e-07	7.05297
KIF4A	0.18551	3.4875	5.65808	1.31507e-07	9.21576e-07	7.04536
EAF2	-0.511385	6.0855	-5.65648	1.32453e-07	9.2765e-07	7.03842
WAC	-0.157723	10.6162	-5.6561	1.32678e-07	9.28609e-07	7.03677
FLNB	0.43085	6.74318	5.65598	1.32749e-07	9.28609e-07	7.03625
OSBPL9	-0.261573	10.1164	-5.655	1.33331e-07	9.32121e-07	7.03202
LRRC41	-0.166357	6.16144	-5.65479	1.33456e-07	9.32435e-07	7.03111
AFM	-1.66923	8.29997	-5.65273	1.34694e-07	9.40521e-07	7.02217
PRR5L	0.277823	3.77202	5.64998	1.36356e-07	9.51562e-07	7.01028
STK38L	0.350995	8.34957	5.64917	1.36852e-07	9.54449e-07	7.00677
ABCC5	0.192993	4.87425	5.64902	1.36943e-07	9.54512e-07	7.00613
KCNE4	0.339629	4.69868	5.64869	1.37146e-07	9.55363e-07	7.00469
TRRAP	0.183859	7.60019	5.64709	1.3813e-07	9.6164e-07	6.99777
PPP1R14B	0.326792	5.61937	5.64621	1.38676e-07	9.64869e-07	6.99394
DOCK10	0.688905	6.27202	5.646	1.38803e-07	9.65177e-07	6.99306
YPEL5	-0.174211	8.0451	-5.64418	1.39936e-07	9.72478e-07	6.98518
SFSWAP	0.21658	7.10775	5.64377	1.40191e-07	9.73671e-07	6.98342
LAX1	0.262219	3.55538	5.64298	1.40688e-07	9.7654e-07	6.97999
PTH1R	-0.927251	12.0397	-5.64214	1.41214e-07	9.7961e-07	6.97638
NUP43	0.262184	7.87897	5.64122	1.418e-07	9.83091e-07	6.97237
IDH3G	-0.260108	8.10589	-5.64075	1.42095e-07	9.84552e-07	6.97035
MFN2	-0.300502	9.72567	-5.63961	1.42822e-07	9.89004e-07	6.96541
PGM3	0.227782	6.09309	5.63906	1.43172e-07	9.90707e-07	6.96304
RAB14	-0.196088	10.0271	-5.63896	1.43238e-07	9.90707e-07	6.9626
PDP1	0.218058	5.58525	5.63855	1.43496e-07	9.91903e-07	6.96085
TEX264	-0.151039	5.65416	-5.63797	1.4387e-07	9.93903e-07	6.95833
BST1	-0.811333	8.83447	-5.6369	1.44561e-07	9.98086e-07	6.95369
CRIP2	-0.259211	7.66664	-5.63588	1.45218e-07	1.00203e-06	6.9493
GTPBP6	-0.214323	5.16793	-5.63472	1.45975e-07	1.00659e-06	6.94427
MAP7D1	0.169961	6.552	5.6346	1.46051e-07	1.00659e-06	6.94376
NRIP2	-0.67653	10.2182	-5.63109	1.48358e-07	1.02189e-06	6.92858
AKAP3	-0.251846	3.68757	-5.62575	1.51931e-07	1.04588e-06	6.90553
MORC3	0.168717	7.46792	5.62396	1.53148e-07	1.05364e-06	6.8978
VNN2	-0.74916	6.42151	-5.6234	1.5353e-07	1.05564e-06	6.89539
SLC25A40	-0.234872	6.97993	-5.62074	1.55361e-07	1.0676e-06	6.88391
RFC4	0.199303	4.62754	5.61839	1.56996e-07	1.07793e-06	6.87377
SGK2	-0.409734	4.99339	-5.61832	1.57048e-07	1.07793e-06	6.87345
EXOG	0.239368	6.0333	5.615	1.59386e-07	1.09334e-06	6.85914
NVL	0.208181	6.7521	5.61342	1.60514e-07	1.10043e-06	6.85231
LANCL1	-0.375374	8.22817	-5.61306	1.60768e-07	1.10152e-06	6.85078
FOXO1	-0.177904	7.38663	-5.6116	1.61822e-07	1.10809e-06	6.84446
GCLC	-0.199867	5.73148	-5.61075	1.62435e-07	1.11164e-06	6.8408
KRT7	0.716929	6.08472	5.60765	1.64689e-07	1.12641e-06	6.82745
CDC42EP3	-0.424473	8.61304	-5.6073	1.64951e-07	1.12753e-06	6.82591
GFRA2	0.115495	3.83336	5.60217	1.68755e-07	1.15224e-06	6.80383
BPHL	-0.674133	7.97341	-5.60216	1.68763e-07	1.15224e-06	6.80379
CD63	0.176264	9.87474	5.60195	1.68924e-07	1.15267e-06	6.80286
MT1M	-0.4754	12.5476	-5.60028	1.70186e-07	1.1606e-06	6.79566
KCTD13	-0.217433	5.54804	-5.59987	1.70493e-07	1.16202e-06	6.79391
ZNF7	0.175683	4.97685	5.59877	1.71328e-07	1.16703e-06	6.78919
GDF7	0.133311	3.77666	5.59769	1.72157e-07	1.17199e-06	6.78451
APBA2	0.147973	3.43997	5.5952	1.74071e-07	1.18385e-06	6.7738
THSD7A	-1.01876	11.336	-5.59516	1.74102e-07	1.18385e-06	6.77363
EP400	0.142711	6.22468	5.59403	1.74978e-07	1.18912e-06	6.76877
ARMCX2	-0.260886	6.56745	-5.59341	1.75463e-07	1.19172e-06	6.76609
SEMA3B	-0.394169	6.6452	-5.59281	1.75931e-07	1.1942e-06	6.76351
FLT4	-0.293623	5.88985	-5.59257	1.7612e-07	1.19479e-06	6.76247
COPS4	-0.286141	8.81337	-5.59105	1.77312e-07	1.20218e-06	6.75594
POLDIP3	-0.244939	8.59806	-5.58976	1.7833e-07	1.20838e-06	6.7504
LAMB2	-0.373921	10.0274	-5.58776	1.79924e-07	1.21848e-06	6.74179
IRF7	0.179044	4.59823	5.58708	1.80466e-07	1.22144e-06	6.73887
ELMO1	0.313437	6.35554	5.58343	1.83421e-07	1.24072e-06	6.72315
GOLGB1	-0.371801	10.4218	-5.58287	1.83877e-07	1.24308e-06	6.72075
CD1E	0.355711	4.13245	5.57928	1.86832e-07	1.26182e-06	6.70531
MEIS1	0.301134	6.1508	5.57915	1.86942e-07	1.26182e-06	6.70475
KAT6B	-0.277513	8.22189	-5.57911	1.86972e-07	1.26182e-06	6.70459
SCP2	-0.378001	9.58983	-5.57876	1.8726e-07	1.26303e-06	6.7031
TAX1BP1	-0.220345	12.5622	-5.57698	1.88749e-07	1.27234e-06	6.69543
SRPK2	0.194042	6.79508	5.57259	1.92464e-07	1.29663e-06	6.67657
PCDHGA10	0.612558	8.84102	5.57142	1.93464e-07	1.30262e-06	6.67155
F12	0.167651	3.82184	5.57118	1.93672e-07	1.30273e-06	6.67051
TUBG2	-0.309061	7.94367	-5.57114	1.93703e-07	1.30273e-06	6.67035
ZBTB20	0.330925	8.33019	5.57008	1.94624e-07	1.30817e-06	6.66576
PLAGL2	-0.196964	5.59481	-5.56852	1.95968e-07	1.31645e-06	6.6591
RAB5C	-0.240833	13.3724	-5.5655	1.98611e-07	1.33343e-06	6.64613
FBRS	-0.18396	5.93138	-5.56428	1.9969e-07	1.33991e-06	6.64089
RAD51D	0.182537	5.07493	5.56379	2.00127e-07	1.34207e-06	6.63877
IL2RB	0.213898	4.18847	5.56203	2.01698e-07	1.35183e-06	6.6312
BCAM	-0.709564	11.4581	-5.56084	2.02765e-07	1.3582e-06	6.6261
NLRP3	0.245381	3.77593	5.55824	2.05114e-07	1.37315e-06	6.61495
PBLD	-0.964721	8.4638	-5.55732	2.05948e-07	1.37794e-06	6.61102
PPFIBP1	0.331507	10.8901	5.55656	2.06646e-07	1.38182e-06	6.60774
ZDHHC3	0.157337	6.69095	5.55551	2.07613e-07	1.38679e-06	6.60323
NUPR1	-0.488654	8.77053	-5.55549	2.07626e-07	1.38679e-06	6.60317
HTR2B	0.918291	7.24175	5.55463	2.08422e-07	1.3913e-06	6.59946
CPVL	0.657015	6.67994	5.55241	2.10483e-07	1.40426e-06	6.58994
KLHL5	0.305503	7.6947	5.55149	2.11345e-07	1.40921e-06	6.58599
COL4A1	0.803911	7.84959	5.55013	2.12615e-07	1.41687e-06	6.58019
SIAH1	0.141105	4.82118	5.54917	2.13526e-07	1.42213e-06	6.57605
LILRA4	0.200511	3.62302	5.54743	2.15179e-07	1.43232e-06	6.56859
SLC25A4	-0.3479	8.71224	-5.54588	2.16659e-07	1.44135e-06	6.56195
LAT2	0.179654	4.21404	5.5438	2.18664e-07	1.4535e-06	6.55304
ACAP2	0.18416	7.78079	5.54372	2.18734e-07	1.4535e-06	6.55273
GYPA	-0.251373	3.76004	-5.53993	2.2244e-07	1.47728e-06	6.53647
ZYX	0.240671	5.87247	5.53936	2.23003e-07	1.48018e-06	6.53402
TCF7L1	-0.42973	6.83752	-5.53863	2.23722e-07	1.48411e-06	6.53091
VBP1	-0.233595	9.59188	-5.53716	2.25178e-07	1.49292e-06	6.52463
GOLIM4	-0.602179	14.4789	-5.53689	2.25448e-07	1.49386e-06	6.52347
THRAP3	-0.19084	10.2094	-5.53486	2.27484e-07	1.50644e-06	6.51477
DDX25	-0.150518	3.62305	-5.53474	2.27603e-07	1.50644e-06	6.51426
SEC62	-0.228741	11.7185	-5.53142	2.30974e-07	1.52788e-06	6.50004
CRYGA	-0.172447	3.27095	-5.53128	2.31119e-07	1.52798e-06	6.49943
MBNL3	-0.495199	7.90152	-5.53031	2.32112e-07	1.53326e-06	6.49528
UNG	-0.38338	8.0893	-5.53024	2.32181e-07	1.53326e-06	6.49499
ZSWIM1	-0.281051	6.30289	-5.52821	2.34277e-07	1.54623e-06	6.4863
VWA1	-0.136546	4.33826	-5.52369	2.39e-07	1.57651e-06	6.46699
CFTR	0.396908	3.41704	5.5216	2.41216e-07	1.59023e-06	6.45806
MKS1	-0.136336	4.92022	-5.52079	2.4208e-07	1.59502e-06	6.4546
TUBA3D	0.178857	3.86847	5.51952	2.43448e-07	1.60314e-06	6.44914
SDHD	-0.377431	11.4863	-5.51922	2.43765e-07	1.60432e-06	6.44788
WT1	-0.657312	13.1894	-5.51749	2.45636e-07	1.61572e-06	6.44049
ANGPTL2	0.357476	4.95669	5.51572	2.47563e-07	1.62748e-06	6.43293
ABCC4	0.425264	6.55729	5.51284	2.50737e-07	1.64742e-06	6.4206
RALBP1	-0.219241	9.98705	-5.51103	2.52742e-07	1.65966e-06	6.41289
PLCL1	-0.46241	7.81007	-5.51047	2.53368e-07	1.66283e-06	6.4105
VPS13B	0.220158	8.08984	5.50993	2.53971e-07	1.66585e-06	6.4082
FJX1	0.397501	4.92136	5.50934	2.54633e-07	1.66926e-06	6.40569
UBE2D3	0.173573	8.69779	5.50768	2.56512e-07	1.68061e-06	6.39857
TRAK2	-0.315115	10.6311	-5.50755	2.56651e-07	1.68061e-06	6.39805
EPS15L1	-0.245946	8.5026	-5.50727	2.56974e-07	1.68177e-06	6.39683
COL14A1	1.0299	5.56355	5.50683	2.57472e-07	1.68409e-06	6.39496
WDTC1	-0.314207	7.57197	-5.50643	2.57927e-07	1.68612e-06	6.39325
SIRPB1	-0.314	4.92745	-5.50566	2.58809e-07	1.69094e-06	6.38995
DDX17	0.374366	13.3288	5.49893	2.66604e-07	1.7409e-06	6.36124
CD2	0.850839	4.82975	5.49783	2.67898e-07	1.74837e-06	6.35656
FAM131A	-0.154454	3.92296	-5.49367	2.7285e-07	1.77969e-06	6.33884
CHCHD7	-0.222402	6.03726	-5.49343	2.73139e-07	1.78058e-06	6.33782
SLC7A6	0.33892	6.25887	5.4916	2.75357e-07	1.79404e-06	6.32999
AGPAT3	-0.294215	6.02278	-5.49137	2.75632e-07	1.79484e-06	6.32903
TLK2	0.1849	8.69351	5.49103	2.76043e-07	1.79596e-06	6.32759
ASS1	-0.864247	12.8389	-5.49098	2.76113e-07	1.79596e-06	6.32734
SST	-1.2698	7.16291	-5.48886	2.78704e-07	1.81181e-06	6.31831
TMPRSS4	0.524096	4.29663	5.48629	2.81874e-07	1.8314e-06	6.30737
PRC1	0.432816	5.31649	5.48386	2.849e-07	1.85003e-06	6.29704
GC	-0.567688	3.51053	-5.48336	2.85536e-07	1.85313e-06	6.29488
MLLT11	0.460665	5.27218	5.48182	2.87476e-07	1.86469e-06	6.28833
SPATA2L	-0.179397	4.02436	-5.48084	2.88718e-07	1.8717e-06	6.28416
SLC20A1	0.390459	5.76101	5.47793	2.92441e-07	1.89479e-06	6.27177
GPR12	-0.147812	3.16286	-5.47455	2.96823e-07	1.92211e-06	6.25739
ACAA1	-0.329533	5.21877	-5.4727	2.99245e-07	1.93672e-06	6.24953
SLC5A1	-0.187989	3.31019	-5.47126	3.01146e-07	1.94794e-06	6.2434
EDF1	-0.218849	12.0901	-5.47026	3.02469e-07	1.95542e-06	6.23916
GNPDA1	-0.31683	4.93207	-5.47012	3.02665e-07	1.9556e-06	6.23854
RNLS	-0.268797	5.88409	-5.46985	3.03024e-07	1.95684e-06	6.23739
HOXB6	0.23779	4.98602	5.46918	3.03914e-07	1.96143e-06	6.23455
RORC	-0.376896	5.59431	-5.46901	3.0414e-07	1.96143e-06	6.23384
HLA-DQB2	0.376834	5.23746	5.46894	3.04238e-07	1.96143e-06	6.23352
TNFRSF11B	0.731299	8.65021	5.46868	3.04587e-07	1.9626e-06	6.23242
EMC10	-0.193595	6.49334	-5.46795	3.05568e-07	1.96783e-06	6.22931
MEOX1	0.200245	3.38191	5.46779	3.05772e-07	1.96806e-06	6.22866
PEX26	-0.246045	6.7236	-5.46735	3.0637e-07	1.97082e-06	6.22677
RFTN1	0.33774	6.42995	5.46562	3.08707e-07	1.98476e-06	6.21942
STXBP3	-0.216457	10.1623	-5.46331	3.11853e-07	2.00389e-06	6.20962
LMX1B	-0.412858	7.1728	-5.46305	3.12209e-07	2.00404e-06	6.20851
IRX4	-0.0949862	3.43227	-5.46305	3.1222e-07	2.00404e-06	6.20848
FGD6	0.278244	7.5567	5.46105	3.14978e-07	2.02063e-06	6.19998
PCDHGB5	-0.320949	6.22745	-5.45974	3.16787e-07	2.03112e-06	6.19444
TREM1	-0.615436	4.2709	-5.45882	3.18078e-07	2.03753e-06	6.1905
PARD6B	-0.424258	10.1907	-5.45877	3.18135e-07	2.03753e-06	6.19033
KCNC1	-0.0989919	2.89468	-5.45821	3.18927e-07	2.04148e-06	6.18793
ZCCHC24	0.246271	6.5148	5.45676	3.20966e-07	2.05341e-06	6.18176
FABP5	0.725132	6.93264	5.45581	3.22301e-07	2.06082e-06	6.17775
DNMT3A	0.170214	4.89465	5.45526	3.23079e-07	2.06466e-06	6.17542
FOXC2	-0.223665	4.00084	-5.45158	3.2834e-07	2.09714e-06	6.1598
PALLD	-0.248401	8.35401	-5.4513	3.28749e-07	2.09861e-06	6.1586
DGCR2	-0.239293	6.34195	-5.45062	3.29737e-07	2.10376e-06	6.15569
GRSF1	-0.146135	8.32726	-5.44785	3.33765e-07	2.1283e-06	6.14396
GALE	0.149946	4.70269	5.44379	3.39763e-07	2.16536e-06	6.12674
KL	-0.887332	10.8386	-5.44356	3.40115e-07	2.16589e-06	6.12573
SH2B3	0.361111	6.54417	5.44349	3.40217e-07	2.16589e-06	6.12544
LZTR1	-0.151147	5.39918	-5.44286	3.41161e-07	2.17072e-06	6.12277
EIF4EBP2	-0.365702	12.4428	-5.44247	3.41741e-07	2.17323e-06	6.12112
KHK	-0.799787	5.88866	-5.44057	3.44602e-07	2.19023e-06	6.11306
POSTN	1.16817	11.6739	5.4394	3.46369e-07	2.20027e-06	6.10812
ANKRD36BP2	0.277866	4.54363	5.43791	3.48636e-07	2.21346e-06	6.10181
WDR13	-0.147315	5.70104	-5.43733	3.49532e-07	2.21794e-06	6.09933
KMO	-0.66361	5.8286	-5.43565	3.5212e-07	2.23315e-06	6.0922
DUSP2	-0.174234	4.29027	-5.43514	3.52897e-07	2.23686e-06	6.09007
GABRB1	-0.105953	2.89636	-5.43314	3.56015e-07	2.25508e-06	6.08156
CYP2C19	-0.134709	3.37674	-5.43304	3.56157e-07	2.25508e-06	6.08118
MCM7	0.166274	5.54197	5.43273	3.56642e-07	2.25693e-06	6.07986
PYCARD	0.452077	4.85768	5.42955	3.61653e-07	2.2874e-06	6.06637
SLC6A15	-0.111306	3.05354	-5.42871	3.62984e-07	2.29458e-06	6.06282
AIDA	0.205123	10.0721	5.42687	3.65928e-07	2.31194e-06	6.05501
IER3IP1	-0.264148	12.7859	-5.42658	3.66392e-07	2.31301e-06	6.05379
NDRG1	-0.442924	10.2181	-5.42651	3.66494e-07	2.31301e-06	6.05352
KCNJ14	0.156195	4.01445	5.42556	3.6802e-07	2.32139e-06	6.0495
MAP7D3	0.325082	7.11638	5.42115	3.75197e-07	2.36538e-06	6.03083
SPINT3	-0.183586	2.89292	-5.41983	3.77378e-07	2.37785e-06	6.02523
BLNK	0.737991	5.8298	5.41946	3.77993e-07	2.38044e-06	6.02365
PLXNB1	-0.183656	6.2701	-5.41593	3.83865e-07	2.41612e-06	6.00875
GDI2	0.236868	11.7865	5.41577	3.84143e-07	2.41656e-06	6.00805
CIB1	-0.383966	8.97018	-5.41498	3.85479e-07	2.42366e-06	6.0047
CFD	0.30486	4.34778	5.41471	3.85926e-07	2.42517e-06	6.00358
EGFR	-0.227145	6.61089	-5.41438	3.86493e-07	2.42727e-06	6.00216
RAB8B	-0.25355	10.9821	-5.41427	3.86676e-07	2.42727e-06	6.0017
CD24	0.788175	10.5348	5.41351	3.87958e-07	2.43401e-06	5.9985
C10orf95	-0.182857	5.22766	-5.41331	3.88296e-07	2.43482e-06	5.99766
SVEP1	0.885652	4.40197	5.41279	3.8918e-07	2.43906e-06	5.99546
INHBA	1.13173	5.75573	5.41259	3.89517e-07	2.43986e-06	5.99463
GRM6	0.0691861	3.37318	5.41228	3.90044e-07	2.44185e-06	5.99332
DHRS1	-0.302426	7.21276	-5.41206	3.90427e-07	2.44294e-06	5.99237
PLA2G7	0.513328	4.10348	5.41082	3.92556e-07	2.45495e-06	5.98711
SLC25A42	-0.377868	5.15144	-5.41054	3.9303e-07	2.4566e-06	5.98595
HERC4	0.231023	7.25075	5.41024	3.93543e-07	2.45848e-06	5.98469
SH2D3A	0.135919	4.27917	5.40971	3.94454e-07	2.46286e-06	5.98245
MTMR12	-0.202573	10.0489	-5.40896	3.95753e-07	2.46847e-06	5.97928
CKAP4	-0.159067	5.94845	-5.40895	3.95775e-07	2.46847e-06	5.97922
CSN3	-0.199037	3.90931	-5.40825	3.96991e-07	2.47473e-06	5.97626
NPFFR1	-0.193478	3.32409	-5.40342	4.05456e-07	2.52615e-06	5.95587
APLP2	-0.228297	14.6081	-5.40327	4.05723e-07	2.52647e-06	5.95523
PTDSS2	-0.224427	5.30002	-5.4021	4.0781e-07	2.53803e-06	5.95027
THADA	0.162021	6.40064	5.40198	4.08013e-07	2.53803e-06	5.94979
GCHFR	-0.341448	5.44379	-5.4013	4.09239e-07	2.54429e-06	5.94689
SHARPIN	-0.169435	7.3557	-5.40075	4.10215e-07	2.54897e-06	5.94459
ASPN	1.04472	6.1384	5.40063	4.10427e-07	2.54897e-06	5.94409
HLA-DRA	0.473638	16.6607	5.39868	4.13933e-07	2.56906e-06	5.93587
COL7A1	0.10555	3.88726	5.39859	4.14102e-07	2.56906e-06	5.93547
SARS2	-0.155281	4.45781	-5.39661	4.17708e-07	2.59006e-06	5.92709
MRPL13	-0.285772	6.28429	-5.39562	4.19506e-07	2.59983e-06	5.92294
PVALB	-0.958355	6.38893	-5.3948	4.21021e-07	2.60783e-06	5.91946
KLHDC2	-0.280481	10.786	-5.3938	4.22865e-07	2.61786e-06	5.91523
SERPINA6	-0.734052	6.21789	-5.39351	4.23394e-07	2.61975e-06	5.91403
SRRM1	0.174178	9.67666	5.39173	4.26706e-07	2.63884e-06	5.9065
SSH3	-0.134428	4.58786	-5.39138	4.2735e-07	2.64143e-06	5.90504
GNL3L	0.181767	6.71163	5.39043	4.29127e-07	2.65101e-06	5.90103
KRT19	1.25878	6.78121	5.389	4.31817e-07	2.66622e-06	5.89499
DDX46	0.218022	8.02831	5.3858	4.37883e-07	2.70224e-06	5.88151
ATRAID	-0.245283	11.1828	-5.38537	4.38713e-07	2.70534e-06	5.87968
TRAPPC4	-0.311727	8.39101	-5.3853	4.38848e-07	2.70534e-06	5.87938
MSRA	-0.522301	5.27779	-5.38339	4.42516e-07	2.72651e-06	5.87134
RXRB	0.152792	6.75857	5.38299	4.43293e-07	2.72986e-06	5.86965
CDKAL1	0.187843	6.40419	5.38046	4.48205e-07	2.75866e-06	5.859
PROS1	0.445016	8.69139	5.37928	4.50506e-07	2.77136e-06	5.85405
PRSS2	-0.203295	3.7218	-5.37789	4.53253e-07	2.78679e-06	5.84818
EGOT	-0.829551	6.17128	-5.37728	4.54459e-07	2.79273e-06	5.84561
PAK6	0.171238	3.55499	5.37677	4.55469e-07	2.79709e-06	5.84346
MYLIP	-0.659658	11.6687	-5.37668	4.55646e-07	2.79709e-06	5.84309
SF3B2	-0.20373	10.0925	-5.37605	4.56902e-07	2.80332e-06	5.84043
FKBP2	-0.190244	9.776	-5.3748	4.59398e-07	2.81716e-06	5.83517
CDK10	-0.177209	5.62183	-5.37293	4.63158e-07	2.83873e-06	5.82729
AIF1	-0.642931	13.4384	-5.37229	4.64444e-07	2.84512e-06	5.82461
ZNF34	-0.244731	5.04717	-5.37137	4.66324e-07	2.85375e-06	5.82071
CDK14	-0.222863	6.85885	-5.37136	4.66343e-07	2.85375e-06	5.82067
LAT	0.23754	6.22676	5.36832	4.72552e-07	2.89024e-06	5.80789
LZTS1	0.186977	4.45563	5.36731	4.74629e-07	2.90142e-06	5.80365
THBS3	0.206722	5.07651	5.3671	4.75068e-07	2.90258e-06	5.80276
NBR1	-0.229836	9.74082	-5.36638	4.76573e-07	2.91026e-06	5.7997
PCK2	-0.605406	6.78514	-5.36587	4.77629e-07	2.91518e-06	5.79757
EHD1	-0.131368	4.9862	-5.36453	4.80416e-07	2.93066e-06	5.79194
ARF1	-0.302893	13.3919	-5.36431	4.80874e-07	2.93193e-06	5.79102
SIVA1	-0.175029	3.78999	-5.36399	4.81548e-07	2.9345e-06	5.78967
PCIF1	-0.212248	6.17261	-5.36159	4.86605e-07	2.96378e-06	5.77958
GPD1L	-0.418311	6.818	-5.3577	4.9492e-07	3.01285e-06	5.76321
RNF114	-0.424571	12.927	-5.3572	4.95997e-07	3.01783e-06	5.76111
GOT1	-0.572135	8.17753	-5.35644	4.97638e-07	3.02624e-06	5.75792
ENSA	-0.231313	8.94258	-5.355	5.00765e-07	3.04367e-06	5.75187
RORA	-0.237537	7.01851	-5.35236	5.06542e-07	3.07718e-06	5.74079
SERF2	-0.161287	8.40034	-5.35129	5.08907e-07	3.08994e-06	5.73629
MAP3K9	0.105885	3.85583	5.35097	5.09611e-07	3.09261e-06	5.73495
ACSL3	-0.28889	9.13225	-5.35074	5.10121e-07	3.0941e-06	5.73399
NDUFS8	-0.36272	7.57945	-5.34984	5.12122e-07	3.10462e-06	5.7302
TSPAN13	0.577925	6.83807	5.34788	5.16514e-07	3.12962e-06	5.72196
IGFALS	-0.202865	4.26244	-5.34748	5.1742e-07	3.13349e-06	5.72026
BEST2	-0.109607	3.54997	-5.34682	5.18887e-07	3.14074e-06	5.71753
TUBGCP5	0.205169	6.11097	5.34615	5.20418e-07	3.14838e-06	5.71468
STAC	-0.322671	4.80587	-5.3459	5.2098e-07	3.15015e-06	5.71364
PAX6	-0.0803556	3.80008	-5.3422	5.29415e-07	3.19949e-06	5.69813
NUCKS1	-0.169826	13.687	-5.34202	5.29836e-07	3.20038e-06	5.69736
NCOA4	-0.226005	11.668	-5.3419	5.3011e-07	3.20039e-06	5.69686
SLFN12	0.363935	6.76723	5.3411	5.31946e-07	3.20981e-06	5.69352
UBE2C	0.38215	4.41985	5.33789	5.39423e-07	3.25325e-06	5.68004
HTR1B	-0.173058	3.47201	-5.33608	5.43689e-07	3.27728e-06	5.67243
MAGEL2	-0.25096	4.1182	-5.33558	5.4486e-07	3.28265e-06	5.67035
AMBN	-0.119006	3.23288	-5.33476	5.46816e-07	3.29273e-06	5.66689
MAPK8IP3	0.111319	4.91373	5.33454	5.47337e-07	3.29381e-06	5.66597
ZNF646	-0.125715	4.62278	-5.33444	5.47558e-07	3.29381e-06	5.66558
EPN2	-0.259308	7.74687	-5.33322	5.5047e-07	3.30962e-06	5.66046
PABPC4	0.230757	6.23336	5.33163	5.54275e-07	3.33078e-06	5.65381
F3	-0.830878	10.7008	-5.33004	5.58132e-07	3.35223e-06	5.64711
INO80B	-0.2118	5.90259	-5.32937	5.59751e-07	3.36023e-06	5.64431
CREB5	0.325665	4.76451	5.32855	5.61736e-07	3.37042e-06	5.64089
CBLC	-0.153853	4.28795	-5.32758	5.64115e-07	3.38295e-06	5.63681
CCDC88A	0.302771	8.195	5.3267	5.6627e-07	3.39413e-06	5.63313
TADA3	-0.223106	5.6573	-5.32611	5.67729e-07	3.39944e-06	5.63064
GSDMB	0.19047	4.11573	5.3261	5.67738e-07	3.39944e-06	5.63063
DDIT3	-0.343776	5.74821	-5.32395	5.73055e-07	3.42952e-06	5.62163
RNF187	-0.180694	7.21274	-5.3238	5.73448e-07	3.43012e-06	5.62097
LHX6	0.111575	3.3713	5.32259	5.76458e-07	3.44636e-06	5.61591
CNPY4	-0.218487	6.5572	-5.32242	5.76885e-07	3.44714e-06	5.6152
LAMC1	0.51332	8.71806	5.32217	5.77504e-07	3.44908e-06	5.61416
TUSC2	-0.242432	7.51161	-5.321	5.80453e-07	3.46492e-06	5.60924
PCDHA3	-0.107394	4.08187	-5.31958	5.84028e-07	3.48448e-06	5.60331
HOMER3	0.258322	5.56848	5.31881	5.8598e-07	3.49434e-06	5.60009
ABCE1	0.208609	7.78726	5.31696	5.90699e-07	3.52069e-06	5.59234
THEM6	-0.209169	4.60219	-5.31634	5.92283e-07	3.52833e-06	5.58976
ZNF345	0.222887	5.14019	5.31574	5.93827e-07	3.53572e-06	5.58724
PRKCH	0.35258	8.42946	5.31463	5.96681e-07	3.55091e-06	5.58261
S100A6	-0.258088	9.20097	-5.31277	6.01511e-07	3.57783e-06	5.57483
UPK1A	-0.208884	4.75661	-5.31263	6.01882e-07	3.57821e-06	5.57423
NRXN1	-0.0976482	3.21349	-5.31234	6.02649e-07	3.58095e-06	5.573
SEPHS2	-0.241298	5.33039	-5.31132	6.05313e-07	3.59495e-06	5.56875
CRYL1	-0.740363	7.74205	-5.31024	6.08138e-07	3.60989e-06	5.56425
HSPA9	-0.279872	10.7973	-5.30629	6.18637e-07	3.67035e-06	5.54772
POLD3	-0.306108	7.80404	-5.30592	6.19633e-07	3.67439e-06	5.54617
NPR1	-0.414554	10.226	-5.30387	6.25168e-07	3.70534e-06	5.53758
PRKD3	0.208901	8.48777	5.30265	6.28455e-07	3.72292e-06	5.53252
ZFYVE26	0.137526	6.0493	5.30253	6.28793e-07	3.72304e-06	5.532
RAD23A	-0.286663	8.72291	-5.30109	6.32733e-07	3.74447e-06	5.52597
GRM7	0.105686	3.25703	5.30067	6.33883e-07	3.74938e-06	5.52422
LGR4	-0.430186	10.1159	-5.30043	6.34524e-07	3.74943e-06	5.52324
NUP85	0.245569	7.00309	5.30043	6.34534e-07	3.74943e-06	5.52323
TBL3	-0.116744	5.18416	-5.30004	6.35594e-07	3.7538e-06	5.52161
DEPDC5	0.118608	5.67693	5.29977	6.36343e-07	3.7557e-06	5.52048
HAPLN2	-0.114867	4.00719	-5.29959	6.36842e-07	3.7557e-06	5.51972
FAIM	0.191417	4.82503	5.29958	6.3688e-07	3.7557e-06	5.51966
ERCC6L	0.209099	4.85181	5.29854	6.39732e-07	3.77061e-06	5.51535
PLEKHF1	0.125841	5.57447	5.29605	6.46676e-07	3.80962e-06	5.50493
EPN3	-0.1665	4.63011	-5.29305	6.55109e-07	3.85735e-06	5.49242
SIGIRR	-0.218318	5.86691	-5.29126	6.60202e-07	3.88538e-06	5.48494
ID4	-0.467708	8.82039	-5.29087	6.61318e-07	3.88999e-06	5.48331
ADM	-0.446544	5.44813	-5.28837	6.6851e-07	3.93031e-06	5.47287
TMEM14A	-0.452627	13.0062	-5.28694	6.72651e-07	3.95267e-06	5.46691
IGFBP3	0.511523	6.33135	5.28612	6.7505e-07	3.96477e-06	5.46347
CLEC2D	0.438641	4.83075	5.28533	6.77347e-07	3.9753e-06	5.46019
TERF1	-0.204888	7.5492	-5.28527	6.77524e-07	3.9753e-06	5.45994
NME3	-0.439269	6.4178	-5.28221	6.86527e-07	4.02434e-06	5.4472
CCT6A	0.182307	10.0525	5.2822	6.86569e-07	4.02434e-06	5.44714
CALML3	-0.356271	4.2472	-5.28185	6.87617e-07	4.02846e-06	5.44567
PER3	0.667117	7.58552	5.28125	6.894e-07	4.03688e-06	5.44317
MED18	0.149014	4.61641	5.28082	6.90661e-07	4.04224e-06	5.4414
DSCAM	-0.102475	3.02445	-5.2791	6.95818e-07	4.07038e-06	5.43422
ABLIM1	0.591005	6.70019	5.27731	7.0121e-07	4.09987e-06	5.42677
[truncated: 9,684 more rows]
