# Supplementary material for: Identification of crosstalk genes relating to ECM‐receptor interaction genes in MASH and DN using bioinformatics and machine learning
Source: J Cell Mol Med. 2024 Mar 1;28(6):e18156. doi: 10.1111/jcmm.18156 (PMC10907849; doi:10.1111/jcmm.18156)
Supplement: Supplementary file 5 — Table S4 [file JCMM-28-e18156-s003.xlsx]

## Sheet: Table S3_co_pair4
Table S4 co-expression pairs (CP) genes in NASH and DN.
Crosstalk genes*	ECM-receptor interaction genes*
ACE2	SDC1
ACE2	SV2B
ADAMTS1	LAMA4
ADAMTS1	LAMC2
ADAMTS1	SV2B
ADAMTS1	VWF
ADAMTS5	LAMC2
AK4	FN1
AK4	LAMC2
ANXA9	ITGA10
ANXA9	HMMR
ANXA9	VWF
ANXA9	LAMC2
ATF3	VWF
CASP1	COL1A1
CCL2	ITGA2
CCL2	COL6A3
CCL2	LAMA2
CCL2	VWF
CCL2	THBS2
CCL2	COL4A2
CCL2	ITGA8
CCL2	CD44
CCL2	COL4A1
CCL2	LAMC2
CCNA2	LAMB1
CD24	SPP1
CD24	THBS2
CD24	COL4A1
CD24	AGRN
CD24	COL4A3
CD24	CD44
CD24	ITGA2
CD24	COL6A3
CD24	LAMA2
CD24	COL1A1
CD24	COL6A1
CD24	COL1A2
CRISPLD2	THBS1
CRISPLD2	ITGA2
CRISPLD2	LAMC2
CRISPLD2	VWF
CX3CR1	LAMC2
CX3CR1	LAMA4
CXCR2	SDC4
CXCR2	SV2B
DAO	LAMC2
DAO	VWF
DAO	ITGA10
DAO	FN1
DOCK9	FN1
DOCK9	CD36
DOCK9	ITGB1
DOCK9	COL6A3
FILIP1L	LAMC2
FILIP1L	ITGA2
FILIP1L	SV2B
FILIP1L	VWF
FMO1	ITGA10
FMO1	LAMC2
FMO1	LAMA4
FMO1	SV2B
FOS	VWF
FOS	SDC4
FOS	LAMA4
FOS	SV2B
FOSB	ITGB7
FOSB	SV2B
FOSB	LAMC2
FOSB	VWF
FOXC1	VWF
FOXC1	ITGA8
FOXC1	ITGA2
FOXC1	LAMC2
FOXC1	ITGB8
FOXC1	LAMA4
FOXC1	HMMR
FOXC1	DAG1
GADD45B	LAMC2
GADD45G	LAMC2
GFRA1	ITGA2
GFRA1	ITGA3
GFRA1	LAMC2
GFRA1	LAMA1
GJA1	ITGA8
GJA1	ITGB8
GJA1	SDC4
GJA1	LAMA4
GJA1	HMMR
IL1RL1	ITGA2
IL1RL1	ITGB8
IL32	COL4A1
IL32	COL1A2
IL32	SPP1
IL32	COL1A1
IL32	THBS2
LPAR1	ITGB7
LPAR1	VWF
LPAR1	COL4A2
LPAR1	LAMC2
LPAR1	COL4A1
LPAR1	SV2B
LPAR1	LAMA2
LPAR1	COL6A1
LPAR1	COL6A3
LPAR1	CD44
LPAR1	ITGA8
LPAR1	THBS2
LPAR1	ITGB8
LPAR1	ITGA2
MSR1	FN1
MSR1	ITGA3
MSR1	LAMC1
MSR1	COL9A2
MSR1	COL6A3
MSR1	DAG1
MSR1	CD36
MSR1	COL4A1
MSR1	THBS3
NAT8B	LAMA4
NAT8B	ITGA10
NAT8B	LAMC2
NAT8B	SV2B
NFIL3	SDC4
NNMT	THBS1
NNMT	ITGB7
NR4A3	VWF
PLSCR1	ITGB1
PLSCR1	LAMA4
PPP1R3C	ITGA8
PPP1R3C	RELN
PPP1R3C	COL4A2
PPP1R3C	FN1
PPP1R3C	ITGA2
PPP1R3C	LAMC2
S100A9	SDC4
SLC13A3	ITGA5
SLC13A3	SV2B
SLC13A3	COL6A3
SLC5A12	LAMC2
SLC5A12	SV2B
TAGLN	COL4A1
TAGLN	LAMC2
TAGLN	VWF
TAGLN	LAMA2
TAGLN	ITGA2
TAGLN	COL6A1
TAGLN	ITGA8
TAGLN	COL4A2
TAGLN	COL6A3
TAGLN	ITGB8
TAGLN	THBS2
TAGLN	CD44
TGFBR3	LAMC2
TGFBR3	LAMA4
TGFBR3	HMMR
TGFBR3	ITGB7
TGFBR3	SDC4
TLR7	HMMR
TLR7	SV2B
TLR7	COL1A1
TLR7	LAMC2
TLR7	ITGB7
TLR7	LAMA4
WT1	ITGA8
WT1	ITGB4
WT1	ITGA3
WT1	LAMC2
WT1	HMMR
WT1	ITGB8
ZFP36	SDC4
*The genes in columns 1 and 2 were co-expressed in NASH and DN, P-values < 0.05 and | r | > 0.4.
