# Supplementary material for: Identification of crosstalk genes relating to ECM‐receptor interaction genes in MASH and DN using bioinformatics and machine learning
Source: J Cell Mol Med. 2024 Mar 1;28(6):e18156. doi: 10.1111/jcmm.18156 (PMC10907849; doi:10.1111/jcmm.18156)
Supplement: Supplementary file 6 — Table S5 [file JCMM-28-e18156-s008.xlsx]

## Sheet: Table S4s5ENSEMBL_genelist 搜索互作
Table S5 ECM-receptor interaction genes and cross-talk genes.
Ensembl gene ID
ENSG00000108821
ENSG00000164692
ENSG00000139219
ENSG00000134871
ENSG00000081052
ENSG00000197565
ENSG00000187498
ENSG00000188153
ENSG00000169031
ENSG00000142156
ENSG00000142173
ENSG00000163359
ENSG00000206384
ENSG00000172752
ENSG00000112280
ENSG00000049089
ENSG00000092758
ENSG00000101680
ENSG00000196569
ENSG00000053747
ENSG00000130702
ENSG00000112769
ENSG00000091136
ENSG00000172037
ENSG00000196878
ENSG00000091128
ENSG00000135862
ENSG00000058085
ENSG00000050555
ENSG00000136457
ENSG00000189056
ENSG00000137801
ENSG00000105664
ENSG00000186340
ENSG00000169231
ENSG00000113296
ENSG00000115414
ENSG00000118785
ENSG00000109072
ENSG00000041982
ENSG00000120332
ENSG00000116147
ENSG00000168477
ENSG00000229341
ENSG00000236221
ENSG00000229353
ENSG00000231608
ENSG00000206258
ENSG00000233323
ENSG00000236236
ENSG00000168743
ENSG00000138759
ENSG00000150893
ENSG00000164946
ENSG00000152591
ENSG00000110799
ENSG00000029559
ENSG00000152592
ENSG00000188157
ENSG00000142798
ENSG00000213949
ENSG00000164171
ENSG00000005961
ENSG00000005884
ENSG00000115232
ENSG00000161638
ENSG00000091409
ENSG00000135424
ENSG00000077943
ENSG00000144668
ENSG00000143127
ENSG00000137809
ENSG00000138448
ENSG00000150093
ENSG00000259207
ENSG00000132470
ENSG00000082781
ENSG00000115221
ENSG00000139626
ENSG00000105855
ENSG00000026508
ENSG00000115884
ENSG00000124145
ENSG00000122012
ENSG00000185518
ENSG00000159164
ENSG00000135218
ENSG00000178732
ENSG00000185245
ENSG00000203618
ENSG00000169704
ENSG00000088053
ENSG00000276065
ENSG00000274566
ENSG00000274050
ENSG00000278670
ENSG00000275633
ENSG00000277439
ENSG00000275931
ENSG00000278316
ENSG00000276211
ENSG00000173402
ENSG00000196776
ENSG00000072571
ENSG00000170345
ENSG00000073756
ENSG00000125740
ENSG00000130222
ENSG00000171223
ENSG00000177606
ENSG00000178878
ENSG00000119508
ENSG00000162772
ENSG00000154734
ENSG00000054598
ENSG00000171051
ENSG00000010932
ENSG00000204872
ENSG00000168329
ENSG00000165030
ENSG00000184937
ENSG00000168386
ENSG00000152661
ENSG00000115602
ENSG00000163221
ENSG00000153234
ENSG00000069702
ENSG00000134531
ENSG00000143546
ENSG00000180871
ENSG00000099860
ENSG00000130234
ENSG00000103196
ENSG00000196664
ENSG00000148942
ENSG00000116741
ENSG00000188313
ENSG00000158296
ENSG00000128016
ENSG00000198121
ENSG00000110887
ENSG00000108691
ENSG00000143412
ENSG00000163220
ENSG00000154736
ENSG00000149591
ENSG00000162433
ENSG00000120738
ENSG00000166741
ENSG00000112303
ENSG00000137752
ENSG00000151892
ENSG00000272398
ENSG00000145386
ENSG00000119938
ENSG00000088387
ENSG00000008517
ENSG00000038945
ENSG00000120129
ENSG00000244734
