# Supplementary material for: Identification of crosstalk genes relating to ECM‐receptor interaction genes in MASH and DN using bioinformatics and machine learning
Source: J Cell Mol Med. 2024 Mar 1;28(6):e18156. doi: 10.1111/jcmm.18156 (PMC10907849; doi:10.1111/jcmm.18156)
Supplement: Supplementary file 7 — Table S6 [file JCMM-28-e18156-s009.xlsx]

## Sheet: Table S5_S6未经过筛选string_interact
Table S6 Gens of all PPI networks from STRING websites.
#node1	node2	node1_string_id	node2_string_id	neighborhood_on_chromosome	gene_fusion	phylogenetic_cooccurrence	homology	coexpression	experimentally_determined_interaction	database_annotated	automated_textmining	combined_score
ABCA1	CYP51A1	9606.ENSP00000363868	9606.ENSP00000003100	0	0	0	0	0	0.056	0	0.403	0.413
ABCA1	SIRT1	9606.ENSP00000363868	9606.ENSP00000212015	0	0	0	0	0.056	0.058	0	0.468	0.486
ABCA1	SNTA1	9606.ENSP00000363868	9606.ENSP00000217381	0	0	0	0	0	0.462	0	0.193	0.547
ABCA1	AGO2	9606.ENSP00000363868	9606.ENSP00000220592	0	0	0	0	0	0.102	0.9	0.239	0.925
ABCA1	CCL2	9606.ENSP00000363868	9606.ENSP00000225831	0	0	0	0	0.085	0	0	0.529	0.55
ABCA1	CD68	9606.ENSP00000363868	9606.ENSP00000250092	0	0	0	0	0.062	0	0	0.506	0.517
ABCA1	TLR2	9606.ENSP00000363868	9606.ENSP00000260010	0	0	0	0	0.085	0.056	0	0.392	0.429
ABCA1	MSR1	9606.ENSP00000363868	9606.ENSP00000262101	0	0	0	0	0.062	0	0	0.415	0.427
ABCA1	CREBBP	9606.ENSP00000363868	9606.ENSP00000262367	0	0	0	0	0.062	0.057	0.9	0.109	0.91
ABCA1	EP300	9606.ENSP00000363868	9606.ENSP00000263253	0	0	0	0	0.062	0.057	0.65	0.146	0.7
ABCA1	IL1B	9606.ENSP00000363868	9606.ENSP00000263341	0	0	0	0	0.066	0	0	0.56	0.572
ABCA1	STAT3	9606.ENSP00000363868	9606.ENSP00000264657	0	0	0	0	0.062	0	0	0.937	0.939
ABCA1	PPARG	9606.ENSP00000363868	9606.ENSP00000287820	0	0	0	0	0	0.06	0	0.725	0.73
ABCA1	PRKACA	9606.ENSP00000363868	9606.ENSP00000309591	0	0	0	0	0.062	0.213	0.9	0.43	0.952
ABCA1	PPARD	9606.ENSP00000363868	9606.ENSP00000310928	0	0	0	0	0.06	0.06	0	0.428	0.45
ABCA1	HMGCS1	9606.ENSP00000363868	9606.ENSP00000322706	0	0	0	0	0	0	0	0.559	0.559
ABCA1	NR1I2	9606.ENSP00000363868	9606.ENSP00000336528	0	0	0	0	0	0.06	0	0.457	0.467
ABCA1	LIMK1	9606.ENSP00000363868	9606.ENSP00000336740	0	0	0	0	0.062	0.226	0	0.448	0.564
ABCA1	MYLIP	9606.ENSP00000363868	9606.ENSP00000349298	0	0	0	0	0.062	0	0	0.682	0.689
ABCA1	ACTB	9606.ENSP00000363868	9606.ENSP00000349960	0	0	0	0	0.049	0	0	0.583	0.587
ABCA1	COPS5	9606.ENSP00000363868	9606.ENSP00000350512	0	0	0	0	0.057	0.27	0	0.522	0.642
ABCA1	MMP9	9606.ENSP00000363868	9606.ENSP00000361405	0	0	0	0	0.062	0	0	0.392	0.405
ABCA1	TLR4	9606.ENSP00000363868	9606.ENSP00000363089	0	0	0	0	0.107	0.056	0	0.521	0.561
ABCA1	AKT1	9606.ENSP00000363868	9606.ENSP00000451828	0	0	0	0	0.062	0.057	0	0.471	0.491
ABCA1	NR1H4	9606.ENSP00000363868	9606.ENSP00000447149	0	0	0	0	0.062	0.06	0	0.607	0.623
ABCA1	GULP1	9606.ENSP00000363868	9606.ENSP00000386289	0	0	0	0	0	0	0	0.741	0.742
ABCA1	RXRA	9606.ENSP00000363868	9606.ENSP00000419692	0	0	0	0	0.062	0.06	0.8	0.424	0.885
ABCA2	HMGCS1	9606.ENSP00000344155	9606.ENSP00000322706	0	0	0	0	0	0	0	0.648	0.648
ABHD2	TRPV5	9606.ENSP00000268129	9606.ENSP00000265310	0	0	0	0	0	0	0	0.43	0.43
ABHD2	HADHA	9606.ENSP00000268129	9606.ENSP00000370023	0	0	0	0	0.054	0	0	0.654	0.659
ABL1	DVL2	9606.ENSP00000361423	9606.ENSP00000005340	0	0	0	0	0.085	0.372	0	0.084	0.428
ABL1	SIRT1	9606.ENSP00000361423	9606.ENSP00000212015	0	0	0	0	0	0	0	0.454	0.455
ABL1	MAPK1	9606.ENSP00000361423	9606.ENSP00000215832	0	0	0	0.587	0.062	0.148	0	0.857	0.459
ABL1	NFKBIA	9606.ENSP00000361423	9606.ENSP00000216797	0	0	0	0	0	0.33	0	0.289	0.503
ABL1	CSF3	9606.ENSP00000361423	9606.ENSP00000225474	0	0	0	0	0	0	0	0.46	0.459
ABL1	CCND1	9606.ENSP00000361423	9606.ENSP00000227507	0	0	0	0	0.07	0	0.9	0.505	0.949
ABL1	KITLG	9606.ENSP00000361423	9606.ENSP00000228280	0	0	0	0	0	0	0	0.459	0.459
ABL1	CDKN1B	9606.ENSP00000361423	9606.ENSP00000228872	0	0	0	0	0	0.283	0.9	0.35	0.949
ABL1	MAPK14	9606.ENSP00000361423	9606.ENSP00000229795	0	0	0	0.623	0.062	0.148	0.6	0.461	0.709
ABL1	DOK1	9606.ENSP00000361423	9606.ENSP00000233668	0	0	0	0	0	0.883	0	0.704	0.964
ABL1	VASP	9606.ENSP00000361423	9606.ENSP00000245932	0	0	0	0	0.054	0.369	0	0.609	0.746
ABL1	YWHAH	9606.ENSP00000361423	9606.ENSP00000248975	0	0	0	0	0	0.722	0	0.123	0.745
ABL1	RAC2	9606.ENSP00000361423	9606.ENSP00000249071	0	0	0	0	0.049	0.14	0.8	0.445	0.897
ABL1	RARA	9606.ENSP00000361423	9606.ENSP00000254066	0	0	0	0	0.066	0.265	0	0.602	0.702
ABL1	CDK4	9606.ENSP00000361423	9606.ENSP00000257904	0	0	0	0.608	0.062	0.072	0.9	0.487	0.922
ABL1	MDM2	9606.ENSP00000361423	9606.ENSP00000258149	0	0	0	0	0	0.68	0.9	0.759	0.991
ABL1	BLK	9606.ENSP00000361423	9606.ENSP00000259089	0	0	0	0.879	0	0	0.9	0.656	0.907
ABL1	CREBBP	9606.ENSP00000361423	9606.ENSP00000262367	0	0	0	0	0.062	0.12	0	0.333	0.401
ABL1	TCF3	9606.ENSP00000361423	9606.ENSP00000262965	0	0	0	0	0.088	0	0.65	0.602	0.861
ABL1	SMARCB1	9606.ENSP00000361423	9606.ENSP00000263121	0	0	0	0	0.066	0.062	0	0.506	0.529
ABL1	EP300	9606.ENSP00000361423	9606.ENSP00000263253	0	0	0	0	0.062	0.332	0	0.398	0.59
ABL1	CBL	9606.ENSP00000361423	9606.ENSP00000264033	0	0	0	0	0.062	0.908	0.6	0.798	0.992
ABL1	STAT3	9606.ENSP00000361423	9606.ENSP00000264657	0	0	0	0	0	0.14	0	0.52	0.57
ABL1	DNMT3A	9606.ENSP00000361423	9606.ENSP00000264709	0	0	0	0	0.062	0	0	0.505	0.515
ABL1	CDK6	9606.ENSP00000361423	9606.ENSP00000265734	0	0	0	0.616	0.062	0.072	0.9	0.423	0.919
ABL1	CDK2	9606.ENSP00000361423	9606.ENSP00000266970	0	0	0	0.658	0.085	0.102	0.9	0.502	0.925
ABL1	RB1	9606.ENSP00000361423	9606.ENSP00000267163	0	0	0	0	0.062	0.837	0.9	0.224	0.986
ABL1	PXN	9606.ENSP00000361423	9606.ENSP00000267257	0	0	0	0	0.085	0.302	0	0.791	0.855
ABL1	TP53	9606.ENSP00000361423	9606.ENSP00000269305	0	0	0	0	0	0.47	0	0.981	0.99
ABL1	ERBB2	9606.ENSP00000361423	9606.ENSP00000269571	0	0	0	0.59	0	0.667	0	0.704	0.762
ABL1	MEF2D	9606.ENSP00000361423	9606.ENSP00000271555	0	0	0	0	0.062	0.076	0.65	0.261	0.745
ABL1	CCNA2	9606.ENSP00000361423	9606.ENSP00000274026	0	0	0	0	0	0.103	0.9	0.32	0.933
ABL1	SKP2	9606.ENSP00000361423	9606.ENSP00000274255	0	0	0	0	0	0.056	0	0.437	0.446
ABL1	EGFR	9606.ENSP00000361423	9606.ENSP00000275493	0	0	0	0.591	0.069	0.838	0	0.752	0.89
ABL1	CSF2	9606.ENSP00000361423	9606.ENSP00000296871	0	0	0	0	0	0	0	0.408	0.408
ABL1	NPM1	9606.ENSP00000361423	9606.ENSP00000296930	0	0	0	0	0	0.062	0	0.66	0.667
ABL1	FOS	9606.ENSP00000361423	9606.ENSP00000306245	0	0	0	0	0	0.287	0	0.396	0.551
ABL1	YWHAG	9606.ENSP00000361423	9606.ENSP00000306330	0	0	0	0	0.065	0.717	0	0.46	0.844
ABL1	MLLT10	9606.ENSP00000361423	9606.ENSP00000307411	0	0	0	0	0.062	0	0	0.455	0.466
ABL1	CASP3	9606.ENSP00000361423	9606.ENSP00000311032	0	0	0	0	0	0.063	0	0.507	0.518
ABL1	PRKDC	9606.ENSP00000361423	9606.ENSP00000313420	0	0	0	0	0.062	0.317	0	0.805	0.864
ABL1	EZH2	9606.ENSP00000361423	9606.ENSP00000320147	0	0	0	0	0	0.068	0	0.518	0.531
ABL1	CALR	9606.ENSP00000361423	9606.ENSP00000320866	0	0	0	0	0.065	0.056	0	0.528	0.547
ABL1	EBF1	9606.ENSP00000361423	9606.ENSP00000322898	0	0	0	0	0	0.06	0	0.5	0.509
ABL1	SOCS1	9606.ENSP00000361423	9606.ENSP00000329418	0	0	0	0	0.053	0.515	0	0.282	0.641
ABL1	WT1	9606.ENSP00000361423	9606.ENSP00000331327	0	0	0	0	0.055	0.067	0	0.56	0.578
ABL1	MAPK11	9606.ENSP00000361423	9606.ENSP00000333685	0	0	0	0.595	0.085	0.148	0.6	0.251	0.691
ABL1	MYB	9606.ENSP00000361423	9606.ENSP00000339992	0	0	0	0	0	0.06	0	0.456	0.466
ABL1	SMAD4	9606.ENSP00000361423	9606.ENSP00000341551	0	0	0	0	0	0.107	0	0.457	0.495
ABL1	HOXA9	9606.ENSP00000361423	9606.ENSP00000343619	0	0	0	0	0	0.059	0	0.39	0.401
ABL1	ATF3	9606.ENSP00000361423	9606.ENSP00000344352	0	0	0	0	0	0.064	0	0.433	0.447
ABL1	CTNNB1	9606.ENSP00000361423	9606.ENSP00000344456	0	0	0	0	0.065	0.54	0.9	0.838	0.992
ABL1	PLSCR1	9606.ENSP00000361423	9606.ENSP00000345494	0	0	0	0	0	0.225	0	0.709	0.765
ABL1	E2F1	9606.ENSP00000361423	9606.ENSP00000345571	0	0	0	0	0.069	0.075	0.9	0.332	0.934
ABL1	FN1	9606.ENSP00000361423	9606.ENSP00000346839	0	0	0	0	0.069	0	0	0.636	0.647
ABL1	RAC1	9606.ENSP00000361423	9606.ENSP00000348461	0	0	0	0	0	0.14	0.9	0.312	0.935
ABL1	ACTB	9606.ENSP00000361423	9606.ENSP00000349960	0	0	0	0	0.053	0.078	0	0.628	0.647
ABL1	ELK4	9606.ENSP00000361423	9606.ENSP00000350681	0	0	0	0	0.052	0.06	0	0.381	0.4
ABL1	ELN	9606.ENSP00000361423	9606.ENSP00000351807	0	0	0	0	0	0	0	0.413	0.412
ABL1	STAT1	9606.ENSP00000361423	9606.ENSP00000354394	0	0	0	0	0	0.14	0	0.377	0.441
ABL1	TOP1	9606.ENSP00000361423	9606.ENSP00000354522	0	0	0	0	0.062	0.27	0	0.39	0.546
ABL1	BECN1	9606.ENSP00000361423	9606.ENSP00000355231	0	0	0	0	0	0.062	0	0.642	0.65
ABL1	AHI1	9606.ENSP00000361423	9606.ENSP00000356774	0	0	0	0	0	0.063	0	0.576	0.586
ABL1	IFI16	9606.ENSP00000361423	9606.ENSP00000357113	0	0	0	0	0	0	0	0.435	0.435
ABL1	JUN	9606.ENSP00000361423	9606.ENSP00000360266	0	0	0	0	0.062	0.683	0	0.556	0.856
ABL1	CREB1	9606.ENSP00000361423	9606.ENSP00000387699	0	0	0	0	0	0.27	0	0.216	0.403
ABL1	BCL6	9606.ENSP00000361423	9606.ENSP00000384371	0	0	0	0	0.055	0.067	0	0.385	0.41
ABL1	HIF1A	9606.ENSP00000361423	9606.ENSP00000437955	0	0	0	0	0	0.07	0	0.394	0.413
ABL1	ITGB3	9606.ENSP00000361423	9606.ENSP00000452786	0	0	0	0	0	0.141	0	0.355	0.422
ABL1	PID1	9606.ENSP00000361423	9606.ENSP00000375907	0	0	0	0	0	0	0	0.435	0.435
ABL1	CDK1	9606.ENSP00000361423	9606.ENSP00000378699	0	0	0	0.664	0.062	0.351	0	0.471	0.461
ABL1	AR	9606.ENSP00000361423	9606.ENSP00000363822	0	0	0	0	0	0.222	0	0.339	0.464
ABL1	VEGFA	9606.ENSP00000361423	9606.ENSP00000478570	0	0	0	0	0.065	0	0	0.457	0.47
ABL1	ESR1	9606.ENSP00000361423	9606.ENSP00000405330	0	0	0	0	0	0.145	0	0.423	0.485
ABL1	SQSTM1	9606.ENSP00000361423	9606.ENSP00000374455	0	0	0	0	0	0.317	0	0.327	0.521
ABL1	EVL	9606.ENSP00000361423	9606.ENSP00000376652	0	0	0	0	0.054	0.519	0	0.101	0.555
ABL1	PTPN6	9606.ENSP00000361423	9606.ENSP00000391592	0	0	0	0.547	0.063	0.482	0	0.389	0.577
ABL1	VAV1	9606.ENSP00000361423	9606.ENSP00000472929	0	0	0	0.547	0.068	0.494	0	0.572	0.631
ABL1	AFF1	9606.ENSP00000361423	9606.ENSP00000378578	0	0	0	0	0	0.058	0	0.654	0.66
ABL1	MYC	9606.ENSP00000361423	9606.ENSP00000479618	0	0	0	0	0.074	0.056	0	0.664	0.68
ABL1	BRCA1	9606.ENSP00000361423	9606.ENSP00000418960	0	0	0	0	0	0.485	0	0.605	0.788
ABL1	EPHB1	9606.ENSP00000361423	9606.ENSP00000381097	0	0	0	0.628	0	0.057	0.8	0.188	0.814
ABL1	RELN	9606.ENSP00000361423	9606.ENSP00000392423	0	0	0	0	0	0	0.9	0.095	0.905
ABL1	MAPK8	9606.ENSP00000361423	9606.ENSP00000378974	0	0	0	0.58	0	0.101	0.9	0.344	0.918
ABL1	CDKN1C	9606.ENSP00000361423	9606.ENSP00000413720	0	0	0	0	0	0.059	0.9	0.206	0.918
ABL1	HDAC1	9606.ENSP00000361423	9606.ENSP00000362649	0	0	0	0	0	0.078	0.9	0.351	0.934
ABL1	CDKN1A	9606.ENSP00000361423	9606.ENSP00000384849	0	0	0	0	0	0.283	0.9	0.392	0.952
ABL1	SHC1	9606.ENSP00000361423	9606.ENSP00000401303	0	0	0	0.549	0.091	0.691	0.8	0.934	0.964
ABL1	YAP1	9606.ENSP00000361423	9606.ENSP00000478927	0	0	0	0	0.083	0.298	0.9	0.703	0.978
ABL1	GRB2	9606.ENSP00000361423	9606.ENSP00000376345	0	0	0	0.756	0	0.885	0.9	0.989	0.99
ABLIM2	SRF	9606.ENSP00000393511	9606.ENSP00000265354	0	0	0	0	0	0	0	0.72	0.72
ABLIM2	REST	9606.ENSP00000393511	9606.ENSP00000311816	0	0	0	0	0	0	0	0.54	0.54
ABLIM2	WT1	9606.ENSP00000393511	9606.ENSP00000331327	0	0	0	0	0	0	0	0.437	0.437
ABLIM2	PTK2	9606.ENSP00000393511	9606.ENSP00000341189	0	0	0	0	0	0	0.6	0	0.6
ABLIM2	RAC1	9606.ENSP00000393511	9606.ENSP00000348461	0	0	0	0	0	0	0.6	0.188	0.661
ACAD9	NDUFB9	9606.ENSP00000312618	9606.ENSP00000276689	0	0	0	0	0.079	0	0.6	0.335	0.733
ACAD9	ICT1	9606.ENSP00000312618	9606.ENSP00000301585	0.044	0	0	0	0	0.458	0	0.123	0.506
ACAD9	ATP5H	9606.ENSP00000312618	9606.ENSP00000301587	0	0	0	0	0.096	0.553	0	0.146	0.625
ACAD9	HSD17B4	9606.ENSP00000312618	9606.ENSP00000420914	0.071	0	0	0	0.185	0.146	0	0.273	0.467
ACAD9	PDSS1	9606.ENSP00000312618	9606.ENSP00000365388	0	0	0	0	0.084	0.849	0	0.363	0.904
ACAD9	HADHA	9606.ENSP00000312618	9606.ENSP00000370023	0.049	0	0	0	0.165	0.771	0	0.778	0.954
ACAD9	TIMMDC1	9606.ENSP00000312618	9606.ENSP00000418803	0	0	0	0	0.084	0.992	0.6	0.606	0.998
ACAP1	AKT1	9606.ENSP00000158762	9606.ENSP00000451828	0	0	0	0	0	0.285	0	0.306	0.484
ACAP1	ITGB1	9606.ENSP00000158762	9606.ENSP00000379350	0	0	0	0	0.055	0.27	0	0.677	0.758
ACAP1	GULP1	9606.ENSP00000158762	9606.ENSP00000386289	0	0	0	0	0	0.056	0.9	0.687	0.967
ACE2	CEACAM1	9606.ENSP00000389326	9606.ENSP00000161559	0	0	0	0	0.064	0	0	0.406	0.42
ACE2	CCL2	9606.ENSP00000389326	9606.ENSP00000225831	0	0	0	0	0	0	0	0.435	0.435
ACE2	CMA1	9606.ENSP00000389326	9606.ENSP00000250378	0	0	0	0	0.062	0	0	0.78	0.784
ACE2	NOX4	9606.ENSP00000389326	9606.ENSP00000263317	0	0	0	0	0	0	0	0.449	0.449
ACE2	IL1B	9606.ENSP00000389326	9606.ENSP00000263341	0	0	0	0	0	0	0	0.432	0.432
ACE2	ANP32D	9606.ENSP00000389326	9606.ENSP00000266594	0	0	0	0	0	0	0	0.535	0.535
ACE2	ITGA5	9606.ENSP00000389326	9606.ENSP00000293379	0	0	0	0	0	0	0	0.619	0.619
ACE2	ITGA2	9606.ENSP00000389326	9606.ENSP00000296585	0	0	0	0	0	0.305	0	0.351	0.53
ACE2	ERAP1	9606.ENSP00000389326	9606.ENSP00000296754	0	0	0	0	0.065	0	0	0.571	0.581
ACE2	ACHE	9606.ENSP00000389326	9606.ENSP00000303211	0	0	0	0	0.058	0	0	0.41	0.42
ACE2	SOX14	9606.ENSP00000389326	9606.ENSP00000305343	0	0	0	0	0	0	0	0.545	0.545
ACE2	FN1	9606.ENSP00000389326	9606.ENSP00000346839	0	0	0	0	0	0	0	0.43	0.43
ACE2	ACTB	9606.ENSP00000389326	9606.ENSP00000349960	0	0	0	0	0	0	0	0.439	0.439
ACE2	AGT	9606.ENSP00000389326	9606.ENSP00000355627	0	0	0	0	0.063	0.845	0.9	0.878	0.998
ACE2	MMP9	9606.ENSP00000389326	9606.ENSP00000361405	0	0	0	0	0.062	0	0	0.423	0.436
ACE2	PRCP	9606.ENSP00000389326	9606.ENSP00000377055	0	0	0	0	0.051	0	0.8	0.659	0.929
ACE2	ITGB1	9606.ENSP00000389326	9606.ENSP00000379350	0	0	0	0	0	0.305	0	0.436	0.591
ACE2	NOS1	9606.ENSP00000389326	9606.ENSP00000477999	0	0	0	0	0	0	0	0.427	0.427
ACE2	AKT1	9606.ENSP00000389326	9606.ENSP00000451828	0	0	0	0	0	0	0	0.443	0.443
ACHE	IL1B	9606.ENSP00000303211	9606.ENSP00000263341	0	0	0	0	0	0	0	0.508	0.508
ACHE	ACTB	9606.ENSP00000303211	9606.ENSP00000349960	0	0	0	0	0	0.063	0	0.411	0.424
ACHE	FOS	9606.ENSP00000303211	9606.ENSP00000306245	0	0	0	0	0	0	0	0.429	0.429
ACHE	AKT1	9606.ENSP00000303211	9606.ENSP00000451828	0	0	0	0	0.048	0.062	0	0.449	0.465
ACHE	PTGS2	9606.ENSP00000303211	9606.ENSP00000356438	0	0	0	0	0	0.059	0	0.467	0.477
ACHE	CREB1	9606.ENSP00000303211	9606.ENSP00000387699	0	0	0	0	0	0	0	0.515	0.515
ACHE	FN1	9606.ENSP00000303211	9606.ENSP00000346839	0	0	0	0	0	0	0	0.529	0.529
ACHE	CASP3	9606.ENSP00000303211	9606.ENSP00000311032	0	0	0	0	0	0	0	0.53	0.53
ACHE	CHRNA2	9606.ENSP00000303211	9606.ENSP00000385026	0	0	0	0	0.049	0	0	0.615	0.618
ACTB	CX3CL1	9606.ENSP00000349960	9606.ENSP00000006053	0	0	0	0	0	0	0	0.405	0.405
ACTB	ITGA3	9606.ENSP00000349960	9606.ENSP00000007722	0	0	0	0	0.062	0	0.6	0.338	0.73
ACTB	TBX21	9606.ENSP00000349960	9606.ENSP00000177694	0	0	0	0	0	0.057	0	0.542	0.55
ACTB	ITGB4	9606.ENSP00000349960	9606.ENSP00000200181	0	0	0	0	0.055	0.066	0.6	0.374	0.749
ACTB	PPP1R15A	9606.ENSP00000349960	9606.ENSP00000200453	0	0	0	0	0	0.114	0	0.447	0.489
ACTB	SIRT1	9606.ENSP00000349960	9606.ENSP00000212015	0	0	0	0	0.062	0.092	0	0.725	0.745
ACTB	MAPK1	9606.ENSP00000349960	9606.ENSP00000215832	0	0	0	0	0.049	0.064	0	0.607	0.62
ACTB	GZMB	9606.ENSP00000349960	9606.ENSP00000216341	0	0	0	0	0	0	0	0.459	0.459
ACTB	NFKBIA	9606.ENSP00000349960	9606.ENSP00000216797	0	0	0	0	0	0.103	0	0.844	0.854
ACTB	TSC2	9606.ENSP00000349960	9606.ENSP00000219476	0	0	0	0	0	0	0	0.527	0.527
ACTB	AGO2	9606.ENSP00000349960	9606.ENSP00000220592	0	0	0	0	0	0.101	0	0.546	0.574
ACTB	TGFB1	9606.ENSP00000349960	9606.ENSP00000221930	0	0	0	0	0.081	0	0	0.592	0.609
ACTB	ITGB8	9606.ENSP00000349960	9606.ENSP00000222573	0	0	0	0	0	0.066	0.6	0.241	0.692
ACTB	CSF3	9606.ENSP00000349960	9606.ENSP00000225474	0	0	0	0	0	0	0	0.498	0.498
ACTB	CCL2	9606.ENSP00000349960	9606.ENSP00000225831	0	0	0	0	0	0	0	0.694	0.694
ACTB	COL1A1	9606.ENSP00000349960	9606.ENSP00000225964	0	0	0	0	0.062	0	0	0.634	0.642
ACTB	NFKB1	9606.ENSP00000349960	9606.ENSP00000226574	0	0	0	0	0	0.174	0	0.549	0.612
ACTB	IL2	9606.ENSP00000349960	9606.ENSP00000226730	0	0	0	0	0	0	0	0.683	0.683
ACTB	SPI1	9606.ENSP00000349960	9606.ENSP00000227163	0	0	0	0	0.062	0	0	0.464	0.476
ACTB	CCND1	9606.ENSP00000349960	9606.ENSP00000227507	0	0	0	0	0.052	0	0	0.845	0.847
ACTB	KITLG	9606.ENSP00000349960	9606.ENSP00000228280	0	0	0	0	0	0	0	0.526	0.526
ACTB	ARPC3	9606.ENSP00000349960	9606.ENSP00000228825	0	0	0	0	0.343	0.258	0.6	0.375	0.862
ACTB	CDKN1B	9606.ENSP00000349960	9606.ENSP00000228872	0	0	0	0	0	0	0	0.636	0.636
ACTB	IFNG	9606.ENSP00000349960	9606.ENSP00000229135	0	0	0	0	0	0	0	0.642	0.642
ACTB	GCLC	9606.ENSP00000349960	9606.ENSP00000229416	0	0	0	0	0.057	0	0	0.591	0.598
ACTB	MAPK14	9606.ENSP00000349960	9606.ENSP00000229795	0	0	0	0	0	0.064	0	0.649	0.657
ACTB	SPARC	9606.ENSP00000349960	9606.ENSP00000231061	0	0	0	0	0.066	0	0	0.409	0.424
ACTB	IL4	9606.ENSP00000349960	9606.ENSP00000231449	0	0	0	0	0.049	0.062	0	0.713	0.722
ACTB	SKP1	9606.ENSP00000349960	9606.ENSP00000231487	0	0	0	0	0.062	0.058	0	0.432	0.455
ACTB	NR3C1	9606.ENSP00000349960	9606.ENSP00000231509	0	0	0	0	0	0.056	0.9	0.573	0.956
ACTB	DUSP1	9606.ENSP00000349960	9606.ENSP00000239223	0	0	0	0	0.063	0	0	0.487	0.498
ACTB	EGR1	9606.ENSP00000349960	9606.ENSP00000239938	0	0	0	0	0.062	0.075	0	0.586	0.609
ACTB	TNFSF10	9606.ENSP00000349960	9606.ENSP00000241261	0	0	0	0	0	0	0	0.468	0.468
ACTB	TWIST1	9606.ENSP00000349960	9606.ENSP00000242261	0	0	0	0	0	0	0	0.587	0.587
ACTB	EGR2	9606.ENSP00000349960	9606.ENSP00000242480	0	0	0	0	0.062	0.075	0	0.433	0.465
ACTB	SNAI1	9606.ENSP00000349960	9606.ENSP00000244050	0	0	0	0	0	0	0	0.733	0.733
ACTB	HIST1H4F	9606.ENSP00000349960	9606.ENSP00000244537	0	0	0	0	0.058	0.863	0	0.576	0.94
ACTB	IRF1	9606.ENSP00000349960	9606.ENSP00000245414	0	0	0	0	0	0	0.9	0.509	0.948
ACTB	BMP4	9606.ENSP00000349960	9606.ENSP00000245451	0	0	0	0	0	0	0	0.574	0.574
ACTB	VASP	9606.ENSP00000349960	9606.ENSP00000245932	0	0	0	0	0.093	0	0.8	0.463	0.894
ACTB	YWHAH	9606.ENSP00000349960	9606.ENSP00000248975	0	0	0	0	0.209	0.103	0	0.283	0.447
ACTB	RAC2	9606.ENSP00000349960	9606.ENSP00000249071	0	0	0	0	0.184	0.371	0	0.596	0.775
ACTB	CD68	9606.ENSP00000349960	9606.ENSP00000250092	0	0	0	0	0.056	0.062	0	0.617	0.632
ACTB	LGALS3	9606.ENSP00000349960	9606.ENSP00000254301	0	0	0	0	0.062	0.06	0	0.556	0.574
ACTB	SMARCC1	9606.ENSP00000349960	9606.ENSP00000254480	0	0	0	0	0.062	0.215	0.9	0.307	0.942
ACTB	HNF1A	9606.ENSP00000349960	9606.ENSP00000257555	0	0	0	0	0	0.27	0	0.411	0.552
ACTB	NT5E	9606.ENSP00000349960	9606.ENSP00000257770	0	0	0	0	0	0.213	0	0.516	0.603
ACTB	CDK4	9606.ENSP00000349960	9606.ENSP00000257904	0	0	0	0	0.082	0.059	0	0.713	0.731
ACTB	MDM2	9606.ENSP00000349960	9606.ENSP00000258149	0	0	0	0	0	0.27	0	0.688	0.762
ACTB	SRSF1	9606.ENSP00000349960	9606.ENSP00000258962	0	0	0	0	0.055	0.058	0	0.435	0.453
ACTB	POU5F1	9606.ENSP00000349960	9606.ENSP00000259915	0	0	0	0	0	0.062	0	0.714	0.72
ACTB	TLR2	9606.ENSP00000349960	9606.ENSP00000260010	0	0	0	0	0	0.122	0	0.668	0.696
ACTB	MMP13	9606.ENSP00000349960	9606.ENSP00000260302	0	0	0	0	0	0	0	0.594	0.594
ACTB	THBS1	9606.ENSP00000349960	9606.ENSP00000260356	0	0	0	0	0.052	0	0	0.488	0.494
ACTB	ITGAV	9606.ENSP00000349960	9606.ENSP00000261023	0	0	0	0	0.062	0	0.6	0.434	0.769
ACTB	VWF	9606.ENSP00000349960	9606.ENSP00000261405	0	0	0	0	0.05	0.103	0	0.58	0.611
ACTB	SMAD7	9606.ENSP00000349960	9606.ENSP00000262158	0	0	0	0	0	0.056	0	0.539	0.546
ACTB	SMAD2	9606.ENSP00000349960	9606.ENSP00000262160	0	0	0	0	0	0.06	0	0.713	0.718
ACTB	YY1	9606.ENSP00000349960	9606.ENSP00000262238	0	0	0	0	0.062	0.318	0.8	0.575	0.938
ACTB	CREBBP	9606.ENSP00000349960	9606.ENSP00000262367	0	0	0	0	0	0.161	0.9	0.435	0.948
ACTB	ITGA2B	9606.ENSP00000349960	9606.ENSP00000262407	0	0	0	0	0	0	0.8	0.391	0.873
ACTB	TIMP2	9606.ENSP00000349960	9606.ENSP00000262768	0	0	0	0	0	0	0	0.536	0.536
ACTB	TCF3	9606.ENSP00000349960	9606.ENSP00000262965	0	0	0	0	0.072	0.112	0	0.394	0.458
ACTB	MAPK3	9606.ENSP00000349960	9606.ENSP00000263025	0	0	0	0	0	0.064	0	0.887	0.89
ACTB	SMARCB1	9606.ENSP00000349960	9606.ENSP00000263121	0	0	0	0	0.088	0.324	0.9	0.348	0.954
ACTB	EP300	9606.ENSP00000349960	9606.ENSP00000263253	0	0	0	0	0	0.239	0.65	0.521	0.861
ACTB	NOX4	9606.ENSP00000349960	9606.ENSP00000263317	0	0	0	0	0	0.056	0	0.642	0.647
ACTB	IL1A	9606.ENSP00000349960	9606.ENSP00000263339	0	0	0	0	0	0	0	0.588	0.588
ACTB	IL1B	9606.ENSP00000349960	9606.ENSP00000263341	0	0	0	0	0	0	0	0.856	0.856
ACTB	EED	9606.ENSP00000349960	9606.ENSP00000263360	0	0	0	0	0.062	0.246	0	0.258	0.429
ACTB	SELP	9606.ENSP00000349960	9606.ENSP00000263686	0	0	0	0	0	0	0	0.411	0.411
ACTB	KAT2B	9606.ENSP00000349960	9606.ENSP00000263754	0	0	0	0	0.052	0.361	0.9	0.386	0.957
ACTB	CBL	9606.ENSP00000349960	9606.ENSP00000264033	0	0	0	0	0.053	0.48	0	0.386	0.671
ACTB	ATF2	9606.ENSP00000349960	9606.ENSP00000264110	0	0	0	0	0	0	0.9	0.328	0.929
ACTB	IL11	9606.ENSP00000349960	9606.ENSP00000264563	0	0	0	0	0	0	0	0.401	0.401
ACTB	HDAC4	9606.ENSP00000349960	9606.ENSP00000264606	0	0	0	0	0.049	0.142	0	0.468	0.528
ACTB	STAT3	9606.ENSP00000349960	9606.ENSP00000264657	0	0	0	0	0	0	0	0.806	0.806
ACTB	DNMT3A	9606.ENSP00000349960	9606.ENSP00000264709	0	0	0	0	0	0	0	0.542	0.542
ACTB	ITGA9	9606.ENSP00000349960	9606.ENSP00000264741	0	0	0	0	0.062	0	0.6	0.215	0.679
ACTB	LEF1	9606.ENSP00000349960	9606.ENSP00000265165	0	0	0	0	0	0	0	0.524	0.524
ACTB	SRF	9606.ENSP00000349960	9606.ENSP00000265354	0	0	0	0	0.055	0.118	0	0.491	0.538
ACTB	CDK6	9606.ENSP00000349960	9606.ENSP00000265734	0	0	0	0	0.062	0.059	0	0.615	0.63
ACTB	CDK2	9606.ENSP00000349960	9606.ENSP00000266970	0	0	0	0	0.062	0.081	0	0.713	0.731
ACTB	ITGB7	9606.ENSP00000349960	9606.ENSP00000267082	0	0	0	0	0.062	0.078	0.6	0.476	0.794
ACTB	RB1	9606.ENSP00000349960	9606.ENSP00000267163	0	0	0	0	0.062	0	0	0.538	0.548
ACTB	PXN	9606.ENSP00000349960	9606.ENSP00000267257	0	0	0	0	0.087	0.056	0	0.609	0.634
ACTB	SORD	9606.ENSP00000349960	9606.ENSP00000267814	0	0	0	0	0.049	0	0	0.484	0.488
ACTB	IQGAP1	9606.ENSP00000349960	9606.ENSP00000268182	0	0	0	0	0.062	0.605	0.8	0.56	0.963
ACTB	COPS3	9606.ENSP00000349960	9606.ENSP00000268717	0	0	0	0	0.055	0	0.9	0.043	0.901
ACTB	TP53	9606.ENSP00000349960	9606.ENSP00000269305	0	0	0	0	0.062	0.128	0	0.881	0.894
ACTB	ARHGDIA	9606.ENSP00000349960	9606.ENSP00000269321	0	0	0	0	0.168	0.082	0	0.459	0.551
ACTB	ERBB2	9606.ENSP00000349960	9606.ENSP00000269571	0	0	0	0	0	0.27	0	0.855	0.89
ACTB	SOD1	9606.ENSP00000349960	9606.ENSP00000270142	0	0	0	0	0	0.129	0	0.631	0.665
ACTB	CCNA2	9606.ENSP00000349960	9606.ENSP00000274026	0	0	0	0	0.062	0.077	0	0.684	0.702
ACTB	SKP2	9606.ENSP00000349960	9606.ENSP00000274255	0	0	0	0	0	0	0	0.472	0.472
ACTB	MUT	9606.ENSP00000349960	9606.ENSP00000274813	0	0	0	0	0	0	0	0.694	0.694
ACTB	EGFR	9606.ENSP00000349960	9606.ENSP00000275493	0	0	0	0	0	0.415	0	0.766	0.857
ACTB	PAK1	9606.ENSP00000349960	9606.ENSP00000278568	0	0	0	0	0	0.112	0	0.355	0.403
ACTB	IL18	9606.ENSP00000349960	9606.ENSP00000280357	0	0	0	0	0.049	0	0	0.591	0.594
ACTB	ITGA1	9606.ENSP00000349960	9606.ENSP00000282588	0	0	0	0	0	0	0.6	0.324	0.718
ACTB	BMP6	9606.ENSP00000349960	9606.ENSP00000283147	0	0	0	0	0	0	0	0.401	0.401
ACTB	ITGB6	9606.ENSP00000349960	9606.ENSP00000283249	0	0	0	0	0	0.078	0.6	0.279	0.711
ACTB	LY96	9606.ENSP00000349960	9606.ENSP00000284818	0	0	0	0	0	0	0	0.443	0.443
ACTB	PPARG	9606.ENSP00000349960	9606.ENSP00000287820	0	0	0	0	0	0.056	0.6	0.747	0.896
ACTB	PKNOX1	9606.ENSP00000349960	9606.ENSP00000291547	0	0	0	0	0	0.158	0	0.724	0.758
ACTB	CCR2	9606.ENSP00000349960	9606.ENSP00000292301	0	0	0	0	0	0	0	0.467	0.467
ACTB	CCR5	9606.ENSP00000349960	9606.ENSP00000292303	0	0	0	0	0	0	0	0.468	0.468
ACTB	BAX	9606.ENSP00000349960	9606.ENSP00000293288	0	0	0	0	0.066	0.056	0	0.606	0.622
ACTB	ITGA5	9606.ENSP00000349960	9606.ENSP00000293379	0	0	0	0	0.067	0	0.6	0.466	0.783
ACTB	WNT1	9606.ENSP00000349960	9606.ENSP00000293549	0	0	0	0	0	0	0	0.535	0.535
ACTB	REL	9606.ENSP00000349960	9606.ENSP00000295025	0	0	0	0	0	0	0	0.62	0.62
ACTB	CLDN1	9606.ENSP00000349960	9606.ENSP00000295522	0	0	0	0	0	0	0	0.415	0.415
ACTB	CXCL5	9606.ENSP00000349960	9606.ENSP00000296027	0	0	0	0	0	0	0	0.412	0.412
ACTB	ITGB5	9606.ENSP00000349960	9606.ENSP00000296181	0	0	0	0	0	0.066	0.6	0.3	0.715
ACTB	IL15	9606.ENSP00000349960	9606.ENSP00000296545	0	0	0	0	0	0	0	0.468	0.468
ACTB	ITGA2	9606.ENSP00000349960	9606.ENSP00000296585	0	0	0	0	0.047	0	0.6	0.435	0.766
ACTB	CSF2	9606.ENSP00000349960	9606.ENSP00000296871	0	0	0	0	0	0	0	0.649	0.649
ACTB	NPM1	9606.ENSP00000349960	9606.ENSP00000296930	0	0	0	0	0.062	0.114	0	0.466	0.518
ACTB	COL1A2	9606.ENSP00000349960	9606.ENSP00000297268	0	0	0	0	0.062	0	0	0.509	0.52
ACTB	STAT6	9606.ENSP00000349960	9606.ENSP00000300134	0	0	0	0	0	0	0	0.535	0.535
ACTB	NOD2	9606.ENSP00000349960	9606.ENSP00000300589	0	0	0	0	0.062	0	0	0.403	0.416
ACTB	MAP2K1	9606.ENSP00000349960	9606.ENSP00000302486	0	0	0	0	0.051	0.058	0	0.721	0.729
ACTB	IL13	9606.ENSP00000349960	9606.ENSP00000304915	0	0	0	0	0	0	0	0.616	0.616
ACTB	CEBPB	9606.ENSP00000349960	9606.ENSP00000305422	0	0	0	0	0	0	0	0.621	0.621
ACTB	IL7R	9606.ENSP00000349960	9606.ENSP00000306157	0	0	0	0	0	0	0	0.433	0.433
ACTB	FOS	9606.ENSP00000349960	9606.ENSP00000306245	0	0	0	0	0	0	0	0.715	0.715
ACTB	YWHAG	9606.ENSP00000349960	9606.ENSP00000306330	0	0	0	0	0.135	0.103	0	0.365	0.464
ACTB	CXCL8	9606.ENSP00000349960	9606.ENSP00000306512	0	0	0	0	0	0	0	0.711	0.711
ACTB	MCM7	9606.ENSP00000349960	9606.ENSP00000307288	0	0	0	0	0.087	0.058	0	0.403	0.441
ACTB	GLUL	9606.ENSP00000349960	9606.ENSP00000307900	0	0	0	0	0.062	0	0	0.475	0.487
ACTB	CASP3	9606.ENSP00000349960	9606.ENSP00000311032	0	0	0	0	0.052	0.156	0.8	0.91	0.983
ACTB	AQP1	9606.ENSP00000349960	9606.ENSP00000311165	0	0	0	0	0.063	0	0	0.494	0.505
ACTB	TLR8	9606.ENSP00000349960	9606.ENSP00000312082	0	0	0	0	0	0.122	0	0.399	0.45
ACTB	HNF4A	9606.ENSP00000349960	9606.ENSP00000312987	0	0	0	0	0	0	0	0.607	0.607
ACTB	HNRNPD	9606.ENSP00000349960	9606.ENSP00000313199	0	0	0	0	0	0.294	0	0.355	0.526
ACTB	PRKDC	9606.ENSP00000349960	9606.ENSP00000313420	0	0	0	0	0	0.153	0	0.525	0.58
ACTB	VAMP2	9606.ENSP00000349960	9606.ENSP00000314214	0	0	0	0	0	0.06	0	0.389	0.401
ACTB	STAT2	9606.ENSP00000349960	9606.ENSP00000315768	0	0	0	0	0	0	0	0.479	0.479
ACTB	TLN1	9606.ENSP00000349960	9606.ENSP00000316029	0	0	0	0	0.107	0.06	0.8	0.381	0.882
ACTB	CXCR2	9606.ENSP00000349960	9606.ENSP00000319635	0	0	0	0	0.052	0	0	0.412	0.419
ACTB	EZH2	9606.ENSP00000349960	9606.ENSP00000320147	0	0	0	0	0	0.057	0	0.588	0.595
ACTB	CALR	9606.ENSP00000349960	9606.ENSP00000320866	0	0	0	0	0.107	0.213	0	0.589	0.686
ACTB	HMGCS1	9606.ENSP00000349960	9606.ENSP00000322706	0	0	0	0	0.058	0.15	0	0.349	0.433
ACTB	MMP1	9606.ENSP00000349960	9606.ENSP00000322788	0	0	0	0	0	0	0	0.532	0.532
ACTB	PPP2R1A	9606.ENSP00000349960	9606.ENSP00000324804	0	0	0	0	0.083	0.209	0	0.283	0.435
ACTB	LASP1	9606.ENSP00000349960	9606.ENSP00000325240	0	0	0	0	0.119	0.316	0	0.432	0.628
ACTB	CUL1	9606.ENSP00000349960	9606.ENSP00000326804	0	0	0	0	0.062	0.043	0	0.434	0.448
ACTB	RORC	9606.ENSP00000349960	9606.ENSP00000327025	0	0	0	0	0	0	0	0.405	0.405
ACTB	NOS2	9606.ENSP00000349960	9606.ENSP00000327251	0	0	0	0	0.063	0.226	0	0.607	0.69
ACTB	ITGA11	9606.ENSP00000349960	9606.ENSP00000327290	0	0	0	0	0	0	0.6	0.227	0.677
ACTB	SP1	9606.ENSP00000349960	9606.ENSP00000329357	0	0	0	0	0.062	0.075	0	0.519	0.546
ACTB	SOCS1	9606.ENSP00000349960	9606.ENSP00000329418	0	0	0	0	0	0	0	0.514	0.514
ACTB	TBK1	9606.ENSP00000349960	9606.ENSP00000329967	0	0	0	0	0.053	0.078	0	0.529	0.552
ACTB	WT1	9606.ENSP00000349960	9606.ENSP00000331327	0	0	0	0	0.062	0.075	0	0.487	0.516
ACTB	SELE	9606.ENSP00000349960	9606.ENSP00000331736	0	0	0	0	0	0	0	0.486	0.486
ACTB	SMAD3	9606.ENSP00000349960	9606.ENSP00000332973	0	0	0	0	0	0.284	0	0.647	0.737
ACTB	HBB	9606.ENSP00000349960	9606.ENSP00000333994	0	0	0	0	0	0.065	0	0.451	0.464
ACTB	GATA4	9606.ENSP00000349960	9606.ENSP00000334458	0	0	0	0	0	0.097	0	0.535	0.562
ACTB	ARID2	9606.ENSP00000349960	9606.ENSP00000335044	0	0	0	0	0	0.261	0.8	0.214	0.873
ACTB	CDKN3	9606.ENSP00000349960	9606.ENSP00000335357	0	0	0	0	0	0	0	0.488	0.488
ACTB	NR1I2	9606.ENSP00000349960	9606.ENSP00000336528	0	0	0	0	0	0.056	0	0.436	0.445
ACTB	LIMK1	9606.ENSP00000349960	9606.ENSP00000336740	0	0	0	0	0.053	0.078	0	0.432	0.461
ACTB	ATF4	9606.ENSP00000349960	9606.ENSP00000336790	0	0	0	0	0	0	0	0.543	0.543
ACTB	PLAUR	9606.ENSP00000349960	9606.ENSP00000339328	0	0	0	0	0.062	0	0	0.402	0.415
ACTB	KIR2DL4	9606.ENSP00000349960	9606.ENSP00000339634	0	0	0	0	0	0	0	0.433	0.433
ACTB	MYB	9606.ENSP00000349960	9606.ENSP00000339992	0	0	0	0	0	0.07	0	0.4	0.418
ACTB	PTK2	9606.ENSP00000349960	9606.ENSP00000341189	0	0	0	0	0	0.066	0	0.613	0.624
ACTB	SMAD4	9606.ENSP00000349960	9606.ENSP00000341551	0	0	0	0	0	0.056	0	0.625	0.631
ACTB	CDH5	9606.ENSP00000349960	9606.ENSP00000344115	0	0	0	0	0	0	0	0.638	0.638
ACTB	ATF3	9606.ENSP00000349960	9606.ENSP00000344352	0	0	0	0	0	0.27	0	0.485	0.608
ACTB	CTNNB1	9606.ENSP00000349960	9606.ENSP00000344456	0	0	0	0	0.065	0.282	0	0.842	0.885
ACTB	NR4A2	9606.ENSP00000349960	9606.ENSP00000344479	0	0	0	0	0	0.071	0	0.404	0.423
ACTB	E2F1	9606.ENSP00000349960	9606.ENSP00000345571	0	0	0	0	0	0	0	0.427	0.427
ACTB	FN1	9606.ENSP00000349960	9606.ENSP00000346839	0	0	0	0	0	0.074	0	0.801	0.808
ACTB	MKL1	9606.ENSP00000349960	9606.ENSP00000347847	0	0	0	0	0	0.27	0.6	0.702	0.905
ACTB	FAS	9606.ENSP00000349960	9606.ENSP00000347979	0	0	0	0	0.062	0	0	0.48	0.491
ACTB	RAC1	9606.ENSP00000349960	9606.ENSP00000348461	0	0	0	0	0.082	0.371	0.6	0.465	0.86
ACTB	BAG1	9606.ENSP00000349960	9606.ENSP00000420514	0	0	0	0	0.063	0.062	0	0.374	0.402
ACTB	PLA2G4A	9606.ENSP00000349960	9606.ENSP00000356436	0	0	0	0	0	0	0	0.402	0.402
ACTB	ZFP36	9606.ENSP00000349960	9606.ENSP00000469647	0	0	0	0	0	0.151	0	0.325	0.402
ACTB	AGER	9606.ENSP00000349960	9606.ENSP00000364210	0	0	0	0	0	0	0	0.402	0.402
ACTB	VAV1	9606.ENSP00000349960	9606.ENSP00000472929	0	0	0	0	0.042	0	0	0.406	0.406
ACTB	CEBPD	9606.ENSP00000349960	9606.ENSP00000386165	0	0	0	0	0	0	0	0.406	0.406
ACTB	PRDM1	9606.ENSP00000349960	9606.ENSP00000358092	0	0	0	0	0	0	0	0.415	0.415
ACTB	EHMT2	9606.ENSP00000349960	9606.ENSP00000364678	0	0	0	0	0.05	0.057	0	0.402	0.417
ACTB	NFATC2	9606.ENSP00000349960	9606.ENSP00000379330	0	0	0	0	0	0	0	0.423	0.423
ACTB	NR1H4	9606.ENSP00000349960	9606.ENSP00000447149	0	0	0	0	0	0.056	0	0.414	0.423
ACTB	IL33	9606.ENSP00000349960	9606.ENSP00000370842	0	0	0	0	0	0	0	0.424	0.424
ACTB	TCF4	9606.ENSP00000349960	9606.ENSP00000381382	0	0	0	0	0	0.12	0	0.372	0.424
ACTB	HADHA	9606.ENSP00000349960	9606.ENSP00000370023	0	0	0	0	0.068	0.219	0	0.276	0.427
ACTB	FKBP5	9606.ENSP00000349960	9606.ENSP00000444810	0	0	0	0	0	0.056	0	0.418	0.427
ACTB	CD40LG	9606.ENSP00000349960	9606.ENSP00000359663	0	0	0	0	0	0	0	0.428	0.428
ACTB	CCL20	9606.ENSP00000349960	9606.ENSP00000351671	0	0	0	0	0	0	0	0.434	0.434
ACTB	AGT	9606.ENSP00000349960	9606.ENSP00000355627	0	0	0	0	0	0	0	0.436	0.436
ACTB	CX3CR1	9606.ENSP00000349960	9606.ENSP00000351059	0	0	0	0	0	0	0	0.44	0.44
ACTB	AIM1	9606.ENSP00000349960	9606.ENSP00000358062	0	0	0	0	0	0	0	0.447	0.447
ACTB	IL1R1	9606.ENSP00000349960	9606.ENSP00000386380	0	0	0	0	0	0	0	0.46	0.459
ACTB	CDC20	9606.ENSP00000349960	9606.ENSP00000361540	0	0	0	0	0.098	0.06	0	0.416	0.461
ACTB	HK1	9606.ENSP00000349960	9606.ENSP00000402103	0	0	0	0	0.089	0.118	0	0.387	0.464
ACTB	CXCL9	9606.ENSP00000349960	9606.ENSP00000354901	0	0	0	0	0	0	0	0.47	0.47
ACTB	SDC1	9606.ENSP00000349960	9606.ENSP00000370542	0	0	0	0	0	0	0	0.471	0.471
ACTB	CCL4	9606.ENSP00000349960	9606.ENSP00000482259	0	0	0	0	0	0	0	0.472	0.472
ACTB	NCF2	9606.ENSP00000349960	9606.ENSP00000356505	0	0	0	0	0.052	0	0	0.468	0.474
ACTB	CLDN3	9606.ENSP00000349960	9606.ENSP00000378577	0	0	0	0	0	0	0	0.474	0.474
ACTB	VDR	9606.ENSP00000349960	9606.ENSP00000447173	0	0	0	0	0	0.117	0	0.43	0.475
ACTB	GLI2	9606.ENSP00000349960	9606.ENSP00000390436	0	0	0	0	0.062	0.075	0	0.453	0.484
ACTB	NR4A1	9606.ENSP00000349960	9606.ENSP00000440864	0	0	0	0	0	0.158	0	0.412	0.484
ACTB	YAP1	9606.ENSP00000349960	9606.ENSP00000478927	0	0	0	0	0	0.07	0	0.47	0.486
ACTB	MAVS	9606.ENSP00000349960	9606.ENSP00000401980	0	0	0	0	0	0	0	0.486	0.486
ACTB	PPP2CA	9606.ENSP00000349960	9606.ENSP00000418447	0	0	0	0	0.124	0.076	0	0.417	0.487
ACTB	NR5A1	9606.ENSP00000349960	9606.ENSP00000362690	0	0	0	0	0	0.298	0	0.301	0.488
ACTB	TOP1	9606.ENSP00000349960	9606.ENSP00000354522	0	0	0	0	0	0.058	0	0.479	0.488
ACTB	TLR6	9606.ENSP00000349960	9606.ENSP00000389600	0	0	0	0	0	0.122	0	0.447	0.494
ACTB	BCL6	9606.ENSP00000349960	9606.ENSP00000384371	0	0	0	0	0.062	0.075	0	0.468	0.498
ACTB	HNRNPK	9606.ENSP00000349960	9606.ENSP00000365439	0	0	0	0	0.111	0.101	0	0.431	0.506
ACTB	TGFBR2	9606.ENSP00000349960	9606.ENSP00000351905	0	0	0	0	0.053	0.078	0	0.487	0.513
ACTB	FASLG	9606.ENSP00000349960	9606.ENSP00000356694	0	0	0	0	0	0	0	0.518	0.518
ACTB	MAPK9	9606.ENSP00000349960	9606.ENSP00000394560	0	0	0	0	0.047	0	0	0.524	0.527
ACTB	ELN	9606.ENSP00000349960	9606.ENSP00000351807	0	0	0	0	0	0	0	0.528	0.528
ACTB	BMPR2	9606.ENSP00000349960	9606.ENSP00000363708	0	0	0	0	0.053	0.078	0	0.505	0.531
ACTB	BMI1	9606.ENSP00000349960	9606.ENSP00000365851	0	0	0	0	0.049	0	0	0.544	0.547
ACTB	SYK	9606.ENSP00000349960	9606.ENSP00000364907	0	0	0	0	0.053	0.078	0	0.524	0.548
ACTB	ATG12	9606.ENSP00000349960	9606.ENSP00000425107	0	0	0	0	0	0.069	0	0.544	0.557
ACTB	ROCK1	9606.ENSP00000349960	9606.ENSP00000382697	0	0	0	0	0.053	0.133	0	0.504	0.557
ACTB	CD9	9606.ENSP00000349960	9606.ENSP00000371958	0	0	0	0	0.062	0.071	0	0.534	0.558
ACTB	GCLM	9606.ENSP00000349960	9606.ENSP00000359258	0	0	0	0	0.052	0.056	0	0.549	0.561
ACTB	NOS1	9606.ENSP00000349960	9606.ENSP00000477999	0	0	0	0	0.063	0.057	0	0.543	0.561
ACTB	TLR7	9606.ENSP00000349960	9606.ENSP00000370034	0	0	0	0	0	0.122	0	0.522	0.563
ACTB	SUMO1	9606.ENSP00000349960	9606.ENSP00000376077	0	0	0	0	0.062	0.168	0	0.487	0.565
ACTB	PAX6	9606.ENSP00000349960	9606.ENSP00000404100	0	0	0	0	0.054	0.057	0	0.553	0.566
ACTB	DDX58	9606.ENSP00000349960	9606.ENSP00000369213	0	0	0	0	0	0	0	0.569	0.569
ACTB	BIRC2	9606.ENSP00000349960	9606.ENSP00000477613	0	0	0	0	0	0.06	0	0.562	0.57
ACTB	DNM1	9606.ENSP00000349960	9606.ENSP00000362014	0	0	0	0	0.062	0.139	0	0.515	0.574
ACTB	GATA3	9606.ENSP00000349960	9606.ENSP00000368632	0	0	0	0	0	0.097	0	0.55	0.576
ACTB	NFATC1	9606.ENSP00000349960	9606.ENSP00000389377	0	0	0	0	0	0	0	0.583	0.583
ACTB	HDAC9	9606.ENSP00000349960	9606.ENSP00000408617	0	0	0	0	0.049	0.142	0	0.531	0.585
ACTB	VCP	9606.ENSP00000349960	9606.ENSP00000351777	0	0	0	0	0.101	0.202	0	0.468	0.585
ACTB	ENG	9606.ENSP00000349960	9606.ENSP00000362299	0	0	0	0	0	0	0	0.588	0.588
ACTB	CXCL1	9606.ENSP00000349960	9606.ENSP00000379110	0	0	0	0	0	0	0	0.598	0.598
ACTB	ISG15	9606.ENSP00000349960	9606.ENSP00000368699	0	0	0	0	0.062	0.141	0	0.542	0.598
ACTB	SPTAN1	9606.ENSP00000349960	9606.ENSP00000361824	0	0	0	0	0.053	0.298	0	0.459	0.609
ACTB	KLF4	9606.ENSP00000349960	9606.ENSP00000363804	0	0	0	0	0.062	0.075	0	0.59	0.613
ACTB	SS18	9606.ENSP00000349960	9606.ENSP00000414516	0	0	0	0	0	0.343	0	0.436	0.614
ACTB	SHC1	9606.ENSP00000349960	9606.ENSP00000401303	0	0	0	0	0	0.301	0	0.471	0.614
ACTB	TAGLN	9606.ENSP00000349960	9606.ENSP00000432282	0	0	0	0	0.067	0.179	0	0.548	0.623
ACTB	BRCA1	9606.ENSP00000349960	9606.ENSP00000418960	0	0	0	0	0	0	0	0.625	0.625
ACTB	ELAVL1	9606.ENSP00000349960	9606.ENSP00000385269	0	0	0	0	0	0.042	0	0.624	0.625
ACTB	CXCR4	9606.ENSP00000349960	9606.ENSP00000386884	0	0	0	0	0	0	0	0.628	0.628
ACTB	SPP1	9606.ENSP00000349960	9606.ENSP00000378517	0	0	0	0	0	0	0	0.632	0.632
ACTB	ITGAX	9606.ENSP00000349960	9606.ENSP00000454623	0	0	0	0	0	0	0	0.634	0.634
ACTB	TPT1	9606.ENSP00000349960	9606.ENSP00000477781	0	0	0	0	0.062	0.448	0	0.355	0.637
ACTB	HDAC2	9606.ENSP00000349960	9606.ENSP00000430432	0	0	0	0	0.052	0.177	0	0.584	0.648
ACTB	ITGA10	9606.ENSP00000349960	9606.ENSP00000358310	0	0	0	0	0	0	0.6	0.158	0.649
ACTB	NFE2L2	9606.ENSP00000349960	9606.ENSP00000380252	0	0	0	0	0	0	0	0.654	0.654
ACTB	CTRL	9606.ENSP00000349960	9606.ENSP00000458537	0	0	0	0	0	0	0	0.659	0.659
ACTB	TRAF6	9606.ENSP00000349960	9606.ENSP00000433623	0	0	0	0	0	0.158	0	0.616	0.662
ACTB	DCTN4	9606.ENSP00000349960	9606.ENSP00000414906	0	0	0	0	0.195	0.56	0	0.147	0.672
ACTB	MYD88	9606.ENSP00000349960	9606.ENSP00000401399	0	0	0	0	0.07	0	0	0.663	0.673
ACTB	CDK1	9606.ENSP00000349960	9606.ENSP00000378699	0	0	0	0	0.063	0.059	0	0.669	0.682
ACTB	ITGA7	9606.ENSP00000349960	9606.ENSP00000452120	0	0	0	0	0.062	0	0.6	0.226	0.684
ACTB	KDM3A	9606.ENSP00000349960	9606.ENSP00000386660	0	0	0	0	0	0	0.6	0.25	0.687
ACTB	HDAC1	9606.ENSP00000349960	9606.ENSP00000362649	0	0	0	0	0.056	0.145	0	0.651	0.693
ACTB	MAPK8	9606.ENSP00000349960	9606.ENSP00000378974	0	0	0	0	0	0	0	0.701	0.701
ACTB	CDKN1A	9606.ENSP00000349960	9606.ENSP00000384849	0	0	0	0	0	0	0	0.712	0.712
ACTB	STAT1	9606.ENSP00000349960	9606.ENSP00000354394	0	0	0	0	0	0	0	0.713	0.713
ACTB	SQSTM1	9606.ENSP00000349960	9606.ENSP00000374455	0	0	0	0	0	0	0	0.713	0.713
ACTB	CREB1	9606.ENSP00000349960	9606.ENSP00000387699	0	0	0	0	0	0	0	0.717	0.717
ACTB	POLR2F	9606.ENSP00000349960	9606.ENSP00000403852	0	0	0	0	0.058	0	0.65	0.231	0.724
ACTB	CASP1	9606.ENSP00000349960	9606.ENSP00000433138	0	0	0	0	0	0.156	0	0.697	0.733
ACTB	AR	9606.ENSP00000349960	9606.ENSP00000363822	0	0	0	0	0	0.204	0	0.683	0.737
ACTB	ITGA4	9606.ENSP00000349960	9606.ENSP00000380227	0	0	0	0	0.062	0	0.6	0.375	0.745
ACTB	PTGS2	9606.ENSP00000349960	9606.ENSP00000356438	0	0	0	0	0	0	0	0.749	0.749
ACTB	TLR4	9606.ENSP00000349960	9606.ENSP00000363089	0	0	0	0	0	0.122	0	0.75	0.771
ACTB	BECN1	9606.ENSP00000349960	9606.ENSP00000355231	0	0	0	0	0	0	0	0.772	0.772
ACTB	CD44	9606.ENSP00000349960	9606.ENSP00000398632	0	0	0	0	0.062	0	0	0.767	0.772
ACTB	HIF1A	9606.ENSP00000349960	9606.ENSP00000437955	0	0	0	0	0	0	0	0.783	0.783
ACTB	VEGFA	9606.ENSP00000349960	9606.ENSP00000478570	0	0	0	0	0	0	0	0.784	0.784
ACTB	MMP9	9606.ENSP00000349960	9606.ENSP00000361405	0	0	0	0	0	0	0	0.795	0.795
ACTB	EVL	9606.ENSP00000349960	9606.ENSP00000376652	0	0	0	0	0.062	0	0.8	0.081	0.812
ACTB	HSPD1	9606.ENSP00000349960	9606.ENSP00000373620	0	0	0	0	0.062	0.132	0	0.841	0.859
ACTB	ESR1	9606.ENSP00000349960	9606.ENSP00000405330	0	0	0	0	0	0.49	0	0.739	0.861
ACTB	GRB2	9606.ENSP00000349960	9606.ENSP00000376345	0	0	0	0	0.077	0.376	0.6	0.478	0.863
ACTB	MYC	9606.ENSP00000349960	9606.ENSP00000479618	0	0	0	0	0.072	0.292	0	0.838	0.884
ACTB	ITGB1	9606.ENSP00000349960	9606.ENSP00000379350	0	0	0	0	0.062	0.152	0.6	0.721	0.899
ACTB	ITGB3	9606.ENSP00000349960	9606.ENSP00000452786	0	0	0	0	0	0.102	0.8	0.509	0.904
ACTB	TBP	9606.ENSP00000349960	9606.ENSP00000375942	0	0	0	0	0	0.117	0.65	0.74	0.912
ACTB	GTF3A	9606.ENSP00000349960	9606.ENSP00000370532	0	0	0	0	0.062	0.075	0.9	0.13	0.914
ACTB	CUL4B	9606.ENSP00000349960	9606.ENSP00000384109	0	0	0	0	0.063	0	0.9	0.217	0.92
ACTB	IRF2	9606.ENSP00000349960	9606.ENSP00000377218	0	0	0	0	0	0	0.9	0.233	0.92
ACTB	AKT1	9606.ENSP00000349960	9606.ENSP00000451828	0	0	0	0	0.062	0.298	0	0.906	0.933
ACTB	COPS5	9606.ENSP00000349960	9606.ENSP00000350512	0	0	0	0	0	0.153	0.9	0.309	0.936
ACTB	CASP7	9606.ENSP00000349960	9606.ENSP00000358327	0	0	0	0	0.051	0.156	0.8	0.696	0.944
ACTB	RELA	9606.ENSP00000349960	9606.ENSP00000384273	0	0	0	0	0.062	0	0.9	0.668	0.966
ACTB	IFNB1	9606.ENSP00000349960	9606.ENSP00000369581	0	0	0	0	0	0	0.9	0.713	0.97
ACTB	JUN	9606.ENSP00000349960	9606.ENSP00000360266	0	0	0	0	0	0.111	0.9	0.799	0.98
ACTB	POLR2A	9606.ENSP00000349960	9606.ENSP00000480158	0	0	0	0	0.062	0.883	0.9	0.571	0.994
ACTB	SMARCA4	9606.ENSP00000349960	9606.ENSP00000395654	0	0	0	0	0.062	0.974	0.9	0.918	0.999
ACVRL1	TGFBR3	9606.ENSP00000373574	9606.ENSP00000212355	0	0	0	0	0.062	0.056	0	0.469	0.488
ACVRL1	TGFB1	9606.ENSP00000373574	9606.ENSP00000221930	0	0	0	0	0	0.711	0.9	0.871	0.995
ACVRL1	KITLG	9606.ENSP00000373574	9606.ENSP00000228280	0	0	0	0	0	0	0	0.443	0.443
ACVRL1	BMP4	9606.ENSP00000373574	9606.ENSP00000245451	0	0	0	0	0.062	0.15	0	0.548	0.608
ACVRL1	FOLH1	9606.ENSP00000373574	9606.ENSP00000256999	0	0	0	0	0.062	0.059	0	0.448	0.47
ACVRL1	KLF3	9606.ENSP00000373574	9606.ENSP00000261438	0	0	0	0	0.055	0.067	0	0.405	0.43
ACVRL1	SMAD7	9606.ENSP00000373574	9606.ENSP00000262158	0	0	0	0	0.061	0.107	0.9	0.621	0.964
ACVRL1	SMAD2	9606.ENSP00000373574	9606.ENSP00000262160	0	0	0	0	0	0.107	0	0.635	0.66
ACVRL1	BMP6	9606.ENSP00000373574	9606.ENSP00000283147	0	0	0	0	0.062	0.15	0	0.51	0.575
ACVRL1	KCNK3	9606.ENSP00000373574	9606.ENSP00000306275	0	0	0	0	0	0	0	0.602	0.602
ACVRL1	CDK5R1	9606.ENSP00000373574	9606.ENSP00000318486	0	0	0	0	0	0.057	0	0.558	0.565
ACVRL1	CUL1	9606.ENSP00000373574	9606.ENSP00000326804	0	0	0	0	0.062	0.105	0	0.438	0.487
ACVRL1	SMAD3	9606.ENSP00000373574	9606.ENSP00000332973	0	0	0	0	0.06	0.107	0	0.501	0.545
ACVRL1	SMAD4	9606.ENSP00000373574	9606.ENSP00000341551	0	0	0	0	0	0.107	0	0.735	0.754
ACVRL1	CDH5	9606.ENSP00000373574	9606.ENSP00000344115	0	0	0	0	0.18	0.182	0	0.506	0.64
ACVRL1	TGFBR2	9606.ENSP00000373574	9606.ENSP00000351905	0	0	0	0.759	0.089	0.687	0.9	0.895	0.975
ACVRL1	ENG	9606.ENSP00000373574	9606.ENSP00000362299	0	0	0	0	0.133	0.839	0.9	0.927	0.998
ACVRL1	BMPR2	9606.ENSP00000373574	9606.ENSP00000363708	0	0	0	0.723	0.062	0	0.9	0.939	0.927
ACVRL1	IL6ST	9606.ENSP00000373574	9606.ENSP00000370698	0	0	0	0	0	0.056	0	0.565	0.571
ACVRL1	NR4A1	9606.ENSP00000373574	9606.ENSP00000440864	0	0	0	0	0.063	0.057	0	0.398	0.421
ACVRL1	VEGFA	9606.ENSP00000373574	9606.ENSP00000478570	0	0	0	0	0.062	0	0	0.519	0.529
ACVRL1	SMAD1	9606.ENSP00000373574	9606.ENSP00000426568	0	0	0	0	0	0.32	0.9	0.761	0.982
ADAMTS13	THBS1	9606.ENSP00000360997	9606.ENSP00000260356	0	0	0	0.541	0	0.074	0.9	0.603	0.929
ADAMTS13	VWF	9606.ENSP00000360997	9606.ENSP00000261405	0	0	0	0	0	0.788	0	0.991	0.998
ADAMTS13	ITGA2B	9606.ENSP00000360997	9606.ENSP00000262407	0	0	0	0	0.063	0	0	0.458	0.47
ADAMTS13	SELP	9606.ENSP00000360997	9606.ENSP00000263686	0	0	0	0	0	0	0	0.601	0.601
ADAMTS13	VCAN	9606.ENSP00000360997	9606.ENSP00000265077	0	0	0	0	0	0	0	0.432	0.432
ADAMTS13	GP1BA	9606.ENSP00000360997	9606.ENSP00000329380	0	0	0	0	0	0.056	0	0.69	0.694
ADAMTS13	CAMSAP1	9606.ENSP00000360997	9606.ENSP00000374183	0	0	0	0	0	0	0	0.489	0.489
ADAR	DVL2	9606.ENSP00000357459	9606.ENSP00000005340	0	0	0	0	0	0	0	0.486	0.485
ADAR	ALKBH1	9606.ENSP00000357459	9606.ENSP00000216489	0	0	0	0	0	0	0	0.506	0.506
ADAR	AGO2	9606.ENSP00000357459	9606.ENSP00000220592	0	0	0	0	0.062	0.27	0	0.542	0.659
ADAR	EGR1	9606.ENSP00000357459	9606.ENSP00000239938	0	0	0	0	0	0	0.9	0.114	0.907
ADAR	IRF1	9606.ENSP00000357459	9606.ENSP00000245414	0	0	0	0	0.071	0	0.9	0.382	0.937
ADAR	LGALS3BP	9606.ENSP00000357459	9606.ENSP00000262776	0	0	0	0	0.086	0.394	0	0.066	0.437
ADAR	HERC5	9606.ENSP00000357459	9606.ENSP00000264350	0	0	0	0	0.234	0	0	0.312	0.451
ADAR	TP53	9606.ENSP00000357459	9606.ENSP00000269305	0	0	0	0	0.056	0	0	0.491	0.499
ADAR	HNF4A	9606.ENSP00000357459	9606.ENSP00000312987	0	0	0	0	0	0	0	0.406	0.406
ADAR	STAT2	9606.ENSP00000357459	9606.ENSP00000315768	0	0	0	0	0.388	0	0.9	0.422	0.961
ADAR	CTNNB1	9606.ENSP00000357459	9606.ENSP00000344456	0	0	0	0	0	0	0	0.46	0.459
ADAR	STAT1	9606.ENSP00000357459	9606.ENSP00000354394	0	0	0	0	0.338	0	0.9	0.43	0.959
ADAR	IFI16	9606.ENSP00000357459	9606.ENSP00000357113	0	0	0	0	0.098	0.486	0	0.306	0.65
ADAR	MYC	9606.ENSP00000357459	9606.ENSP00000479618	0	0	0	0	0	0.13	0	0.375	0.433
ADAR	MAVS	9606.ENSP00000357459	9606.ENSP00000401980	0	0	0	0	0	0	0	0.503	0.503
ADAR	IFNB1	9606.ENSP00000357459	9606.ENSP00000369581	0	0	0	0	0	0	0	0.509	0.509
ADAR	DDX58	9606.ENSP00000357459	9606.ENSP00000369213	0	0	0	0	0.236	0	0	0.627	0.703
ADAR	ILF3	9606.ENSP00000357459	9606.ENSP00000404121	0	0	0	0.543	0.117	0.448	0	0.951	0.712
ADAR	GBP2	9606.ENSP00000357459	9606.ENSP00000359497	0	0	0	0	0.063	0	0.9	0.125	0.91
ADAR	IRF2	9606.ENSP00000357459	9606.ENSP00000377218	0	0	0	0	0.062	0	0.9	0.297	0.928
ADAR	IFITM2	9606.ENSP00000357459	9606.ENSP00000484689	0	0	0	0	0.1	0	0.9	0.379	0.939
ADAR	ISG15	9606.ENSP00000357459	9606.ENSP00000368699	0	0	0	0	0.198	0	0.9	0.508	0.957
ADAR	ELAVL1	9606.ENSP00000357459	9606.ENSP00000385269	0	0	0	0	0.17	0.161	0	0.965	0.974
ADK	NT5E	9606.ENSP00000286621	9606.ENSP00000257770	0.16	0	0	0	0.056	0	0.9	0.646	0.968
ADK	VCAN	9606.ENSP00000286621	9606.ENSP00000265077	0	0	0	0	0	0	0	0.458	0.457
ADK	SORD	9606.ENSP00000286621	9606.ENSP00000267814	0.217	0	0	0	0.09	0	0	0.278	0.44
ADK	PGM2	9606.ENSP00000286621	9606.ENSP00000371393	0.048	0	0	0	0.064	0	0	0.426	0.444
ADK	GUK1	9606.ENSP00000286621	9606.ENSP00000355689	0	0	0	0	0.077	0.078	0	0.422	0.466
ADK	IMPDH2	9606.ENSP00000286621	9606.ENSP00000321584	0.051	0	0	0	0.109	0	0	0.423	0.47
ADK	MTAP	9606.ENSP00000286621	9606.ENSP00000369519	0.167	0	0	0	0.062	0	0	0.521	0.593
ADK	GMPS	9606.ENSP00000286621	9606.ENSP00000419851	0.17	0	0	0	0.107	0.058	0	0.51	0.612
ADK	FAH	9606.ENSP00000286621	9606.ENSP00000385080	0	0	0	0	0.062	0.788	0	0.171	0.82
ADK	PURA	9606.ENSP00000286621	9606.ENSP00000332706	0	0	0	0	0	0	0	0.85	0.85
ADK	AK4	9606.ENSP00000286621	9606.ENSP00000378743	0.052	0	0	0	0.122	0.2	0.9	0.475	0.958
AFF1	RARA	9606.ENSP00000378578	9606.ENSP00000254066	0	0	0	0	0	0	0	0.505	0.505
AFF1	TCF3	9606.ENSP00000378578	9606.ENSP00000262965	0	0	0	0	0.064	0	0	0.689	0.696
AFF1	CDK6	9606.ENSP00000378578	9606.ENSP00000265734	0	0	0	0	0	0	0	0.484	0.483
AFF1	NPM1	9606.ENSP00000378578	9606.ENSP00000296930	0	0	0	0	0	0.27	0	0.39	0.535
AFF1	MLLT10	9606.ENSP00000378578	9606.ENSP00000307411	0	0	0	0	0.062	0.27	0	0.894	0.922
AFF1	LASP1	9606.ENSP00000378578	9606.ENSP00000325240	0	0	0	0	0	0	0	0.441	0.441
AFF1	SARNP	9606.ENSP00000378578	9606.ENSP00000337632	0	0	0	0	0.062	0	0	0.433	0.445
AFF1	2022-09-06	9606.ENSP00000378578	9606.ENSP00000341524	0	0	0	0	0	0	0	0.423	0.422
AFF1	HOXA9	9606.ENSP00000378578	9606.ENSP00000343619	0	0	0	0	0	0	0	0.708	0.708
AFF1	MLLT11	9606.ENSP00000378578	9606.ENSP00000357917	0	0	0	0	0	0	0	0.505	0.505
AFF1	TBP	9606.ENSP00000378578	9606.ENSP00000375942	0	0	0	0	0	0	0	0.506	0.506
AFF1	GMPS	9606.ENSP00000378578	9606.ENSP00000419851	0	0	0	0	0	0	0	0.438	0.438
AFF1	PTPN13	9606.ENSP00000378578	9606.ENSP00000394794	0	0	0	0	0	0	0	0.494	0.494
AFF1	MYC	9606.ENSP00000378578	9606.ENSP00000479618	0	0	0	0	0	0.27	0	0.378	0.526
AFF1	VDR	9606.ENSP00000378578	9606.ENSP00000447173	0	0	0	0	0	0.27	0	0.451	0.582
AGER	MAPK1	9606.ENSP00000364210	9606.ENSP00000215832	0	0	0	0	0	0	0.6	0.134	0.638
AGER	CCL2	9606.ENSP00000364210	9606.ENSP00000225831	0	0	0	0	0	0	0	0.563	0.563
AGER	NFKB1	9606.ENSP00000364210	9606.ENSP00000226574	0	0	0	0	0	0	0.9	0.305	0.927
AGER	LGALS3	9606.ENSP00000364210	9606.ENSP00000254301	0	0	0	0	0	0	0	0.451	0.451
AGER	TLR2	9606.ENSP00000364210	9606.ENSP00000260010	0	0	0	0	0.063	0	0	0.804	0.809
AGER	VWF	9606.ENSP00000364210	9606.ENSP00000261405	0	0	0	0	0.062	0	0	0.414	0.426
AGER	MAPK3	9606.ENSP00000364210	9606.ENSP00000263025	0	0	0	0	0	0	0.6	0.667	0.861
AGER	NOX4	9606.ENSP00000364210	9606.ENSP00000263317	0	0	0	0	0	0	0.8	0.282	0.85
AGER	IL1B	9606.ENSP00000364210	9606.ENSP00000263341	0	0	0	0	0.058	0	0	0.653	0.659
AGER	SORD	9606.ENSP00000364210	9606.ENSP00000267814	0	0	0	0	0	0	0	0.415	0.414
AGER	TP53	9606.ENSP00000364210	9606.ENSP00000269305	0	0	0	0	0	0	0	0.438	0.438
AGER	EGFR	9606.ENSP00000364210	9606.ENSP00000275493	0	0	0	0	0	0.27	0	0.233	0.416
AGER	IL18	9606.ENSP00000364210	9606.ENSP00000280357	0	0	0	0	0	0	0	0.452	0.452
AGER	CXCL8	9606.ENSP00000364210	9606.ENSP00000306512	0	0	0	0	0.062	0	0	0.634	0.642
AGER	CASP3	9606.ENSP00000364210	9606.ENSP00000311032	0	0	0	0	0	0	0	0.456	0.456
AGER	PTGS2	9606.ENSP00000364210	9606.ENSP00000356438	0	0	0	0	0	0	0	0.422	0.422
AGER	S100A9	9606.ENSP00000364210	9606.ENSP00000357727	0	0	0	0	0.069	0	0	0.509	0.523
AGER	JUN	9606.ENSP00000364210	9606.ENSP00000360266	0	0	0	0	0	0	0	0.405	0.405
AGER	MMP9	9606.ENSP00000364210	9606.ENSP00000361405	0	0	0	0	0.065	0	0	0.52	0.532
AGER	TLR4	9606.ENSP00000364210	9606.ENSP00000363089	0	0	0	0	0	0	0	0.986	0.986
AGER	PBX2	9606.ENSP00000364210	9606.ENSP00000364190	0	0	0	0	0.098	0	0	0.442	0.475
AGER	CXCR4	9606.ENSP00000364210	9606.ENSP00000386884	0	0	0	0	0.076	0	0	0.39	0.412
AGER	CXCL1	9606.ENSP00000364210	9606.ENSP00000379110	0	0	0	0	0.062	0	0	0.414	0.427
AGER	PID1	9606.ENSP00000364210	9606.ENSP00000375907	0	0	0	0	0	0	0	0.43	0.43
AGER	IRAK4	9606.ENSP00000364210	9606.ENSP00000390651	0	0	0	0	0	0.345	0	0.194	0.449
AGER	PRKCSH	9606.ENSP00000364210	9606.ENSP00000466134	0	0	0	0	0.062	0	0	0.458	0.469
AGER	CASP1	9606.ENSP00000364210	9606.ENSP00000433138	0	0	0	0	0.07	0	0	0.458	0.474
AGER	AKT1	9606.ENSP00000364210	9606.ENSP00000451828	0	0	0	0	0.065	0.057	0	0.466	0.488
AGER	VEGFA	9606.ENSP00000364210	9606.ENSP00000478570	0	0	0	0	0	0	0	0.519	0.519
AGER	TIRAP	9606.ENSP00000364210	9606.ENSP00000376445	0	0	0	0	0	0.345	0	0.323	0.537
AGER	MYD88	9606.ENSP00000364210	9606.ENSP00000401399	0	0	0	0	0.069	0.345	0	0.498	0.667
AGER	RELA	9606.ENSP00000364210	9606.ENSP00000384273	0	0	0	0	0	0	0.9	0.181	0.914
AGL	NUP133	9606.ENSP00000294724	9606.ENSP00000261396	0	0	0	0	0	0	0	0.482	0.482
AGL	ELAVL1	9606.ENSP00000294724	9606.ENSP00000385269	0	0	0	0	0	0	0	0.438	0.438
AGL	YTHDF2	9606.ENSP00000294724	9606.ENSP00000362918	0	0	0	0	0	0.645	0	0	0.645
AGL	GYS1	9606.ENSP00000294724	9606.ENSP00000317904	0.111	0	0	0	0.533	0.104	0	0.715	0.88
AGL	PGM2	9606.ENSP00000294724	9606.ENSP00000371393	0	0	0	0	0.093	0	0.9	0.292	0.93
AGO2	YTHDC2	9606.ENSP00000220592	9606.ENSP00000161863	0	0	0	0	0.062	0.133	0	0.323	0.401
AGO2	SIRT1	9606.ENSP00000220592	9606.ENSP00000212015	0	0	0	0	0	0.157	0	0.508	0.568
AGO2	STAT3	9606.ENSP00000220592	9606.ENSP00000264657	0	0	0	0	0.062	0	0	0.392	0.405
AGO2	CD9	9606.ENSP00000220592	9606.ENSP00000371958	0	0	0	0	0	0	0	0.424	0.424
AGO2	THBS1	9606.ENSP00000220592	9606.ENSP00000260356	0	0	0	0	0	0	0	0.439	0.439
AGO2	DDX58	9606.ENSP00000220592	9606.ENSP00000369213	0	0	0	0	0.054	0.09	0	0.402	0.44
AGO2	PURA	9606.ENSP00000220592	9606.ENSP00000332706	0	0	0	0	0	0.366	0	0.16	0.445
AGO2	TIA1	9606.ENSP00000220592	9606.ENSP00000401371	0	0	0	0	0.062	0.057	0	0.424	0.446
AGO2	YY1	9606.ENSP00000220592	9606.ENSP00000262238	0	0	0	0	0	0.283	0	0.266	0.452
AGO2	DDX10	9606.ENSP00000220592	9606.ENSP00000314348	0	0	0	0	0.083	0.132	0	0.369	0.453
AGO2	TBK1	9606.ENSP00000220592	9606.ENSP00000329967	0	0	0	0	0	0.42	0	0.096	0.453
AGO2	FKBP5	9606.ENSP00000220592	9606.ENSP00000444810	0	0	0	0	0	0.358	0	0.186	0.456
AGO2	HSPD1	9606.ENSP00000220592	9606.ENSP00000373620	0	0	0	0	0.062	0.445	0	0.043	0.459
AGO2	RB1	9606.ENSP00000220592	9606.ENSP00000267163	0	0	0	0	0	0.27	0	0.29	0.46
AGO2	2022-09-06	9606.ENSP00000220592	9606.ENSP00000341524	0	0	0	0	0.062	0	0	0.454	0.466
AGO2	CTNNB1	9606.ENSP00000220592	9606.ENSP00000344456	0	0	0	0	0.062	0.11	0	0.431	0.484
AGO2	TIAL1	9606.ENSP00000220592	9606.ENSP00000358089	0	0	0	0	0.062	0.057	0	0.476	0.496
AGO2	CDKN1B	9606.ENSP00000220592	9606.ENSP00000228872	0	0	0	0	0	0.345	0	0.264	0.497
AGO2	YTHDF2	9606.ENSP00000220592	9606.ENSP00000362918	0	0	0	0	0.062	0.317	0	0.279	0.498
AGO2	EHMT2	9606.ENSP00000220592	9606.ENSP00000364678	0	0	0	0	0.062	0.243	0	0.354	0.501
AGO2	CNOT2	9606.ENSP00000220592	9606.ENSP00000229195	0	0	0	0	0.062	0.47	0	0.082	0.503
AGO2	AKT1	9606.ENSP00000220592	9606.ENSP00000451828	0	0	0	0	0.079	0.078	0	0.467	0.509
AGO2	EXOSC10	9606.ENSP00000220592	9606.ENSP00000366135	0	0	0	0	0	0.241	0	0.441	0.558
AGO2	CASP3	9606.ENSP00000220592	9606.ENSP00000311032	0	0	0	0	0	0	0	0.576	0.576
AGO2	KHSRP	9606.ENSP00000220592	9606.ENSP00000381216	0	0	0	0	0.063	0.236	0	0.472	0.589
AGO2	HNRNPK	9606.ENSP00000220592	9606.ENSP00000365439	0	0	0	0	0.045	0.276	0	0.458	0.593
AGO2	ILF3	9606.ENSP00000220592	9606.ENSP00000404121	0	0	0	0	0.062	0.435	0	0.353	0.627
AGO2	RXRA	9606.ENSP00000220592	9606.ENSP00000419692	0	0	0	0	0	0	0.65	0	0.65
AGO2	POLR2F	9606.ENSP00000220592	9606.ENSP00000403852	0	0	0	0	0	0	0.6	0.3	0.708
AGO2	EZH2	9606.ENSP00000220592	9606.ENSP00000320147	0	0	0	0	0.062	0.347	0	0.585	0.724
AGO2	EP300	9606.ENSP00000220592	9606.ENSP00000263253	0	0	0	0	0.062	0	0.65	0.231	0.725
AGO2	HDAC1	9606.ENSP00000220592	9606.ENSP00000362649	0	0	0	0	0.049	0.27	0	0.681	0.759
AGO2	DDX5	9606.ENSP00000220592	9606.ENSP00000225792	0	0	0	0	0.062	0.423	0	0.593	0.761
AGO2	ZFP36	9606.ENSP00000220592	9606.ENSP00000469647	0	0	0	0	0.066	0.143	0	0.747	0.78
AGO2	CDK6	9606.ENSP00000220592	9606.ENSP00000265734	0	0	0	0	0.063	0	0.65	0.387	0.781
AGO2	CCND1	9606.ENSP00000220592	9606.ENSP00000227507	0	0	0	0	0	0	0.65	0.402	0.781
AGO2	POLR2A	9606.ENSP00000220592	9606.ENSP00000480158	0	0	0	0	0.063	0.527	0.6	0.226	0.844
AGO2	MUT	9606.ENSP00000220592	9606.ENSP00000274813	0	0	0	0	0	0	0	0.845	0.845
AGO2	NUP133	9606.ENSP00000220592	9606.ENSP00000261396	0	0	0	0	0	0	0.9	0	0.9
AGO2	POP1	9606.ENSP00000220592	9606.ENSP00000385787	0	0	0	0	0.062	0	0.9	0	0.902
AGO2	CHD1	9606.ENSP00000220592	9606.ENSP00000483667	0	0	0	0	0.081	0	0.9	0.093	0.909
AGO2	CREB1	9606.ENSP00000220592	9606.ENSP00000387699	0	0	0	0	0.062	0	0.9	0.262	0.924
AGO2	HNRNPD	9606.ENSP00000220592	9606.ENSP00000313199	0	0	0	0	0.062	0.437	0	0.894	0.939
AGO2	MYC	9606.ENSP00000220592	9606.ENSP00000479618	0	0	0	0	0.062	0.187	0.9	0.57	0.962
AGO2	NPM1	9606.ENSP00000220592	9606.ENSP00000296930	0	0	0	0	0	0.282	0	0.956	0.967
AGO2	TP53	9606.ENSP00000220592	9606.ENSP00000269305	0	0	0	0	0	0.27	0.9	0.656	0.972
AGO2	EGFR	9606.ENSP00000220592	9606.ENSP00000275493	0	0	0	0	0	0.295	0	0.973	0.981
AGO2	FXR1	9606.ENSP00000220592	9606.ENSP00000350170	0	0	0	0	0.062	0.611	0	0.991	0.996
AGO2	ELAVL1	9606.ENSP00000220592	9606.ENSP00000385269	0	0	0	0	0.051	0.716	0	0.986	0.996
AGT	MAPK1	9606.ENSP00000355627	9606.ENSP00000215832	0	0	0	0	0	0	0.9	0.291	0.926
AGT	TGFB1	9606.ENSP00000355627	9606.ENSP00000221930	0	0	0	0	0	0	0	0.601	0.601
AGT	CCL2	9606.ENSP00000355627	9606.ENSP00000225831	0	0	0	0	0	0	0	0.498	0.498
AGT	MAPK14	9606.ENSP00000355627	9606.ENSP00000229795	0	0	0	0	0	0	0	0.495	0.495
AGT	CMA1	9606.ENSP00000355627	9606.ENSP00000250378	0	0	0	0	0	0.277	0.9	0.642	0.971
AGT	MMP20	9606.ENSP00000355627	9606.ENSP00000260228	0	0	0	0	0	0.056	0	0.397	0.406
AGT	SMAD2	9606.ENSP00000355627	9606.ENSP00000262160	0	0	0	0	0	0.058	0	0.508	0.516
AGT	CREBBP	9606.ENSP00000355627	9606.ENSP00000262367	0	0	0	0	0	0	0.9	0.091	0.905
AGT	SLC9A3R1	9606.ENSP00000355627	9606.ENSP00000262613	0	0	0	0	0.06	0	0.9	0.066	0.904
AGT	MAP2K2	9606.ENSP00000355627	9606.ENSP00000262948	0	0	0	0	0	0	0.9	0.178	0.914
AGT	MAPK3	9606.ENSP00000355627	9606.ENSP00000263025	0	0	0	0	0	0	0.9	0.591	0.957
AGT	NOX4	9606.ENSP00000355627	9606.ENSP00000263317	0	0	0	0	0	0	0	0.603	0.603
AGT	IL1B	9606.ENSP00000355627	9606.ENSP00000263341	0	0	0	0	0	0	0	0.539	0.539
AGT	LRP2	9606.ENSP00000355627	9606.ENSP00000263816	0	0	0	0	0	0.059	0	0.691	0.697
AGT	STAT3	9606.ENSP00000355627	9606.ENSP00000264657	0	0	0	0	0	0.27	0	0.404	0.547
AGT	TP53	9606.ENSP00000355627	9606.ENSP00000269305	0	0	0	0	0	0.192	0	0.343	0.447
AGT	PPARG	9606.ENSP00000355627	9606.ENSP00000287820	0	0	0	0	0.06	0.058	0	0.525	0.542
AGT	CCR5	9606.ENSP00000355627	9606.ENSP00000292303	0	0	0	0	0	0.056	0.9	0.166	0.914
AGT	CXCR1	9606.ENSP00000355627	9606.ENSP00000295683	0	0	0	0	0	0.056	0.6	0.051	0.61
AGT	CCL11	9606.ENSP00000355627	9606.ENSP00000302234	0	0	0	0	0	0	0.9	0.066	0.902
AGT	MAP2K1	9606.ENSP00000355627	9606.ENSP00000302486	0	0	0	0	0	0	0.9	0.264	0.923
AGT	FOS	9606.ENSP00000355627	9606.ENSP00000306245	0	0	0	0	0	0	0	0.52	0.52
AGT	CASP3	9606.ENSP00000355627	9606.ENSP00000311032	0	0	0	0	0.063	0	0	0.397	0.411
AGT	CXCR2	9606.ENSP00000355627	9606.ENSP00000319635	0	0	0	0	0	0.056	0.6	0.063	0.615
AGT	SELE	9606.ENSP00000355627	9606.ENSP00000331736	0	0	0	0	0	0.057	0	0.403	0.413
AGT	SMAD3	9606.ENSP00000355627	9606.ENSP00000332973	0	0	0	0	0	0.058	0	0.432	0.442
AGT	FN1	9606.ENSP00000355627	9606.ENSP00000346839	0	0	0	0	0.076	0	0	0.566	0.582
AGT	ELN	9606.ENSP00000355627	9606.ENSP00000351807	0	0	0	0	0.069	0	0	0.532	0.546
AGT	JUN	9606.ENSP00000355627	9606.ENSP00000360266	0	0	0	0	0	0	0	0.413	0.413
AGT	PTGS2	9606.ENSP00000355627	9606.ENSP00000356438	0	0	0	0	0	0	0	0.432	0.432
AGT	SPP1	9606.ENSP00000355627	9606.ENSP00000378517	0	0	0	0	0.142	0	0	0.372	0.438
AGT	NCF2	9606.ENSP00000355627	9606.ENSP00000356505	0	0	0	0	0	0	0	0.455	0.455
AGT	NOS1	9606.ENSP00000355627	9606.ENSP00000477999	0	0	0	0	0.052	0	0	0.455	0.462
AGT	VEGFA	9606.ENSP00000355627	9606.ENSP00000478570	0	0	0	0	0.065	0	0	0.489	0.501
AGT	MMP9	9606.ENSP00000355627	9606.ENSP00000361405	0	0	0	0	0	0.056	0	0.499	0.507
AGT	AKT1	9606.ENSP00000355627	9606.ENSP00000451828	0	0	0	0	0	0	0	0.555	0.555
AGT	PRCP	9606.ENSP00000355627	9606.ENSP00000377055	0	0	0	0	0	0.463	0	0.385	0.655
AGT	LPAR3	9606.ENSP00000355627	9606.ENSP00000395389	0	0	0	0	0	0.056	0.8	0.049	0.804
AGT	CCL4	9606.ENSP00000355627	9606.ENSP00000482259	0	0	0	0	0	0	0.9	0.051	0.901
AGT	C9orf3	9606.ENSP00000355627	9606.ENSP00000364464	0	0	0	0	0	0	0.9	0.081	0.904
AGT	DNM1	9606.ENSP00000355627	9606.ENSP00000362014	0	0	0	0	0.107	0	0.9	0	0.906
AGT	CCR3	9606.ENSP00000355627	9606.ENSP00000441600	0	0	0	0	0	0.056	0.9	0.089	0.906
AGT	RXRA	9606.ENSP00000355627	9606.ENSP00000419692	0	0	0	0	0.062	0.058	0.9	0.095	0.909
AGT	CXCR4	9606.ENSP00000355627	9606.ENSP00000386884	0	0	0	0	0	0.056	0.9	0.138	0.911
AGT	GRB2	9606.ENSP00000355627	9606.ENSP00000376345	0	0	0	0	0	0.094	0.9	0.107	0.912
AGT	SHC1	9606.ENSP00000355627	9606.ENSP00000401303	0	0	0	0	0	0	0.9	0.194	0.915
AGT	ARRB1	9606.ENSP00000355627	9606.ENSP00000409581	0	0	0	0	0	0	0.9	0.212	0.917
AGXT2	GCLC	9606.ENSP00000231420	9606.ENSP00000229416	0	0	0	0	0.065	0	0.9	0	0.902
AGXT2	PNRC1	9606.ENSP00000231420	9606.ENSP00000336931	0	0	0	0	0	0	0	0.638	0.638
AGXT2	SOD1	9606.ENSP00000231420	9606.ENSP00000270142	0	0	0	0	0	0.726	0	0	0.726
AGXT2	GCLM	9606.ENSP00000231420	9606.ENSP00000359258	0	0	0	0	0.064	0	0.9	0.059	0.904
AHI1	MYB	9606.ENSP00000356774	9606.ENSP00000339992	0	0	0	0	0.065	0.059	0	0.429	0.454
AHI1	CTNNB1	9606.ENSP00000356774	9606.ENSP00000344456	0	0	0	0	0.053	0	0	0.57	0.576
AHI1	CCDC28B	9606.ENSP00000356774	9606.ENSP00000413017	0	0	0	0	0	0	0	0.503	0.503
AIM1	SIRT1	9606.ENSP00000358062	9606.ENSP00000212015	0	0	0	0	0	0	0	0.566	0.566
AK4	NT5E	9606.ENSP00000378743	9606.ENSP00000257770	0	0	0	0	0.062	0	0.65	0.07	0.668
AK4	ITGA2B	9606.ENSP00000378743	9606.ENSP00000262407	0	0	0	0	0	0	0	0.474	0.474
AK4	SELP	9606.ENSP00000378743	9606.ENSP00000263686	0	0	0	0	0	0	0	0.615	0.615
AK4	STC1	9606.ENSP00000378743	9606.ENSP00000290271	0	0	0	0	0.066	0	0	0.485	0.498
AK4	GP1BA	9606.ENSP00000378743	9606.ENSP00000329380	0	0	0	0	0	0	0	0.517	0.517
AK4	NME1	9606.ENSP00000378743	9606.ENSP00000337060	0	0	0	0	0.09	0	0.65	0.196	0.721
AK4	GUK1	9606.ENSP00000378743	9606.ENSP00000355689	0	0	0	0	0.083	0.128	0	0.456	0.527
AK4	PGM2	9606.ENSP00000378743	9606.ENSP00000371393	0.042	0	0	0	0.062	0.186	0	0.411	0.512
AK4	NME1-NME2	9606.ENSP00000378743	9606.ENSP00000376886	0	0	0	0	0.066	0	0.65	0.258	0.736
AKAP9	MAPK1	9606.ENSP00000348573	9606.ENSP00000215832	0	0	0	0	0	0	0.6	0.091	0.621
AKAP9	SNTA1	9606.ENSP00000348573	9606.ENSP00000217381	0	0	0	0	0	0	0	0.794	0.794
AKAP9	TFG	9606.ENSP00000348573	9606.ENSP00000240851	0	0	0	0	0	0	0	0.435	0.435
AKAP9	FOLH1	9606.ENSP00000348573	9606.ENSP00000256999	0	0	0	0	0	0	0	0.444	0.444
AKAP9	VWF	9606.ENSP00000348573	9606.ENSP00000261405	0	0	0	0	0	0	0.6	0	0.6
AKAP9	ITGA2B	9606.ENSP00000348573	9606.ENSP00000262407	0	0	0	0	0	0	0.6	0.06	0.607
AKAP9	MAP2K2	9606.ENSP00000348573	9606.ENSP00000262948	0	0	0	0	0	0	0.6	0.045	0.601
AKAP9	MAPK3	9606.ENSP00000348573	9606.ENSP00000263025	0	0	0	0	0	0	0.6	0.108	0.628
AKAP9	IQGAP1	9606.ENSP00000348573	9606.ENSP00000268182	0	0	0	0	0	0	0.6	0.125	0.635
AKAP9	MAP2K1	9606.ENSP00000348573	9606.ENSP00000302486	0	0	0	0	0	0	0.6	0.203	0.667
AKAP9	PRKACA	9606.ENSP00000348573	9606.ENSP00000309591	0	0	0	0	0	0.65	0	0	0.65
AKAP9	TLN1	9606.ENSP00000348573	9606.ENSP00000316029	0	0	0	0	0	0	0.6	0.052	0.604
AKAP9	PCM1	9606.ENSP00000348573	9606.ENSP00000327077	0	0	0	0	0.262	0.218	0	0.425	0.64
AKAP9	FN1	9606.ENSP00000348573	9606.ENSP00000346839	0	0	0	0	0	0	0.6	0.134	0.638
AKAP9	ITGB3	9606.ENSP00000348573	9606.ENSP00000452786	0	0	0	0	0	0	0.6	0	0.6
AKAP9	FXR1	9606.ENSP00000348573	9606.ENSP00000350170	0	0	0	0	0.062	0.084	0.6	0.05	0.629
AKAP9	ARRB1	9606.ENSP00000348573	9606.ENSP00000409581	0	0	0	0	0	0	0.6	0.303	0.709
AKAP9	ASH1L	9606.ENSP00000348573	9606.ENSP00000376204	0	0	0	0	0.793	0	0	0.046	0.794
AKAP9	CDK1	9606.ENSP00000348573	9606.ENSP00000378699	0	0	0	0	0.049	0	0.9	0.341	0.931
AKT1	DVL2	9606.ENSP00000451828	9606.ENSP00000005340	0	0	0	0	0.064	0.142	0	0.395	0.472
AKT1	CX3CL1	9606.ENSP00000451828	9606.ENSP00000006053	0	0	0	0	0	0	0	0.416	0.416
AKT1	TBX21	9606.ENSP00000451828	9606.ENSP00000177694	0	0	0	0	0	0.056	0	0.492	0.5
AKT1	MAP2K5	9606.ENSP00000451828	9606.ENSP00000178640	0	0	0.318	0.6	0.061	0.253	0	0.461	0.466
AKT1	ITGB4	9606.ENSP00000451828	9606.ENSP00000200181	0	0	0	0	0.066	0.07	0.9	0.427	0.943
AKT1	PPP1R15A	9606.ENSP00000451828	9606.ENSP00000200453	0	0	0	0	0	0	0	0.421	0.421
AKT1	TRIP6	9606.ENSP00000451828	9606.ENSP00000200457	0	0	0	0	0.082	0.078	0	0.674	0.7
AKT1	SIRT1	9606.ENSP00000451828	9606.ENSP00000212015	0	0	0	0	0.063	0.281	0	0.852	0.891
AKT1	OSM	9606.ENSP00000451828	9606.ENSP00000215781	0	0	0	0	0	0	0	0.458	0.457
AKT1	MAPK1	9606.ENSP00000451828	9606.ENSP00000215832	0	0	0.304	0.592	0.068	0.148	0.8	0.795	0.895
AKT1	GZMB	9606.ENSP00000451828	9606.ENSP00000216341	0	0	0	0	0	0.056	0	0.457	0.465
AKT1	NFKBIA	9606.ENSP00000451828	9606.ENSP00000216797	0	0	0	0	0.062	0.33	0	0.768	0.841
AKT1	TSC2	9606.ENSP00000451828	9606.ENSP00000219476	0	0	0	0	0.062	0.516	0.9	0.94	0.996
AKT1	TGFB1	9606.ENSP00000451828	9606.ENSP00000221930	0	0	0	0	0.076	0.15	0	0.634	0.688
AKT1	LAMB1	9606.ENSP00000451828	9606.ENSP00000222399	0	0	0	0	0.063	0	0.9	0.146	0.912
AKT1	CSF3	9606.ENSP00000451828	9606.ENSP00000225474	0	0	0	0	0	0	0	0.535	0.535
AKT1	DDX5	9606.ENSP00000451828	9606.ENSP00000225792	0	0	0	0	0.06	0.283	0	0.247	0.448
AKT1	CCL2	9606.ENSP00000451828	9606.ENSP00000225831	0	0	0	0	0	0	0	0.685	0.685
AKT1	COL1A1	9606.ENSP00000451828	9606.ENSP00000225964	0	0	0	0	0.062	0.056	0	0.502	0.521
AKT1	NFKB1	9606.ENSP00000451828	9606.ENSP00000226574	0	0	0	0	0.066	0.176	0.9	0.526	0.958
AKT1	IL2	9606.ENSP00000451828	9606.ENSP00000226730	0	0	0	0	0	0	0.9	0.682	0.966
AKT1	SPI1	9606.ENSP00000451828	9606.ENSP00000227163	0	0	0	0	0	0	0	0.424	0.424
AKT1	CCND1	9606.ENSP00000451828	9606.ENSP00000227507	0	0	0	0	0.062	0	0	0.869	0.872
AKT1	KITLG	9606.ENSP00000451828	9606.ENSP00000228280	0	0	0	0	0	0	0	0.606	0.606
AKT1	CDKN1B	9606.ENSP00000451828	9606.ENSP00000228872	0	0	0	0	0	0.878	0.9	0.748	0.996
AKT1	IFNG	9606.ENSP00000451828	9606.ENSP00000229135	0	0	0	0	0	0	0	0.605	0.605
AKT1	GCLC	9606.ENSP00000451828	9606.ENSP00000229416	0	0	0	0	0	0	0	0.488	0.488
AKT1	MAPK14	9606.ENSP00000451828	9606.ENSP00000229795	0	0	0.303	0.623	0.083	0.83	0.6	0.769	0.956
AKT1	SPARC	9606.ENSP00000451828	9606.ENSP00000231061	0	0	0	0	0	0	0	0.404	0.404
AKT1	IL4	9606.ENSP00000451828	9606.ENSP00000231449	0	0	0	0	0.063	0	0	0.68	0.687
AKT1	SKP1	9606.ENSP00000451828	9606.ENSP00000231487	0	0	0	0	0	0.058	0	0.448	0.458
AKT1	NR3C1	9606.ENSP00000451828	9606.ENSP00000231509	0	0	0	0	0	0.297	0	0.558	0.676
AKT1	DUSP1	9606.ENSP00000451828	9606.ENSP00000239223	0	0	0	0	0.057	0.111	0	0.531	0.572
AKT1	EGR1	9606.ENSP00000451828	9606.ENSP00000239938	0	0	0	0	0.062	0.067	0	0.607	0.626
AKT1	TNFSF10	9606.ENSP00000451828	9606.ENSP00000241261	0	0	0	0	0	0	0	0.556	0.556
AKT1	TWIST1	9606.ENSP00000451828	9606.ENSP00000242261	0	0	0	0	0	0	0	0.609	0.609
AKT1	EGR2	9606.ENSP00000451828	9606.ENSP00000242480	0	0	0	0	0.055	0.067	0	0.39	0.415
AKT1	SNAI1	9606.ENSP00000451828	9606.ENSP00000244050	0	0	0	0	0	0.281	0	0.752	0.814
AKT1	HIST1H4F	9606.ENSP00000451828	9606.ENSP00000244537	0	0	0	0	0	0.065	0	0.39	0.405
AKT1	ATXN1	9606.ENSP00000451828	9606.ENSP00000244769	0	0	0	0	0	0.216	0	0.268	0.402
AKT1	IRF1	9606.ENSP00000451828	9606.ENSP00000245414	0	0	0	0	0	0.056	0	0.415	0.424
AKT1	BMP4	9606.ENSP00000451828	9606.ENSP00000245451	0	0	0	0	0.062	0.15	0	0.556	0.615
AKT1	VASP	9606.ENSP00000451828	9606.ENSP00000245932	0	0	0	0	0.062	0.132	0	0.568	0.618
AKT1	KLF2	9606.ENSP00000451828	9606.ENSP00000248071	0	0	0	0	0.055	0.067	0	0.469	0.491
AKT1	YWHAH	9606.ENSP00000451828	9606.ENSP00000248975	0	0	0	0	0.062	0.165	0.9	0.292	0.937
AKT1	RAC2	9606.ENSP00000451828	9606.ENSP00000249071	0	0	0	0	0.081	0.14	0.65	0.845	0.951
AKT1	CD68	9606.ENSP00000451828	9606.ENSP00000250092	0	0	0	0	0	0.076	0	0.544	0.561
AKT1	FOXA1	9606.ENSP00000451828	9606.ENSP00000250448	0	0	0	0	0	0.159	0	0.657	0.699
AKT1	JUND	9606.ENSP00000451828	9606.ENSP00000252818	0	0	0	0	0.062	0.057	0	0.394	0.417
AKT1	RARA	9606.ENSP00000451828	9606.ENSP00000254066	0	0	0	0	0.088	0.505	0.9	0.38	0.968
AKT1	LGALS3	9606.ENSP00000451828	9606.ENSP00000254301	0	0	0	0	0	0	0	0.503	0.503
AKT1	RRAS2	9606.ENSP00000451828	9606.ENSP00000256196	0	0	0	0	0	0.14	0	0.443	0.501
AKT1	HNF1A	9606.ENSP00000451828	9606.ENSP00000257555	0	0	0	0	0	0	0	0.411	0.411
AKT1	NT5E	9606.ENSP00000451828	9606.ENSP00000257770	0.044	0	0	0	0	0	0	0.429	0.43
AKT1	CDK4	9606.ENSP00000451828	9606.ENSP00000257904	0	0	0.404	0.602	0.062	0.155	0	0.897	0.548
AKT1	MDM2	9606.ENSP00000451828	9606.ENSP00000258149	0	0	0	0	0	0.898	0.9	0.852	0.998
AKT1	SRSF1	9606.ENSP00000451828	9606.ENSP00000258962	0	0	0	0	0.06	0.056	0	0.392	0.413
AKT1	POU5F1	9606.ENSP00000451828	9606.ENSP00000259915	0	0	0	0	0	0	0	0.703	0.703
AKT1	TLR2	9606.ENSP00000451828	9606.ENSP00000260010	0	0	0	0	0	0.245	0	0.696	0.761
AKT1	MMP20	9606.ENSP00000451828	9606.ENSP00000260228	0	0	0	0	0	0	0	0.532	0.532
AKT1	MMP13	9606.ENSP00000451828	9606.ENSP00000260302	0	0	0	0	0	0	0	0.521	0.521
AKT1	THBS1	9606.ENSP00000451828	9606.ENSP00000260356	0	0	0	0	0	0	0	0.526	0.526
AKT1	ITGAV	9606.ENSP00000451828	9606.ENSP00000261023	0	0	0	0	0	0.075	0	0.462	0.481
AKT1	VWF	9606.ENSP00000451828	9606.ENSP00000261405	0	0	0	0	0	0.057	0	0.538	0.545
AKT1	SMAD7	9606.ENSP00000451828	9606.ENSP00000262158	0	0	0	0	0.062	0.334	0	0.556	0.698
AKT1	SMAD2	9606.ENSP00000451828	9606.ENSP00000262160	0	0	0	0	0.062	0.448	0	0.738	0.853
AKT1	YY1	9606.ENSP00000451828	9606.ENSP00000262238	0	0	0	0	0.062	0.067	0	0.631	0.65
AKT1	CREBBP	9606.ENSP00000451828	9606.ENSP00000262367	0	0	0	0	0	0.528	0.9	0.576	0.978
AKT1	ITGA2B	9606.ENSP00000451828	9606.ENSP00000262407	0	0	0	0	0	0.075	0.9	0.363	0.935
AKT1	SLC9A3R1	9606.ENSP00000451828	9606.ENSP00000262613	0	0	0	0	0.062	0.327	0	0.391	0.582
AKT1	TIMP2	9606.ENSP00000451828	9606.ENSP00000262768	0	0	0	0	0.062	0.058	0	0.509	0.528
AKT1	MAP2K2	9606.ENSP00000451828	9606.ENSP00000262948	0	0	0.357	0.633	0.152	0.178	0	0.616	0.502
AKT1	MAPK3	9606.ENSP00000451828	9606.ENSP00000263025	0	0	0.323	0.586	0.066	0.148	0.8	0.938	0.906
AKT1	SMARCB1	9606.ENSP00000451828	9606.ENSP00000263121	0	0	0	0	0.098	0.285	0	0.688	0.781
AKT1	EP300	9606.ENSP00000451828	9606.ENSP00000263253	0	0	0	0	0	0.885	0.9	0.903	0.998
AKT1	NOX4	9606.ENSP00000451828	9606.ENSP00000263317	0	0	0	0	0	0.078	0	0.773	0.783
AKT1	IL1A	9606.ENSP00000451828	9606.ENSP00000263339	0	0	0	0	0	0	0	0.521	0.521
AKT1	IL1B	9606.ENSP00000451828	9606.ENSP00000263341	0	0	0	0	0	0.056	0	0.774	0.777
AKT1	SELP	9606.ENSP00000451828	9606.ENSP00000263686	0	0	0	0	0	0.058	0	0.513	0.521
AKT1	KAT2B	9606.ENSP00000451828	9606.ENSP00000263754	0	0	0	0	0.079	0.33	0	0.4	0.597
AKT1	CBL	9606.ENSP00000451828	9606.ENSP00000264033	0	0	0	0	0.08	0.15	0	0.634	0.689
AKT1	ATF2	9606.ENSP00000451828	9606.ENSP00000264110	0	0	0	0	0.051	0.064	0.6	0.43	0.77
AKT1	IL11	9606.ENSP00000451828	9606.ENSP00000264563	0	0	0	0	0	0	0	0.458	0.457
AKT1	HDAC4	9606.ENSP00000451828	9606.ENSP00000264606	0	0	0	0	0	0.078	0	0.485	0.505
AKT1	STAT3	9606.ENSP00000451828	9606.ENSP00000264657	0	0	0	0	0	0.14	0.9	0.875	0.988
AKT1	DNMT3A	9606.ENSP00000451828	9606.ENSP00000264709	0	0	0	0	0	0	0	0.459	0.459
AKT1	LEF1	9606.ENSP00000451828	9606.ENSP00000265165	0	0	0	0	0	0.057	0	0.535	0.543
AKT1	SRF	9606.ENSP00000451828	9606.ENSP00000265354	0	0	0	0	0.076	0.076	0	0.522	0.557
AKT1	CDK6	9606.ENSP00000451828	9606.ENSP00000265734	0	0	0.389	0.604	0.062	0.162	0	0.713	0.493
AKT1	CDK2	9606.ENSP00000451828	9606.ENSP00000266970	0	0	0.394	0.655	0.062	0.061	0	0.907	0.448
AKT1	RB1	9606.ENSP00000451828	9606.ENSP00000267163	0	0	0	0	0	0.058	0.9	0.565	0.955
AKT1	PXN	9606.ENSP00000451828	9606.ENSP00000267257	0	0	0	0	0.083	0.063	0	0.874	0.883
AKT1	IQGAP1	9606.ENSP00000451828	9606.ENSP00000268182	0	0	0	0	0	0.281	0	0.984	0.988
AKT1	TP53	9606.ENSP00000451828	9606.ENSP00000269305	0	0	0	0	0.053	0.201	0.9	0.877	0.989
AKT1	ARHGDIA	9606.ENSP00000451828	9606.ENSP00000269321	0	0	0	0	0.131	0	0	0.989	0.99
AKT1	ERBB2	9606.ENSP00000451828	9606.ENSP00000269571	0	0	0	0.556	0.053	0.188	0	0.898	0.516
AKT1	SOD1	9606.ENSP00000451828	9606.ENSP00000270142	0	0	0	0	0	0.09	0.9	0.569	0.957
AKT1	MEF2D	9606.ENSP00000451828	9606.ENSP00000271555	0	0	0	0	0.063	0.076	0.9	0.322	0.933
AKT1	CCNA2	9606.ENSP00000451828	9606.ENSP00000274026	0	0	0	0	0	0.317	0	0.663	0.76
AKT1	SKP2	9606.ENSP00000451828	9606.ENSP00000274255	0	0	0	0	0	0.838	0	0.766	0.96
AKT1	MUT	9606.ENSP00000451828	9606.ENSP00000274813	0	0	0	0	0	0	0	0.536	0.536
AKT1	EGFR	9606.ENSP00000451828	9606.ENSP00000275493	0	0	0	0.554	0	0.65	0	0.926	0.794
AKT1	PAK1	9606.ENSP00000451828	9606.ENSP00000278568	0	0	0.386	0.646	0.064	0.79	0.9	0.947	0.987
AKT1	IL18	9606.ENSP00000451828	9606.ENSP00000280357	0	0	0	0	0	0	0	0.538	0.538
AKT1	BMP6	9606.ENSP00000451828	9606.ENSP00000283147	0	0	0	0	0	0.15	0	0.335	0.41
AKT1	PPARG	9606.ENSP00000451828	9606.ENSP00000287820	0	0	0	0	0.062	0.077	0	0.836	0.846
AKT1	CCR2	9606.ENSP00000451828	9606.ENSP00000292301	0	0	0	0	0	0.056	0	0.469	0.477
AKT1	CCR5	9606.ENSP00000451828	9606.ENSP00000292303	0	0	0	0	0	0.056	0	0.454	0.462
AKT1	BAX	9606.ENSP00000451828	9606.ENSP00000293288	0	0	0	0	0.061	0.27	0	0.682	0.763
AKT1	ITGA5	9606.ENSP00000451828	9606.ENSP00000293379	0	0	0	0	0.063	0.075	0	0.469	0.499
AKT1	WNT1	9606.ENSP00000451828	9606.ENSP00000293549	0	0	0	0	0.062	0.123	0	0.728	0.757
AKT1	REL	9606.ENSP00000451828	9606.ENSP00000295025	0	0	0	0	0.049	0.103	0	0.584	0.614
AKT1	CXCR1	9606.ENSP00000451828	9606.ENSP00000295683	0	0	0	0	0	0.056	0	0.476	0.484
AKT1	CXCL5	9606.ENSP00000451828	9606.ENSP00000296027	0	0	0	0	0	0	0	0.41	0.411
AKT1	IL15	9606.ENSP00000451828	9606.ENSP00000296545	0	0	0	0	0	0	0	0.514	0.514
AKT1	ITGA2	9606.ENSP00000451828	9606.ENSP00000296585	0	0	0	0	0	0.075	0	0.454	0.473
AKT1	CSF2	9606.ENSP00000451828	9606.ENSP00000296871	0	0	0	0	0	0	0	0.603	0.603
AKT1	NPM1	9606.ENSP00000451828	9606.ENSP00000296930	0	0	0	0	0	0.285	0	0.714	0.788
AKT1	COL1A2	9606.ENSP00000451828	9606.ENSP00000297268	0	0	0	0	0.062	0.056	0	0.39	0.412
AKT1	STAT6	9606.ENSP00000451828	9606.ENSP00000300134	0	0	0	0	0.062	0.14	0	0.624	0.67
AKT1	MAP2K1	9606.ENSP00000451828	9606.ENSP00000302486	0	0	0.348	0.636	0.062	0.178	0	0.876	0.514
AKT1	IL13	9606.ENSP00000451828	9606.ENSP00000304915	0	0	0	0	0	0	0	0.536	0.536
AKT1	CEBPB	9606.ENSP00000451828	9606.ENSP00000305422	0	0	0	0	0.07	0.058	0	0.593	0.612
AKT1	IL7R	9606.ENSP00000451828	9606.ENSP00000306157	0	0	0	0	0.049	0.056	0	0.457	0.469
AKT1	FOS	9606.ENSP00000451828	9606.ENSP00000306245	0	0	0	0	0	0.064	0	0.704	0.711
AKT1	YWHAG	9606.ENSP00000451828	9606.ENSP00000306330	0	0	0	0	0.074	0.364	0.9	0.362	0.957
AKT1	CXCL8	9606.ENSP00000451828	9606.ENSP00000306512	0	0	0	0	0	0	0	0.714	0.714
AKT1	PPARD	9606.ENSP00000451828	9606.ENSP00000310928	0	0	0	0	0.062	0.077	0	0.419	0.453
AKT1	CASP3	9606.ENSP00000451828	9606.ENSP00000311032	0	0	0	0	0	0.475	0	0.882	0.935
AKT1	TLR8	9606.ENSP00000451828	9606.ENSP00000312082	0	0	0	0	0	0.168	0	0.31	0.401
AKT1	HNF4A	9606.ENSP00000451828	9606.ENSP00000312987	0	0	0	0	0	0.057	0	0.66	0.665
AKT1	PRKDC	9606.ENSP00000451828	9606.ENSP00000313420	0	0	0	0	0.062	0.701	0.9	0.953	0.998
AKT1	STAT2	9606.ENSP00000451828	9606.ENSP00000315768	0	0	0	0	0	0.14	0	0.565	0.61
AKT1	GYS1	9606.ENSP00000451828	9606.ENSP00000317904	0	0	0	0	0.107	0.106	0	0.353	0.439
AKT1	CDK5R1	9606.ENSP00000451828	9606.ENSP00000318486	0	0	0	0	0	0.057	0	0.45	0.459
AKT1	CXCR2	9606.ENSP00000451828	9606.ENSP00000319635	0	0	0	0	0	0.056	0	0.517	0.524
AKT1	EZH2	9606.ENSP00000451828	9606.ENSP00000320147	0	0	0	0	0	0.29	0	0.73	0.8
AKT1	CALR	9606.ENSP00000451828	9606.ENSP00000320866	0	0	0	0	0.065	0.056	0	0.467	0.489
AKT1	IMPDH2	9606.ENSP00000451828	9606.ENSP00000321584	0	0	0	0	0.062	0.27	0	0.263	0.451
AKT1	MMP1	9606.ENSP00000451828	9606.ENSP00000322788	0	0	0	0	0	0	0	0.56	0.56
AKT1	PPP2R1A	9606.ENSP00000451828	9606.ENSP00000324804	0	0	0	0	0.141	0.487	0.9	0.868	0.993
AKT1	CUL1	9606.ENSP00000451828	9606.ENSP00000326804	0	0	0	0	0.082	0.344	0	0.801	0.87
AKT1	NOS2	9606.ENSP00000451828	9606.ENSP00000327251	0	0	0	0	0.063	0.077	0.9	0.646	0.965
AKT1	HAX1	9606.ENSP00000451828	9606.ENSP00000329002	0	0	0	0	0	0	0	0.526	0.526
AKT1	SP1	9606.ENSP00000451828	9606.ENSP00000329357	0	0	0	0	0.055	0.289	0	0.52	0.649
AKT1	SOCS1	9606.ENSP00000451828	9606.ENSP00000329418	0	0	0	0	0	0.103	0	0.52	0.551
AKT1	TBK1	9606.ENSP00000451828	9606.ENSP00000329967	0	0	0	0.57	0.047	0.486	0	0.636	0.625
AKT1	WT1	9606.ENSP00000451828	9606.ENSP00000331327	0	0	0	0	0.055	0.067	0	0.529	0.548
AKT1	SELE	9606.ENSP00000451828	9606.ENSP00000331736	0	0	0	0	0	0.058	0	0.527	0.535
AKT1	RARB	9606.ENSP00000451828	9606.ENSP00000332296	0	0	0	0	0	0.077	0.9	0.222	0.921
AKT1	SMAD3	9606.ENSP00000451828	9606.ENSP00000332973	0	0	0	0	0.062	0.657	0	0.989	0.996
AKT1	MAPK11	9606.ENSP00000451828	9606.ENSP00000333685	0	0	0.351	0.596	0.101	0.148	0.6	0.58	0.776
AKT1	GATA4	9606.ENSP00000451828	9606.ENSP00000334458	0	0	0	0	0	0.139	0	0.624	0.662
AKT1	CDKN3	9606.ENSP00000451828	9606.ENSP00000335357	0	0	0	0	0	0.111	0	0.568	0.599
AKT1	NR1I2	9606.ENSP00000451828	9606.ENSP00000336528	0	0	0	0	0	0.077	0	0.39	0.412
AKT1	ATF4	9606.ENSP00000451828	9606.ENSP00000336790	0	0	0	0	0	0	0.6	0.512	0.796
AKT1	SARNP	9606.ENSP00000451828	9606.ENSP00000337632	0	0	0	0	0	0.118	0	0.405	0.453
AKT1	PLAUR	9606.ENSP00000451828	9606.ENSP00000339328	0	0	0	0	0	0	0	0.521	0.521
AKT1	MYB	9606.ENSP00000451828	9606.ENSP00000339992	0	0	0	0	0	0.06	0	0.404	0.416
AKT1	SMPD1	9606.ENSP00000451828	9606.ENSP00000340409	0	0	0	0	0.06	0.056	0	0.428	0.448
AKT1	PTK2	9606.ENSP00000451828	9606.ENSP00000341189	0	0	0	0.568	0.082	0.301	0	0.833	0.569
AKT1	SMAD4	9606.ENSP00000451828	9606.ENSP00000341551	0	0	0	0	0.062	0.701	0	0.769	0.929
AKT1	CREB3	9606.ENSP00000451828	9606.ENSP00000342136	0	0	0	0	0	0	0.6	0.245	0.685
AKT1	CDH5	9606.ENSP00000451828	9606.ENSP00000344115	0	0	0	0	0	0.057	0	0.752	0.757
AKT1	ATF3	9606.ENSP00000451828	9606.ENSP00000344352	0	0	0	0	0	0.064	0	0.486	0.498
AKT1	CTNNB1	9606.ENSP00000451828	9606.ENSP00000344456	0	0	0	0	0.083	0.541	0.9	0.919	0.996
AKT1	E2F1	9606.ENSP00000451828	9606.ENSP00000345571	0	0	0	0	0.092	0.075	0.9	0.486	0.951
AKT1	FN1	9606.ENSP00000451828	9606.ENSP00000346839	0	0	0	0	0.051	0	0	0.776	0.778
AKT1	FAS	9606.ENSP00000451828	9606.ENSP00000347979	0	0	0	0	0	0	0	0.548	0.548
AKT1	RAC1	9606.ENSP00000451828	9606.ENSP00000348461	0	0	0	0	0.063	0.345	0.9	0.771	0.984
AKT1	CREB5	9606.ENSP00000451828	9606.ENSP00000350359	0	0	0	0	0	0.064	0.6	0.14	0.65
AKT1	VCP	9606.ENSP00000451828	9606.ENSP00000351777	0	0	0	0	0.073	0.676	0	0.427	0.813
AKT1	ELN	9606.ENSP00000451828	9606.ENSP00000351807	0	0	0	0	0.049	0	0	0.475	0.479
AKT1	MAPK10	9606.ENSP00000451828	9606.ENSP00000352157	0	0	0.396	0.566	0.084	0.101	0	0.579	0.455
AKT1	RXRG	9606.ENSP00000451828	9606.ENSP00000352900	0	0	0	0	0	0.077	0.9	0.096	0.909
AKT1	ETS2	9606.ENSP00000451828	9606.ENSP00000353344	0	0	0	0	0.062	0.06	0	0.389	0.414
AKT1	GTPBP4	9606.ENSP00000451828	9606.ENSP00000354040	0	0	0	0	0.049	0	0	0.957	0.957
AKT1	STAT1	9606.ENSP00000451828	9606.ENSP00000354394	0	0	0	0	0	0.294	0.9	0.702	0.977
AKT1	TOP1	9606.ENSP00000451828	9606.ENSP00000354522	0	0	0	0	0	0	0	0.489	0.489
AKT1	BECN1	9606.ENSP00000451828	9606.ENSP00000355231	0	0	0	0	0	0.69	0	0.928	0.977
AKT1	CD47	9606.ENSP00000451828	9606.ENSP00000355361	0	0	0	0	0	0	0	0.414	0.414
AKT1	PLA2G4A	9606.ENSP00000451828	9606.ENSP00000356436	0	0	0	0	0.053	0.112	0	0.513	0.555
AKT1	PTGS2	9606.ENSP00000451828	9606.ENSP00000356438	0	0	0	0	0.062	0.077	0	0.738	0.754
AKT1	NCF2	9606.ENSP00000451828	9606.ENSP00000356505	0	0	0	0	0	0.307	0	0.989	0.992
AKT1	FASLG	9606.ENSP00000451828	9606.ENSP00000356694	0	0	0	0	0	0	0	0.648	0.648
AKT1	PRDM1	9606.ENSP00000451828	9606.ENSP00000358092	0	0	0	0	0	0.057	0	0.39	0.4
AKT1	CASP7	9606.ENSP00000451828	9606.ENSP00000358327	0	0	0	0	0	0.123	0	0.691	0.717
AKT1	TCF7L2	9606.ENSP00000451828	9606.ENSP00000358404	0	0	0	0	0	0.057	0	0.486	0.494
AKT1	CD40LG	9606.ENSP00000451828	9606.ENSP00000359663	0	0	0	0	0	0.056	0.9	0.493	0.947
AKT1	GNG5	9606.ENSP00000451828	9606.ENSP00000359675	0	0	0	0	0.051	0.056	0.65	0.06	0.665
AKT1	RHAG	9606.ENSP00000451828	9606.ENSP00000360217	0	0	0	0	0	0	0	0.476	0.476
AKT1	JUN	9606.ENSP00000451828	9606.ENSP00000360266	0	0	0	0	0	0.057	0.8	0.877	0.974
AKT1	MMP9	9606.ENSP00000451828	9606.ENSP00000361405	0	0	0	0	0.062	0	0	0.811	0.815
AKT1	INPP5B	9606.ENSP00000451828	9606.ENSP00000362115	0	0	0	0	0	0.056	0	0.456	0.464
AKT1	ENG	9606.ENSP00000451828	9606.ENSP00000362299	0	0	0	0	0.076	0.056	0	0.47	0.497
AKT1	HDAC1	9606.ENSP00000451828	9606.ENSP00000362649	0	0	0	0	0	0.078	0	0.598	0.614
AKT1	SRPK1	9606.ENSP00000451828	9606.ENSP00000362931	0	0	0	0	0.049	0.081	0	0.523	0.547
AKT1	TLR4	9606.ENSP00000451828	9606.ENSP00000363089	0	0	0	0	0.063	0.168	0	0.696	0.742
AKT1	KLF4	9606.ENSP00000451828	9606.ENSP00000363804	0	0	0	0	0.055	0.067	0	0.624	0.64
AKT1	AR	9606.ENSP00000451828	9606.ENSP00000363822	0	0	0	0	0	0.87	0	0.847	0.979
AKT1	BMI1	9606.ENSP00000451828	9606.ENSP00000365851	0	0	0	0	0.062	0	0	0.663	0.671
AKT1	KLF5	9606.ENSP00000451828	9606.ENSP00000366915	0	0	0	0	0.055	0.067	0	0.378	0.403
AKT1	GATA3	9606.ENSP00000451828	9606.ENSP00000368632	0	0	0	0	0.062	0.139	0	0.511	0.57
AKT1	DDX58	9606.ENSP00000451828	9606.ENSP00000369213	0	0	0	0	0	0.056	0	0.392	0.401
AKT1	IFNB1	9606.ENSP00000451828	9606.ENSP00000369581	0	0	0	0	0	0	0	0.523	0.523
AKT1	TLR7	9606.ENSP00000451828	9606.ENSP00000370034	0	0	0	0	0	0.168	0	0.418	0.495
AKT1	SDC1	9606.ENSP00000451828	9606.ENSP00000370542	0	0	0	0	0.062	0	0	0.505	0.515
AKT1	IL33	9606.ENSP00000451828	9606.ENSP00000370842	0	0	0	0	0	0	0	0.488	0.488
AKT1	CD9	9606.ENSP00000451828	9606.ENSP00000371958	0	0	0	0	0.065	0.06	0	0.422	0.448
AKT1	HSPD1	9606.ENSP00000451828	9606.ENSP00000373620	0	0	0	0	0.063	0.13	0	0.368	0.439
AKT1	LAMA1	9606.ENSP00000451828	9606.ENSP00000374309	0	0	0	0	0	0.056	0.9	0.135	0.911
AKT1	SQSTM1	9606.ENSP00000451828	9606.ENSP00000374455	0	0	0	0	0	0.104	0	0.684	0.705
AKT1	TBP	9606.ENSP00000451828	9606.ENSP00000375942	0	0	0	0	0	0	0	0.414	0.414
AKT1	GRB2	9606.ENSP00000451828	9606.ENSP00000376345	0	0	0	0	0.083	0.156	0.9	0.86	0.987
AKT1	NR2F2	9606.ENSP00000451828	9606.ENSP00000377721	0	0	0	0	0	0.497	0	0.243	0.603
AKT1	SPP1	9606.ENSP00000451828	9606.ENSP00000378517	0	0	0	0	0	0.06	0	0.61	0.618
AKT1	CDK1	9606.ENSP00000451828	9606.ENSP00000378699	0	0	0.355	0.639	0.062	0.061	0	0.74	0.403
AKT1	MAPK8	9606.ENSP00000451828	9606.ENSP00000378974	0	0	0.417	0.573	0.084	0.315	0	0.81	0.642
AKT1	CXCL1	9606.ENSP00000451828	9606.ENSP00000379110	0	0	0	0	0	0	0	0.538	0.538
AKT1	NFATC2	9606.ENSP00000451828	9606.ENSP00000379330	0	0	0	0	0	0	0	0.401	0.401
AKT1	ITGB1	9606.ENSP00000451828	9606.ENSP00000379350	0	0	0	0	0.081	0.07	0	0.818	0.831
AKT1	NFE2L2	9606.ENSP00000451828	9606.ENSP00000380252	0	0	0	0	0	0.315	0	0.686	0.776
AKT1	KHSRP	9606.ENSP00000451828	9606.ENSP00000381216	0	0	0	0	0.096	0.27	0.9	0.289	0.946
AKT1	SIRPA	9606.ENSP00000451828	9606.ENSP00000382941	0	0	0	0	0.061	0.118	0	0.335	0.401
AKT1	RELA	9606.ENSP00000451828	9606.ENSP00000384273	0	0	0	0	0.086	0.056	0	0.72	0.738
AKT1	BCL6	9606.ENSP00000451828	9606.ENSP00000384371	0	0	0	0	0.055	0.067	0	0.509	0.53
AKT1	CDKN1A	9606.ENSP00000451828	9606.ENSP00000384849	0	0	0	0	0	0.789	0.9	0.71	0.993
AKT1	ESRRA	9606.ENSP00000451828	9606.ENSP00000384851	0	0	0	0	0.088	0.077	0	0.422	0.47
AKT1	TCL1A	9606.ENSP00000451828	9606.ENSP00000385036	0	0	0	0	0	0.87	0.8	0.959	0.998
AKT1	ELAVL1	9606.ENSP00000451828	9606.ENSP00000385269	0	0	0	0	0.062	0	0	0.463	0.475
AKT1	CEBPD	9606.ENSP00000451828	9606.ENSP00000386165	0	0	0	0	0	0.058	0	0.391	0.401
AKT1	IL1R1	9606.ENSP00000451828	9606.ENSP00000386380	0	0	0	0	0	0.056	0	0.538	0.545
AKT1	CXCR4	9606.ENSP00000451828	9606.ENSP00000386884	0	0	0	0	0.062	0.056	0	0.71	0.721
AKT1	CREB1	9606.ENSP00000451828	9606.ENSP00000387699	0	0	0	0	0.064	0.27	0.9	0.822	0.986
AKT1	RARG	9606.ENSP00000451828	9606.ENSP00000388510	0	0	0	0	0.065	0.077	0.9	0.188	0.92
AKT1	NFATC1	9606.ENSP00000451828	9606.ENSP00000389377	0	0	0	0	0.06	0.057	0	0.61	0.624
AKT1	TLR6	9606.ENSP00000451828	9606.ENSP00000389600	0	0	0	0	0	0.168	0	0.45	0.523
AKT1	GLI2	9606.ENSP00000451828	9606.ENSP00000390436	0	0	0	0	0.055	0.067	0.9	0.493	0.949
AKT1	PTPN6	9606.ENSP00000451828	9606.ENSP00000391592	0	0	0	0	0.084	0.078	0	0.39	0.44
AKT1	RELN	9606.ENSP00000451828	9606.ENSP00000392423	0	0	0	0	0	0	0.9	0.395	0.936
AKT1	MAPK9	9606.ENSP00000451828	9606.ENSP00000394560	0	0	0.41	0.577	0.083	0.315	0	0.668	0.603
AKT1	SMARCA4	9606.ENSP00000451828	9606.ENSP00000395654	0	0	0	0	0.063	0.058	0	0.394	0.418
AKT1	CD44	9606.ENSP00000451828	9606.ENSP00000398632	0	0	0	0	0	0.2	0	0.768	0.807
AKT1	SHC1	9606.ENSP00000451828	9606.ENSP00000401303	0	0	0	0	0.067	0.067	0.9	0.776	0.977
AKT1	MYD88	9606.ENSP00000451828	9606.ENSP00000401399	0	0	0	0	0	0.149	0	0.648	0.688
AKT1	HK1	9606.ENSP00000451828	9606.ENSP00000402103	0	0	0	0	0.062	0.27	0	0.37	0.53
AKT1	BBC3	9606.ENSP00000451828	9606.ENSP00000404503	0	0	0	0	0.069	0	0	0.42	0.436
AKT1	NDRG1	9606.ENSP00000451828	9606.ENSP00000404854	0	0	0	0	0.089	0	0	0.508	0.532
AKT1	ESR1	9606.ENSP00000451828	9606.ENSP00000405330	0	0	0	0	0.055	0.297	0.9	0.805	0.985
AKT1	ARRB1	9606.ENSP00000451828	9606.ENSP00000409581	0	0	0	0	0.049	0.495	0	0.805	0.898
AKT1	CDKN1C	9606.ENSP00000451828	9606.ENSP00000413720	0	0	0	0	0	0.283	0	0.418	0.565
AKT1	PPP2CA	9606.ENSP00000451828	9606.ENSP00000418447	0	0	0	0	0.068	0.887	0.9	0.752	0.997
AKT1	BRCA1	9606.ENSP00000451828	9606.ENSP00000418960	0	0	0	0	0	0.835	0.8	0.657	0.987
AKT1	RXRA	9606.ENSP00000451828	9606.ENSP00000419692	0	0	0	0	0.082	0.077	0.9	0.322	0.934
AKT1	BAG1	9606.ENSP00000451828	9606.ENSP00000420514	0	0	0	0	0.062	0.176	0	0.51	0.588
AKT1	ATG12	9606.ENSP00000451828	9606.ENSP00000425107	0	0	0	0	0	0.056	0	0.627	0.633
AKT1	SMAD1	9606.ENSP00000451828	9606.ENSP00000426568	0	0	0	0	0.062	0.107	0	0.376	0.431
AKT1	HDAC2	9606.ENSP00000451828	9606.ENSP00000430432	0	0	0	0	0	0.078	0	0.547	0.565
AKT1	TAGLN	9606.ENSP00000451828	9606.ENSP00000432282	0	0	0	0	0.06	0	0	0.408	0.419
AKT1	CASP1	9606.ENSP00000451828	9606.ENSP00000433138	0	0	0	0	0	0.063	0	0.576	0.586
AKT1	TRAF6	9606.ENSP00000451828	9606.ENSP00000433623	0	0	0	0	0.062	0.592	0.9	0.85	0.993
AKT1	HIF1A	9606.ENSP00000451828	9606.ENSP00000437955	0	0	0	0	0	0.261	0.9	0.887	0.99
AKT1	NR4A1	9606.ENSP00000451828	9606.ENSP00000440864	0	0	0	0	0	0.282	0.9	0.45	0.957
AKT1	FKBP5	9606.ENSP00000451828	9606.ENSP00000444810	0	0	0	0	0.062	0.68	0	0.927	0.976
AKT1	NR1H4	9606.ENSP00000451828	9606.ENSP00000447149	0	0	0	0	0	0.077	0	0.454	0.474
AKT1	VDR	9606.ENSP00000451828	9606.ENSP00000447173	0	0	0	0	0	0.077	0	0.511	0.53
AKT1	ELANE	9606.ENSP00000451828	9606.ENSP00000466090	0	0	0	0	0	0.056	0	0.392	0.401
AKT1	CCL4	9606.ENSP00000451828	9606.ENSP00000482259	0	0	0	0	0	0	0	0.424	0.424
AKT1	ITGAX	9606.ENSP00000451828	9606.ENSP00000454623	0	0	0	0	0	0.075	0	0.465	0.484
AKT1	TBC1D2	9606.ENSP00000451828	9606.ENSP00000481721	0	0	0	0	0.079	0.091	0	0.447	0.497
AKT1	CTRL	9606.ENSP00000451828	9606.ENSP00000458537	0	0	0	0	0	0.056	0	0.504	0.512
AKT1	BIRC2	9606.ENSP00000451828	9606.ENSP00000477613	0	0	0	0	0	0.116	0	0.566	0.599
AKT1	YAP1	9606.ENSP00000451828	9606.ENSP00000478927	0	0	0	0	0.062	0.243	0	0.58	0.675
AKT1	VEGFA	9606.ENSP00000451828	9606.ENSP00000478570	0	0	0	0	0.063	0.213	0	0.871	0.896
AKT1	NOS1	9606.ENSP00000451828	9606.ENSP00000477999	0	0	0	0	0.049	0.077	0.8	0.589	0.918
AKT1	ITGB3	9606.ENSP00000451828	9606.ENSP00000452786	0	0	0	0	0.081	0.292	0.9	0.581	0.969
AKT1	VAV1	9606.ENSP00000451828	9606.ENSP00000472929	0	0	0	0	0	0.056	0	0.968	0.969
AKT1	MYC	9606.ENSP00000451828	9606.ENSP00000479618	0	0	0	0	0.051	0.143	0.9	0.859	0.987
ALKBH1	YTHDC2	9606.ENSP00000216489	9606.ENSP00000161863	0.041	0	0	0	0.055	0	0	0.687	0.692
ALKBH1	KDM4A	9606.ENSP00000216489	9606.ENSP00000361473	0	0	0	0	0	0	0	0.404	0.404
ALKBH1	EHMT2	9606.ENSP00000216489	9606.ENSP00000364678	0	0	0	0	0.054	0	0	0.416	0.424
ALKBH1	POU5F1	9606.ENSP00000216489	9606.ENSP00000259915	0	0	0	0	0	0	0	0.429	0.43
ALKBH1	DNMT3A	9606.ENSP00000216489	9606.ENSP00000264709	0	0	0	0	0	0	0	0.431	0.431
ALKBH1	U2AF2	9606.ENSP00000216489	9606.ENSP00000307863	0	0	0	0	0.062	0	0	0.478	0.489
ALKBH1	SRPK1	9606.ENSP00000216489	9606.ENSP00000362931	0	0	0	0	0	0.056	0	0.481	0.489
ALKBH1	RBM15	9606.ENSP00000216489	9606.ENSP00000358799	0	0	0	0	0	0	0	0.548	0.548
ALKBH1	YTHDF2	9606.ENSP00000216489	9606.ENSP00000362918	0	0	0	0	0.062	0	0	0.753	0.759
AMER1	DVL2	9606.ENSP00000329117	9606.ENSP00000005340	0	0	0	0	0	0	0.9	0.22	0.918
AMER1	SKP1	9606.ENSP00000329117	9606.ENSP00000231487	0	0	0	0	0	0.27	0.6	0.217	0.751
AMER1	SNAI1	9606.ENSP00000329117	9606.ENSP00000244050	0	0	0	0	0	0	0	0.44	0.44
AMER1	GLIS2	9606.ENSP00000329117	9606.ENSP00000262366	0	0	0	0	0	0	0	0.6	0.6
AMER1	TP53	9606.ENSP00000329117	9606.ENSP00000269305	0	0	0	0	0	0	0	0.506	0.506
AMER1	WNT1	9606.ENSP00000329117	9606.ENSP00000293549	0	0	0	0	0	0	0.9	0.097	0.905
AMER1	PPP2R1A	9606.ENSP00000329117	9606.ENSP00000324804	0	0	0	0	0.062	0	0.6	0.049	0.612
AMER1	CUL1	9606.ENSP00000329117	9606.ENSP00000326804	0	0	0	0	0	0	0.6	0.252	0.688
AMER1	SMAD4	9606.ENSP00000329117	9606.ENSP00000341551	0	0	0	0	0	0	0	0.463	0.463
AMER1	TCF7L2	9606.ENSP00000329117	9606.ENSP00000358404	0	0	0	0	0	0	0	0.47	0.47
AMER1	CUL4B	9606.ENSP00000329117	9606.ENSP00000384109	0	0	0	0	0	0	0	0.474	0.474
AMER1	LAMA1	9606.ENSP00000329117	9606.ENSP00000374309	0	0	0	0	0	0	0	0.544	0.544
AMER1	PPP2CA	9606.ENSP00000329117	9606.ENSP00000418447	0	0	0	0	0	0	0.6	0	0.6
AMER1	WT1	9606.ENSP00000329117	9606.ENSP00000331327	0	0	0	0	0	0	0	0.756	0.757
AMER1	CTNNB1	9606.ENSP00000329117	9606.ENSP00000344456	0	0	0	0	0	0.846	0.8	0.83	0.994
ANP32D	TTLL3	9606.ENSP00000266594	9606.ENSP00000392549	0	0	0	0	0.062	0	0	0.391	0.404
ANP32D	STXBP3	9606.ENSP00000266594	9606.ENSP00000359025	0	0	0	0	0.062	0	0	0.483	0.494
ANP32D	SENP1	9606.ENSP00000266594	9606.ENSP00000394791	0	0	0	0	0	0	0	0.681	0.681
ANXA9	PDCD6	9606.ENSP00000357943	9606.ENSP00000264933	0	0	0	0	0	0.057	0	0.394	0.404
ANXA9	TP53	9606.ENSP00000357943	9606.ENSP00000269305	0	0	0	0	0	0	0	0.436	0.436
ANXA9	CASP3	9606.ENSP00000357943	9606.ENSP00000311032	0	0	0	0	0	0	0	0.592	0.592
ANXA9	HNF4A	9606.ENSP00000357943	9606.ENSP00000312987	0	0	0	0	0	0.07	0	0.441	0.458
ANXA9	S100A9	9606.ENSP00000357943	9606.ENSP00000357727	0	0	0	0	0.061	0.29	0	0.205	0.423
ANXA9	RTF1	9606.ENSP00000357943	9606.ENSP00000374280	0	0	0	0	0	0	0	0.468	0.468
ANXA9	CD9	9606.ENSP00000357943	9606.ENSP00000371958	0	0	0	0	0	0	0	0.681	0.681
APBA2	SOCS1	9606.ENSP00000453293	9606.ENSP00000329418	0	0	0	0	0	0	0	0.402	0.402
APBA2	MAGI2	9606.ENSP00000453293	9606.ENSP00000346151	0	0	0	0	0.087	0	0	0.531	0.554
AQP1	MYOC	9606.ENSP00000311165	9606.ENSP00000037502	0	0	0	0	0.087	0	0	0.404	0.433
AQP1	VWF	9606.ENSP00000311165	9606.ENSP00000261405	0	0	0	0	0.57	0	0	0.261	0.669
AQP1	LRP2	9606.ENSP00000311165	9606.ENSP00000263816	0	0	0	0	0.055	0	0	0.514	0.521
AQP1	MMP9	9606.ENSP00000311165	9606.ENSP00000361405	0	0	0	0	0.062	0	0	0.388	0.402
AQP1	VEGFA	9606.ENSP00000311165	9606.ENSP00000478570	0	0	0	0	0.062	0	0	0.408	0.42
AQP1	WT1	9606.ENSP00000311165	9606.ENSP00000331327	0	0	0	0	0.063	0.061	0	0.442	0.466
AQP1	HBB	9606.ENSP00000311165	9606.ENSP00000333994	0	0	0	0	0.14	0	0	0.412	0.472
AQP1	RHAG	9606.ENSP00000311165	9606.ENSP00000360217	0	0	0	0	0.062	0	0	0.474	0.485
AQP1	CTNNB1	9606.ENSP00000311165	9606.ENSP00000344456	0	0	0	0	0	0	0	0.806	0.807
AR	HSD17B2	9606.ENSP00000363822	9606.ENSP00000199936	0	0	0	0	0	0.056	0	0.512	0.519
AR	SIRT1	9606.ENSP00000363822	9606.ENSP00000212015	0	0	0	0	0	0.298	0.9	0.708	0.977
AR	MAPK1	9606.ENSP00000363822	9606.ENSP00000215832	0	0	0	0	0	0.497	0	0.324	0.645
AR	MAZ	9606.ENSP00000363822	9606.ENSP00000219782	0	0	0	0	0	0.076	0	0.415	0.436
AR	CCND1	9606.ENSP00000363822	9606.ENSP00000227507	0	0	0	0	0.061	0.839	0.9	0.921	0.998
AR	CDKN1B	9606.ENSP00000363822	9606.ENSP00000228872	0	0	0	0	0	0	0	0.47	0.47
AR	MAPK14	9606.ENSP00000363822	9606.ENSP00000229795	0	0	0	0	0	0.104	0.9	0.289	0.93
AR	NR3C1	9606.ENSP00000363822	9606.ENSP00000231509	0	0	0	0.816	0	0.213	0.9	0.834	0.93
AR	KISS1R	9606.ENSP00000363822	9606.ENSP00000234371	0	0	0	0	0	0.056	0	0.408	0.417
AR	EGR1	9606.ENSP00000363822	9606.ENSP00000239938	0	0	0	0	0	0.076	0	0.515	0.533
AR	TWIST1	9606.ENSP00000363822	9606.ENSP00000242261	0	0	0	0	0	0	0	0.403	0.403
AR	SNAI1	9606.ENSP00000363822	9606.ENSP00000244050	0	0	0	0	0	0.068	0	0.51	0.524
AR	ATXN1	9606.ENSP00000363822	9606.ENSP00000244769	0	0	0	0	0	0	0	0.477	0.477
AR	BMP4	9606.ENSP00000363822	9606.ENSP00000245451	0	0	0	0	0	0	0	0.461	0.462
AR	FOXA1	9606.ENSP00000363822	9606.ENSP00000250448	0	0	0	0	0	0.838	0.9	0.987	0.999
AR	JUND	9606.ENSP00000363822	9606.ENSP00000252818	0	0	0	0	0	0.29	0	0.774	0.833
AR	SMARCC1	9606.ENSP00000363822	9606.ENSP00000254480	0	0	0	0	0	0.345	0	0.234	0.477
AR	FOLH1	9606.ENSP00000363822	9606.ENSP00000256999	0	0	0	0	0	0	0	0.689	0.689
AR	HNF1A	9606.ENSP00000363822	9606.ENSP00000257555	0	0	0	0	0.052	0.057	0	0.411	0.428
AR	CDK4	9606.ENSP00000363822	9606.ENSP00000257904	0	0	0	0	0	0.057	0	0.523	0.53
AR	MDM2	9606.ENSP00000363822	9606.ENSP00000258149	0	0	0	0	0	0.898	0	0.988	0.998
AR	POU5F1	9606.ENSP00000363822	9606.ENSP00000259915	0	0	0	0	0	0.243	0	0.414	0.537
AR	SMAD2	9606.ENSP00000363822	9606.ENSP00000262160	0	0	0	0	0	0.069	0	0.394	0.411
AR	YY1	9606.ENSP00000363822	9606.ENSP00000262238	0	0	0	0	0	0.076	0	0.862	0.867
AR	CREBBP	9606.ENSP00000363822	9606.ENSP00000262367	0	0	0	0	0	0.788	0.9	0.636	0.991
AR	EFCAB6	9606.ENSP00000363822	9606.ENSP00000262726	0	0	0	0	0	0.282	0	0.485	0.614
AR	MAPK3	9606.ENSP00000363822	9606.ENSP00000263025	0	0	0	0	0	0.104	0	0.517	0.548
AR	EP300	9606.ENSP00000363822	9606.ENSP00000263253	0	0	0	0	0	0.881	0.9	0.793	0.997
AR	EED	9606.ENSP00000363822	9606.ENSP00000263360	0	0	0	0	0.049	0.309	0	0.678	0.77
AR	KAT2B	9606.ENSP00000363822	9606.ENSP00000263754	0	0	0	0	0	0.518	0.9	0.817	0.99
AR	HDAC4	9606.ENSP00000363822	9606.ENSP00000264606	0	0	0	0	0	0.505	0	0.429	0.706
AR	STAT3	9606.ENSP00000363822	9606.ENSP00000264657	0	0	0	0	0	0.68	0	0.986	0.995
AR	LEF1	9606.ENSP00000363822	9606.ENSP00000265165	0	0	0	0	0	0.133	0	0.391	0.449
AR	CDK6	9606.ENSP00000363822	9606.ENSP00000265734	0	0	0	0	0	0.606	0.9	0.425	0.975
AR	CDK2	9606.ENSP00000363822	9606.ENSP00000266970	0	0	0	0	0	0.057	0	0.531	0.539
AR	RB1	9606.ENSP00000363822	9606.ENSP00000267163	0	0	0	0	0	0.687	0.65	0.489	0.939
AR	PXN	9606.ENSP00000363822	9606.ENSP00000267257	0	0	0	0	0	0.262	0	0.828	0.868
AR	TP53	9606.ENSP00000363822	9606.ENSP00000269305	0	0	0	0	0	0.474	0	0.776	0.877
AR	ERBB2	9606.ENSP00000363822	9606.ENSP00000269571	0	0	0	0	0.067	0.102	0	0.752	0.774
AR	CCNA2	9606.ENSP00000363822	9606.ENSP00000274026	0	0	0	0	0	0.056	0	0.577	0.583
AR	SKP2	9606.ENSP00000363822	9606.ENSP00000274255	0	0	0	0	0.049	0.27	0	0.416	0.559
AR	EGFR	9606.ENSP00000363822	9606.ENSP00000275493	0	0	0	0	0.063	0.698	0	0.966	0.989
AR	ATAD2	9606.ENSP00000363822	9606.ENSP00000287394	0	0	0	0	0	0	0	0.63	0.63
AR	REL	9606.ENSP00000363822	9606.ENSP00000295025	0	0	0	0	0	0.27	0	0.28	0.452
AR	CEBPB	9606.ENSP00000363822	9606.ENSP00000305422	0	0	0	0	0	0.291	0	0.339	0.511
AR	FOS	9606.ENSP00000363822	9606.ENSP00000306245	0	0	0	0	0.054	0.176	0	0.512	0.587
AR	CXCL8	9606.ENSP00000363822	9606.ENSP00000306512	0	0	0	0	0	0	0	0.406	0.406
AR	ETV5	9606.ENSP00000363822	9606.ENSP00000306894	0	0	0	0	0	0.473	0	0.556	0.756
AR	MCM7	9606.ENSP00000363822	9606.ENSP00000307288	0	0	0	0	0.062	0	0	0.67	0.677
AR	U2AF2	9606.ENSP00000363822	9606.ENSP00000307863	0	0	0	0	0	0	0	0.417	0.417
AR	PRKACA	9606.ENSP00000363822	9606.ENSP00000309591	0	0	0	0	0	0	0.9	0.094	0.905
AR	CASP3	9606.ENSP00000363822	9606.ENSP00000311032	0	0	0	0	0	0.228	0	0.617	0.692
AR	REST	9606.ENSP00000363822	9606.ENSP00000311816	0	0	0	0	0	0.076	0	0.414	0.436
AR	HNF4A	9606.ENSP00000363822	9606.ENSP00000312987	0	0	0	0.616	0.062	0.354	0	0.713	0.539
AR	PRKDC	9606.ENSP00000363822	9606.ENSP00000313420	0	0	0	0	0	0.496	0	0.36	0.664
AR	CDK5R1	9606.ENSP00000363822	9606.ENSP00000318486	0	0	0	0	0.062	0	0	0.454	0.466
AR	DYNC1I1	9606.ENSP00000363822	9606.ENSP00000320130	0	0	0	0	0.062	0.077	0.9	0	0.905
AR	EZH2	9606.ENSP00000363822	9606.ENSP00000320147	0	0	0	0	0	0.692	0	0.988	0.996
AR	CALR	9606.ENSP00000363822	9606.ENSP00000320866	0	0	0	0	0	0.281	0	0.202	0.402
AR	ZBTB7A	9606.ENSP00000363822	9606.ENSP00000323670	0	0	0	0	0	0.296	0	0.189	0.405
AR	MED14	9606.ENSP00000363822	9606.ENSP00000323720	0	0	0	0	0	0.262	0	0.359	0.507
AR	SP1	9606.ENSP00000363822	9606.ENSP00000329357	0	0	0	0	0	0.869	0	0.813	0.974
AR	WT1	9606.ENSP00000363822	9606.ENSP00000331327	0	0	0	0	0	0.076	0	0.481	0.501
AR	SMAD3	9606.ENSP00000363822	9606.ENSP00000332973	0	0	0	0	0	0.684	0.9	0.96	0.998
AR	SMAD4	9606.ENSP00000363822	9606.ENSP00000341551	0	0	0	0	0	0.291	0.9	0.937	0.995
AR	CTNNB1	9606.ENSP00000363822	9606.ENSP00000344456	0	0	0	0	0	0.898	0.9	0.989	0.999
AR	E2F1	9606.ENSP00000363822	9606.ENSP00000345571	0	0	0	0	0	0.281	0	0.417	0.563
AR	FN1	9606.ENSP00000363822	9606.ENSP00000346839	0	0	0	0	0.061	0	0	0.391	0.403
AR	ELF3	9606.ENSP00000363822	9606.ENSP00000352673	0	0	0	0	0	0.292	0	0.212	0.418
AR	ETS2	9606.ENSP00000363822	9606.ENSP00000353344	0	0	0	0	0	0.062	0	0.417	0.43
AR	TOP1	9606.ENSP00000363822	9606.ENSP00000354522	0	0	0	0	0.062	0	0	0.436	0.448
AR	BECN1	9606.ENSP00000363822	9606.ENSP00000355231	0	0	0	0	0	0.27	0	0.851	0.887
AR	PTGS2	9606.ENSP00000363822	9606.ENSP00000356438	0	0	0	0	0	0.056	0	0.412	0.421
AR	TCF7L2	9606.ENSP00000363822	9606.ENSP00000358404	0	0	0	0	0	0.34	0.9	0.219	0.943
AR	JUN	9606.ENSP00000363822	9606.ENSP00000360266	0	0	0	0	0	0.499	0	0.928	0.962
AR	MMP9	9606.ENSP00000363822	9606.ENSP00000361405	0	0	0	0	0	0	0	0.507	0.507
AR	KDM4A	9606.ENSP00000363822	9606.ENSP00000361473	0	0	0	0	0.049	0.4	0	0.606	0.756
AR	HDAC1	9606.ENSP00000363822	9606.ENSP00000362649	0	0	0	0	0	0.762	0	0.833	0.958
AR	NR5A1	9606.ENSP00000363822	9606.ENSP00000362690	0	0	0	0.603	0	0.272	0	0.695	0.47
AR	SENP1	9606.ENSP00000363822	9606.ENSP00000394791	0	0	0	0	0.057	0.06	0	0.391	0.413
AR	DMRT1	9606.ENSP00000363822	9606.ENSP00000371711	0	0	0	0	0	0.078	0	0.429	0.451
AR	NFIB	9606.ENSP00000363822	9606.ENSP00000370340	0	0	0	0	0.06	0.057	0	0.431	0.452
AR	TAGLN	9606.ENSP00000363822	9606.ENSP00000432282	0	0	0	0	0	0.063	0	0.441	0.454
AR	GATA3	9606.ENSP00000363822	9606.ENSP00000368632	0	0	0	0	0	0.07	0	0.438	0.455
AR	CHD1	9606.ENSP00000363822	9606.ENSP00000483667	0	0	0	0	0	0.078	0	0.456	0.476
AR	NR2C2	9606.ENSP00000363822	9606.ENSP00000483059	0	0	0	0.569	0	0.27	0	0.679	0.479
AR	ESR1	9606.ENSP00000363822	9606.ENSP00000405330	0	0	0	0.656	0.062	0.213	0	0.984	0.49
AR	LPXN	9606.ENSP00000363822	9606.ENSP00000431284	0	0	0	0	0	0.101	0	0.456	0.49
AR	CDKN1A	9606.ENSP00000363822	9606.ENSP00000384849	0	0	0	0	0	0	0	0.505	0.505
AR	CD44	9606.ENSP00000363822	9606.ENSP00000398632	0	0	0	0	0	0	0	0.509	0.509
AR	BMI1	9606.ENSP00000363822	9606.ENSP00000365851	0	0	0	0	0	0.281	0	0.37	0.528
AR	TCF4	9606.ENSP00000363822	9606.ENSP00000381382	0	0	0	0	0	0.23	0	0.447	0.556
AR	POLR2F	9606.ENSP00000363822	9606.ENSP00000403852	0	0	0	0	0	0	0	0.565	0.565
AR	VEGFA	9606.ENSP00000363822	9606.ENSP00000478570	0	0	0	0	0	0	0	0.6	0.6
AR	GLI2	9606.ENSP00000363822	9606.ENSP00000390436	0	0	0	0	0	0.296	0	0.496	0.63
AR	TBP	9606.ENSP00000363822	9606.ENSP00000375942	0	0	0	0	0	0.285	0	0.558	0.671
AR	SMAD1	9606.ENSP00000363822	9606.ENSP00000426568	0	0	0	0	0	0.501	0	0.394	0.685
AR	PAX6	9606.ENSP00000363822	9606.ENSP00000404100	0	0	0	0	0	0.657	0	0.156	0.699
AR	HDAC2	9606.ENSP00000363822	9606.ENSP00000430432	0	0	0	0	0	0.298	0	0.602	0.709
AR	RELA	9606.ENSP00000363822	9606.ENSP00000384273	0	0	0	0	0	0.489	0	0.501	0.734
AR	BAG1	9606.ENSP00000363822	9606.ENSP00000420514	0	0	0	0	0	0.68	0	0.325	0.775
AR	ETV1	9606.ENSP00000363822	9606.ENSP00000405327	0	0	0	0	0	0.062	0	0.772	0.777
AR	NDRG1	9606.ENSP00000363822	9606.ENSP00000404854	0	0	0	0	0	0.645	0	0.414	0.783
AR	POU4F1	9606.ENSP00000363822	9606.ENSP00000366413	0	0	0	0	0	0.078	0	0.778	0.786
AR	HNRNPK	9606.ENSP00000363822	9606.ENSP00000365439	0	0	0	0	0	0.058	0	0.805	0.808
AR	MYC	9606.ENSP00000363822	9606.ENSP00000479618	0	0	0	0	0	0.069	0	0.832	0.837
AR	CREB1	9606.ENSP00000363822	9606.ENSP00000387699	0	0	0	0	0	0.078	0	0.836	0.843
AR	PAK6	9606.ENSP00000363822	9606.ENSP00000406873	0	0	0	0	0	0.68	0	0.556	0.851
AR	CDK1	9606.ENSP00000363822	9606.ENSP00000378699	0	0	0	0	0	0.226	0	0.819	0.854
AR	HIF1A	9606.ENSP00000363822	9606.ENSP00000437955	0	0	0	0	0	0.521	0	0.722	0.861
AR	KDM3A	9606.ENSP00000363822	9606.ENSP00000386660	0	0	0	0	0	0.281	0	0.85	0.888
AR	SMARCA4	9606.ENSP00000363822	9606.ENSP00000395654	0	0	0	0	0	0.687	0	0.661	0.889
AR	DCTN4	9606.ENSP00000363822	9606.ENSP00000414906	0	0	0	0	0	0	0.9	0	0.9
AR	FHL2	9606.ENSP00000363822	9606.ENSP00000386665	0	0	0	0	0	0.298	0	0.864	0.901
AR	YAP1	9606.ENSP00000363822	9606.ENSP00000478927	0	0	0	0	0.069	0.063	0.65	0.772	0.921
AR	MAPK8	9606.ENSP00000363822	9606.ENSP00000378974	0	0	0	0	0	0	0.9	0.285	0.925
AR	BRCA1	9606.ENSP00000363822	9606.ENSP00000418960	0	0	0	0	0	0.689	0	0.78	0.928
AR	FKBP5	9606.ENSP00000363822	9606.ENSP00000444810	0	0	0	0	0	0.759	0.65	0.71	0.973
AR	SUMO1	9606.ENSP00000363822	9606.ENSP00000376077	0	0	0	0	0	0.51	0.8	0.948	0.994
ARHGDIA	ITGB8	9606.ENSP00000269321	9606.ENSP00000222573	0	0	0	0	0.065	0	0	0.453	0.467
ARHGDIA	RAC2	9606.ENSP00000269321	9606.ENSP00000249071	0	0	0	0	0.116	0.841	0.6	0.966	0.997
ARHGDIA	SLC9A3R1	9606.ENSP00000269321	9606.ENSP00000262613	0	0	0	0	0.069	0	0	0.511	0.525
ARHGDIA	PXN	9606.ENSP00000269321	9606.ENSP00000267257	0	0	0	0	0.097	0	0	0.448	0.48
ARHGDIA	IQGAP1	9606.ENSP00000269321	9606.ENSP00000268182	0	0	0	0	0.07	0	0	0.53	0.545
ARHGDIA	LIMK1	9606.ENSP00000269321	9606.ENSP00000336740	0	0	0	0	0.062	0	0	0.433	0.446
ARHGDIA	YWHAG	9606.ENSP00000269321	9606.ENSP00000306330	0	0	0	0	0.289	0	0	0.275	0.463
ARHGDIA	NCF2	9606.ENSP00000269321	9606.ENSP00000356505	0	0	0	0	0.06	0	0	0.452	0.463
ARHGDIA	CALR	9606.ENSP00000269321	9606.ENSP00000320866	0	0	0	0	0.205	0.06	0	0.341	0.465
ARHGDIA	GTPBP4	9606.ENSP00000269321	9606.ENSP00000354040	0	0	0	0	0	0	0	0.471	0.471
ARHGDIA	CD44	9606.ENSP00000269321	9606.ENSP00000398632	0	0	0	0	0.049	0	0	0.48	0.484
ARHGDIA	CASP3	9606.ENSP00000269321	9606.ENSP00000311032	0	0	0	0	0	0.33	0	0.265	0.486
ARHGDIA	ROCK1	9606.ENSP00000269321	9606.ENSP00000382697	0	0	0	0	0	0	0	0.49	0.49
ARHGDIA	VAV1	9606.ENSP00000269321	9606.ENSP00000472929	0	0	0	0	0.062	0.213	0	0.367	0.492
ARHGDIA	ESR1	9606.ENSP00000269321	9606.ENSP00000405330	0	0	0	0	0	0.27	0	0.622	0.712
ARHGDIA	KANK2	9606.ENSP00000269321	9606.ENSP00000468002	0	0	0	0	0	0	0	0.789	0.789
ARHGDIA	PRKACA	9606.ENSP00000269321	9606.ENSP00000309591	0	0	0	0	0.097	0	0.8	0.057	0.814
ARHGDIA	PAK1	9606.ENSP00000269321	9606.ENSP00000278568	0	0	0	0	0.063	0.27	0.9	0.498	0.961
ARHGDIA	RAC1	9606.ENSP00000269321	9606.ENSP00000348461	0	0	0	0	0.084	0.948	0.9	0.886	0.999
ARID2	CCND1	9606.ENSP00000335044	9606.ENSP00000227507	0	0	0	0	0	0	0.65	0.344	0.76
ARID2	ASF1A	9606.ENSP00000335044	9606.ENSP00000229595	0	0	0	0	0.045	0	0	0.428	0.43
ARID2	SMARCC1	9606.ENSP00000335044	9606.ENSP00000254480	0	0	0	0	0.207	0.777	0.6	0.846	0.987
ARID2	CDK4	9606.ENSP00000335044	9606.ENSP00000257904	0	0	0	0	0.063	0	0.65	0.31	0.753
ARID2	CREBBP	9606.ENSP00000335044	9606.ENSP00000262367	0	0	0	0	0.127	0.243	0	0.392	0.563
ARID2	SMARCB1	9606.ENSP00000335044	9606.ENSP00000263121	0	0	0	0	0.073	0.938	0.6	0.903	0.997
ARID2	EP300	9606.ENSP00000335044	9606.ENSP00000263253	0	0	0	0	0.11	0.243	0	0.36	0.531
ARID2	KAT2B	9606.ENSP00000335044	9606.ENSP00000263754	0	0	0	0	0.105	0.243	0	0.253	0.45
ARID2	DNMT3A	9606.ENSP00000335044	9606.ENSP00000264709	0	0	0	0	0.062	0	0.65	0.31	0.753
ARID2	SRF	9606.ENSP00000335044	9606.ENSP00000265354	0	0	0	0	0.065	0.152	0	0.452	0.528
ARID2	TP53	9606.ENSP00000335044	9606.ENSP00000269305	0	0	0	0	0	0	0	0.561	0.561
ARID2	RAD21	9606.ENSP00000335044	9606.ENSP00000297338	0	0	0	0	0.069	0.078	0	0.37	0.413
ARID2	EZH2	9606.ENSP00000335044	9606.ENSP00000320147	0	0	0	0	0.062	0	0	0.425	0.437
ARID2	SMAD4	9606.ENSP00000335044	9606.ENSP00000341551	0	0	0	0	0.062	0.072	0	0.391	0.423
ARID2	CTNNB1	9606.ENSP00000335044	9606.ENSP00000344456	0	0	0	0	0.049	0	0	0.504	0.508
ARID2	CHD1	9606.ENSP00000335044	9606.ENSP00000483667	0	0	0	0	0.126	0.368	0	0.244	0.546
ARID2	SS18	9606.ENSP00000335044	9606.ENSP00000414516	0	0	0	0	0.09	0.811	0	0.524	0.91
ARID2	SMARCA4	9606.ENSP00000335044	9606.ENSP00000395654	0	0	0	0	0.258	0.983	0.6	0.95	0.999
ARL4A	LAMB1	9606.ENSP00000379898	9606.ENSP00000222399	0	0	0	0	0	0	0	0.605	0.605
ARL4A	SNRNP27	9606.ENSP00000379898	9606.ENSP00000244227	0	0	0	0	0.052	0	0	0.443	0.45
ARL4A	JDP2	9606.ENSP00000379898	9606.ENSP00000267569	0	0	0	0	0	0.078	0	0.435	0.456
ARL4A	RAB40A	9606.ENSP00000379898	9606.ENSP00000361716	0	0	0.241	0	0.062	0.212	0	0.085	0.417
ARL4A	TBC1D2	9606.ENSP00000379898	9606.ENSP00000481721	0	0	0	0	0.064	0.15	0	0.4	0.481
ARPC3	KANK2	9606.ENSP00000228825	9606.ENSP00000468002	0	0	0	0	0	0	0	0.401	0.401
ARPC3	RAC2	9606.ENSP00000228825	9606.ENSP00000249071	0	0	0	0	0.191	0	0	0.296	0.406
ARPC3	YWHAH	9606.ENSP00000228825	9606.ENSP00000248975	0	0	0	0	0.468	0	0	0.046	0.47
ARPC3	VASP	9606.ENSP00000228825	9606.ENSP00000245932	0	0	0	0	0.058	0.217	0	0.406	0.524
ARPC3	IQGAP1	9606.ENSP00000228825	9606.ENSP00000268182	0	0	0	0	0.058	0.13	0	0.466	0.524
ARPC3	PINX1	9606.ENSP00000228825	9606.ENSP00000318966	0	0	0	0	0	0	0	0.617	0.617
ARPC3	GRB2	9606.ENSP00000228825	9606.ENSP00000376345	0	0	0	0	0.062	0.128	0.6	0.056	0.65
ARPC3	RAC1	9606.ENSP00000228825	9606.ENSP00000348461	0	0	0	0	0.086	0	0.6	0.267	0.708
ARRB1	DVL2	9606.ENSP00000409581	9606.ENSP00000005340	0	0	0	0	0.062	0.32	0.6	0.409	0.829
ARRB1	TGFBR3	9606.ENSP00000409581	9606.ENSP00000212355	0	0	0	0	0	0	0	0.433	0.433
ARRB1	MAPK1	9606.ENSP00000409581	9606.ENSP00000215832	0	0	0	0	0.062	0.525	0.9	0.627	0.981
ARRB1	NFKBIA	9606.ENSP00000409581	9606.ENSP00000216797	0	0	0	0	0.062	0.716	0	0.951	0.985
ARRB1	MAPK14	9606.ENSP00000409581	9606.ENSP00000229795	0	0	0	0	0	0.326	0	0.244	0.469
ARRB1	NR3C1	9606.ENSP00000409581	9606.ENSP00000231509	0	0	0	0	0	0.27	0	0.456	0.586
ARRB1	KISS1R	9606.ENSP00000409581	9606.ENSP00000234371	0	0	0	0	0.06	0.173	0.8	0.468	0.906
ARRB1	MDM2	9606.ENSP00000409581	9606.ENSP00000258149	0	0	0	0	0	0.875	0	0.934	0.991
ARRB1	VWF	9606.ENSP00000409581	9606.ENSP00000261405	0	0	0	0	0.076	0	0.5	0	0.518
ARRB1	YY1	9606.ENSP00000409581	9606.ENSP00000262238	0	0	0	0	0	0.426	0	0.223	0.535
ARRB1	ITGA2B	9606.ENSP00000409581	9606.ENSP00000262407	0	0	0	0	0	0	0.5	0.049	0.504
ARRB1	SLC9A3R1	9606.ENSP00000409581	9606.ENSP00000262613	0	0	0	0	0.062	0.061	0	0.44	0.464
ARRB1	MAP2K2	9606.ENSP00000409581	9606.ENSP00000262948	0	0	0	0	0	0.157	0.9	0.09	0.916
ARRB1	MAPK3	9606.ENSP00000409581	9606.ENSP00000263025	0	0	0	0	0.062	0.525	0.9	0.595	0.979
ARRB1	EP300	9606.ENSP00000409581	9606.ENSP00000263253	0	0	0	0	0	0.335	0	0.969	0.978
ARRB1	IQGAP1	9606.ENSP00000409581	9606.ENSP00000268182	0	0	0	0	0	0	0.3	0.209	0.422
ARRB1	TP53	9606.ENSP00000409581	9606.ENSP00000269305	0	0	0	0	0	0.334	0	0.462	0.627
ARRB1	EGFR	9606.ENSP00000409581	9606.ENSP00000275493	0	0	0	0	0.06	0.642	0	0.844	0.943
ARRB1	PPARG	9606.ENSP00000409581	9606.ENSP00000287820	0	0	0	0	0	0	0	0.428	0.428
ARRB1	CCR2	9606.ENSP00000409581	9606.ENSP00000292301	0	0	0	0	0	0.173	0.6	0.167	0.7
ARRB1	CCR5	9606.ENSP00000409581	9606.ENSP00000292303	0	0	0	0	0.06	0.37	0.9	0.831	0.988
ARRB1	CXCR1	9606.ENSP00000409581	9606.ENSP00000295683	0	0	0	0	0	0.173	0.9	0.226	0.93
ARRB1	CCR1	9606.ENSP00000409581	9606.ENSP00000296140	0	0	0	0	0.061	0.173	0.6	0.134	0.695
ARRB1	CCL11	9606.ENSP00000409581	9606.ENSP00000302234	0	0	0	0	0	0	0.9	0	0.9
ARRB1	MAP2K1	9606.ENSP00000409581	9606.ENSP00000302486	0	0	0	0	0	0.157	0.9	0.906	0.991
ARRB1	CXCL8	9606.ENSP00000409581	9606.ENSP00000306512	0	0	0	0	0	0	0.9	0.203	0.916
ARRB1	VAMP2	9606.ENSP00000409581	9606.ENSP00000314214	0	0	0	0	0.062	0	0.6	0.069	0.62
ARRB1	TLN1	9606.ENSP00000409581	9606.ENSP00000316029	0	0	0	0	0	0	0.5	0.111	0.536
ARRB1	CXCR2	9606.ENSP00000409581	9606.ENSP00000319635	0	0	0	0	0	0.37	0.9	0.807	0.986
ARRB1	PPP2R1A	9606.ENSP00000409581	9606.ENSP00000324804	0	0	0	0	0	0	0.9	0.116	0.907
ARRB1	LIMK1	9606.ENSP00000409581	9606.ENSP00000336740	0	0	0	0	0.062	0.291	0	0.192	0.415
ARRB1	CTNNB1	9606.ENSP00000409581	9606.ENSP00000344456	0	0	0	0	0.063	0	0	0.705	0.713
ARRB1	E2F1	9606.ENSP00000409581	9606.ENSP00000345571	0	0	0	0	0.065	0	0	0.695	0.703
ARRB1	FN1	9606.ENSP00000409581	9606.ENSP00000346839	0	0	0	0	0	0	0.5	0.218	0.592
ARRB1	FXR1	9606.ENSP00000409581	9606.ENSP00000350170	0	0	0	0	0	0	0.6	0.044	0.601
ARRB1	CX3CR1	9606.ENSP00000409581	9606.ENSP00000351059	0	0	0	0	0.062	0	0.6	0.066	0.618
ARRB1	MAPK10	9606.ENSP00000409581	9606.ENSP00000352157	0	0	0	0	0.062	0.63	0	0.756	0.908
ARRB1	BECN1	9606.ENSP00000409581	9606.ENSP00000355231	0	0	0	0	0	0	0	0.814	0.814
ARRB1	OPN4	9606.ENSP00000409581	9606.ENSP00000361141	0	0	0	0	0.064	0.173	0	0.735	0.777
ARRB1	DNM1	9606.ENSP00000409581	9606.ENSP00000362014	0	0	0	0	0.065	0	0.9	0.329	0.931
ARRB1	OR2W1	9606.ENSP00000409581	9606.ENSP00000366380	0	0	0	0	0	0	0.6	0	0.6
ARRB1	RTF1	9606.ENSP00000409581	9606.ENSP00000374280	0	0	0	0	0	0.681	0	0.055	0.685
ARRB1	NOLC1	9606.ENSP00000409581	9606.ENSP00000385410	0	0	0	0	0	0.679	0	0.309	0.768
ARRB1	CXCR4	9606.ENSP00000409581	9606.ENSP00000386884	0	0	0	0	0.062	0.173	0.9	0.841	0.986
ARRB1	CREB1	9606.ENSP00000409581	9606.ENSP00000387699	0	0	0	0	0.062	0	0	0.715	0.721
ARRB1	GLI2	9606.ENSP00000409581	9606.ENSP00000390436	0	0	0	0	0.062	0.078	0.8	0.142	0.831
ARRB1	MAPK9	9606.ENSP00000409581	9606.ENSP00000394560	0	0	0	0	0.062	0.433	0	0.152	0.51
ARRB1	ESR1	9606.ENSP00000409581	9606.ENSP00000405330	0	0	0	0	0.052	0.042	0	0.919	0.92
ARRB1	HIF1A	9606.ENSP00000409581	9606.ENSP00000437955	0	0	0	0	0	0.305	0	0.223	0.437
ARRB1	MYC	9606.ENSP00000409581	9606.ENSP00000479618	0	0	0	0	0	0	0	0.457	0.457
ARRB1	YAP1	9606.ENSP00000409581	9606.ENSP00000478927	0	0	0	0	0	0.06	0	0.457	0.468
ARRB1	ITGB3	9606.ENSP00000409581	9606.ENSP00000452786	0	0	0	0	0.049	0	0.5	0.042	0.504
ARRB1	TRAF6	9606.ENSP00000409581	9606.ENSP00000433623	0	0	0	0	0.062	0.581	0	0.193	0.655
ARRB1	CCL4	9606.ENSP00000409581	9606.ENSP00000482259	0	0	0	0	0	0	0.9	0.103	0.906
ARRB1	PPP2CA	9606.ENSP00000409581	9606.ENSP00000418447	0	0	0	0	0	0.132	0.9	0.122	0.917
ARRB1	CCR3	9606.ENSP00000409581	9606.ENSP00000441600	0	0	0	0	0.063	0.173	0.9	0.108	0.921
ASF1A	SIRT1	9606.ENSP00000229595	9606.ENSP00000212015	0	0	0	0	0.125	0.247	0	0.647	0.747
ASF1A	SUPT16H	9606.ENSP00000229595	9606.ENSP00000216297	0	0	0	0	0.088	0.184	0	0.705	0.761
ASF1A	E2F1	9606.ENSP00000229595	9606.ENSP00000345571	0	0	0	0	0.107	0.273	0	0.161	0.407
ASF1A	CUL1	9606.ENSP00000229595	9606.ENSP00000326804	0	0	0	0	0.198	0.27	0	0.174	0.474
ASF1A	CDK1	9606.ENSP00000229595	9606.ENSP00000378699	0	0	0	0	0.377	0.166	0	0.087	0.484
ASF1A	TBP	9606.ENSP00000229595	9606.ENSP00000375942	0	0	0	0	0.074	0.145	0	0.414	0.496
ASF1A	HDAC2	9606.ENSP00000229595	9606.ENSP00000430432	0	0	0	0	0.195	0.124	0	0.352	0.503
ASF1A	SMARCC1	9606.ENSP00000229595	9606.ENSP00000254480	0	0	0	0	0.098	0.426	0	0.123	0.507
ASF1A	CREBBP	9606.ENSP00000229595	9606.ENSP00000262367	0	0	0	0	0.162	0.181	0	0.344	0.511
ASF1A	ATAD2	9606.ENSP00000229595	9606.ENSP00000287394	0	0	0	0	0.072	0.283	0	0.327	0.513
ASF1A	MYC	9606.ENSP00000229595	9606.ENSP00000479618	0	0	0	0	0.055	0.273	0	0.357	0.519
ASF1A	CCNA2	9606.ENSP00000229595	9606.ENSP00000274026	0	0	0	0	0.237	0.296	0	0.181	0.522
ASF1A	SMARCB1	9606.ENSP00000229595	9606.ENSP00000263121	0	0	0	0	0.088	0.354	0	0.261	0.527
ASF1A	POLR2A	9606.ENSP00000229595	9606.ENSP00000480158	0	0	0	0	0.091	0.299	0	0.344	0.546
ASF1A	HDAC1	9606.ENSP00000229595	9606.ENSP00000362649	0	0	0	0	0.118	0.124	0	0.479	0.562
ASF1A	LIG1	9606.ENSP00000229595	9606.ENSP00000263274	0	0	0	0	0.48	0.056	0	0.239	0.594
ASF1A	CHD1	9606.ENSP00000229595	9606.ENSP00000483667	0	0	0	0	0.106	0.173	0	0.534	0.625
ASF1A	KAT2B	9606.ENSP00000229595	9606.ENSP00000263754	0	0	0	0	0.065	0.252	0	0.517	0.632
ASF1A	SMARCA4	9606.ENSP00000229595	9606.ENSP00000395654	0	0	0	0	0.094	0.51	0	0.385	0.703
ASF1A	CTNNB1	9606.ENSP00000229595	9606.ENSP00000344456	0	0	0	0	0.063	0	0	0.701	0.708
ASF1A	SSRP1	9606.ENSP00000229595	9606.ENSP00000278412	0	0	0	0	0.266	0.104	0	0.631	0.737
ASF1A	RIF1	9606.ENSP00000229595	9606.ENSP00000243326	0	0	0	0	0.092	0.747	0	0	0.76
ASF1A	EP300	9606.ENSP00000229595	9606.ENSP00000263253	0	0	0	0	0.062	0.379	0	0.628	0.765
ASF1A	MCM6	9606.ENSP00000229595	9606.ENSP00000264156	0	0	0	0	0.272	0.702	0	0.35	0.847
ASF1A	RB1	9606.ENSP00000229595	9606.ENSP00000267163	0	0	0	0	0.167	0	0.9	0.113	0.919
ASF1A	MCM7	9606.ENSP00000229595	9606.ENSP00000307288	0	0	0	0	0.669	0.529	0	0.53	0.92
ASF1A	TP53	9606.ENSP00000229595	9606.ENSP00000269305	0	0	0	0	0.062	0.27	0.9	0.233	0.94
ASF1A	HIST1H4F	9606.ENSP00000229595	9606.ENSP00000244537	0	0	0	0	0.065	0.981	0	0.437	0.989
ASF1A	UBN1	9606.ENSP00000229595	9606.ENSP00000379894	0	0	0	0	0.049	0.877	0.8	0.923	0.997
ASF1A	NASP	9606.ENSP00000229595	9606.ENSP00000255120	0	0	0	0	0.523	0.968	0	0.848	0.997
ASH1L	HIST1H4F	9606.ENSP00000376204	9606.ENSP00000244537	0	0	0	0	0.049	0.172	0	0.307	0.406
ASH1L	CREBBP	9606.ENSP00000376204	9606.ENSP00000262367	0	0	0	0	0.108	0.369	0	0.461	0.67
ASH1L	EP300	9606.ENSP00000376204	9606.ENSP00000263253	0	0	0	0	0.125	0.369	0	0.459	0.675
ASH1L	EED	9606.ENSP00000376204	9606.ENSP00000263360	0	0	0	0	0	0.259	0	0.41	0.544
ASH1L	CD14	9606.ENSP00000376204	9606.ENSP00000304236	0	0	0	0	0	0	0	0.407	0.407
ASH1L	PCM1	9606.ENSP00000376204	9606.ENSP00000327077	0	0	0	0	0.654	0	0	0	0.654
ASH1L	KDM4A	9606.ENSP00000376204	9606.ENSP00000361473	0	0	0	0	0.063	0.071	0	0.429	0.46
ASH1L	HDAC1	9606.ENSP00000376204	9606.ENSP00000362649	0.044	0	0	0	0.062	0.17	0	0.425	0.514
ASH1L	HDAC2	9606.ENSP00000376204	9606.ENSP00000430432	0.044	0	0	0	0.062	0.17	0	0.326	0.432
ASH1L	SMARCA4	9606.ENSP00000376204	9606.ENSP00000395654	0	0	0	0.539	0.108	0.153	0	0.624	0.433
ASH1L	CHD1	9606.ENSP00000376204	9606.ENSP00000483667	0	0	0	0	0.152	0.153	0	0.362	0.502
ASNS	NFE2L2	9606.ENSP00000175506	9606.ENSP00000380252	0	0	0	0	0	0	0	0.432	0.432
ASNS	SLC3A2	9606.ENSP00000175506	9606.ENSP00000367123	0	0	0	0	0.15	0	0	0.443	0.507
ASNS	PPP1R15A	9606.ENSP00000175506	9606.ENSP00000200453	0	0	0	0	0	0	0	0.561	0.561
ASNS	ATF3	9606.ENSP00000175506	9606.ENSP00000344352	0	0	0	0	0.062	0	0	0.687	0.694
ASNS	GLUL	9606.ENSP00000175506	9606.ENSP00000307900	0.167	0	0	0	0.097	0	0	0.76	0.803
ASNS	GMPS	9606.ENSP00000175506	9606.ENSP00000419851	0.08	0	0	0	0.187	0	0	0.762	0.806
ASNS	CEBPB	9606.ENSP00000175506	9606.ENSP00000305422	0	0	0	0	0	0	0.9	0.549	0.953
ASNS	ATF4	9606.ENSP00000175506	9606.ENSP00000336790	0	0	0	0	0.097	0	0.9	0.671	0.967
ATAD2	TFAP2C	9606.ENSP00000287394	9606.ENSP00000201031	0	0	0	0	0.049	0	0.65	0	0.652
ATAD2	SUPT16H	9606.ENSP00000287394	9606.ENSP00000216297	0	0	0	0	0.19	0.66	0	0.319	0.796
ATAD2	CCND1	9606.ENSP00000287394	9606.ENSP00000227507	0	0	0	0	0	0	0	0.401	0.401
ATAD2	GMNN	9606.ENSP00000287394	9606.ENSP00000230056	0	0	0	0	0.535	0	0	0.231	0.627
ATAD2	HIST1H4F	9606.ENSP00000287394	9606.ENSP00000244537	0	0	0	0	0	0.842	0	0.855	0.976
ATAD2	KAT2B	9606.ENSP00000287394	9606.ENSP00000263754	0	0	0	0	0.112	0.061	0	0.359	0.419
ATAD2	MCM6	9606.ENSP00000287394	9606.ENSP00000264156	0	0	0	0	0.584	0.078	0	0.15	0.646
ATAD2	CCNA2	9606.ENSP00000287394	9606.ENSP00000274026	0	0	0	0	0.784	0.076	0	0.204	0.827
ATAD2	SSRP1	9606.ENSP00000287394	9606.ENSP00000278412	0	0	0	0	0.177	0.57	0	0.293	0.727
ATAD2	MCM7	9606.ENSP00000287394	9606.ENSP00000307288	0	0	0	0	0.27	0.118	0	0.253	0.477
ATAD2	PSMD2	9606.ENSP00000287394	9606.ENSP00000310129	0	0	0	0	0.162	0.347	0	0.144	0.49
ATAD2	PSMD1	9606.ENSP00000287394	9606.ENSP00000309474	0	0	0	0	0.184	0.346	0	0.143	0.502
ATAD2	EZH2	9606.ENSP00000287394	9606.ENSP00000320147	0	0	0	0	0.355	0.057	0	0.258	0.509
ATAD2	SMARCA4	9606.ENSP00000287394	9606.ENSP00000395654	0	0	0	0	0.183	0.212	0	0.322	0.525
ATAD2	ITGA7	9606.ENSP00000287394	9606.ENSP00000452120	0	0	0	0	0.063	0	0	0.562	0.572
ATAD2	BAZ2A	9606.ENSP00000287394	9606.ENSP00000446880	0	0	0	0	0.062	0.143	0	0.515	0.576
ATAD2	TOP1	9606.ENSP00000287394	9606.ENSP00000354522	0	0	0	0	0.084	0.105	0	0.544	0.594
ATAD2	CDKN3	9606.ENSP00000287394	9606.ENSP00000335357	0	0	0	0	0.635	0	0	0.046	0.636
ATAD2	TFAP2A	9606.ENSP00000287394	9606.ENSP00000368924	0	0	0	0	0.072	0	0.65	0	0.661
ATAD2	E2F1	9606.ENSP00000287394	9606.ENSP00000345571	0	0	0	0	0.213	0.282	0	0.45	0.662
ATAD2	KIF2C	9606.ENSP00000287394	9606.ENSP00000361298	0	0	0	0	0.616	0.071	0	0.143	0.668
ATAD2	KIF20A	9606.ENSP00000287394	9606.ENSP00000378356	0	0	0	0	0.592	0.071	0	0.195	0.669
ATAD2	HMMR	9606.ENSP00000287394	9606.ENSP00000377492	0	0	0	0	0.686	0	0	0.09	0.702
ATAD2	MYC	9606.ENSP00000287394	9606.ENSP00000479618	0	0	0	0	0.098	0.279	0	0.661	0.76
ATAD2	KIF15	9606.ENSP00000287394	9606.ENSP00000324020	0	0	0	0	0.664	0.071	0	0.372	0.786
ATAD2	CDK1	9606.ENSP00000287394	9606.ENSP00000378699	0	0	0	0	0.785	0.101	0	0.14	0.819
ATAD2	ESR1	9606.ENSP00000287394	9606.ENSP00000405330	0	0	0	0	0	0.276	0.8	0.829	0.973
ATF1	CAMK1G	9606.ENSP00000262053	9606.ENSP00000009105	0	0	0	0	0	0.058	0.6	0.058	0.614
ATF1	MAPK14	9606.ENSP00000262053	9606.ENSP00000229795	0	0	0	0	0	0	0.9	0.293	0.926
ATF1	EGR1	9606.ENSP00000262053	9606.ENSP00000239938	0	0	0	0	0.065	0.062	0.65	0.169	0.711
ATF1	HNF1A	9606.ENSP00000262053	9606.ENSP00000257555	0	0	0	0	0	0	0	0.418	0.418
ATF1	JUNB	9606.ENSP00000262053	9606.ENSP00000303315	0	0	0	0	0	0.284	0	0.213	0.412
ATF1	NFIL3	9606.ENSP00000262053	9606.ENSP00000297689	0	0	0	0	0	0.443	0	0.067	0.458
ATF1	MAPK11	9606.ENSP00000262053	9606.ENSP00000333685	0	0	0	0	0	0	0	0.536	0.536
ATF1	JUN	9606.ENSP00000262053	9606.ENSP00000360266	0	0	0	0	0	0.42	0	0.342	0.602
ATF1	TCF12	9606.ENSP00000262053	9606.ENSP00000388940	0	0	0	0	0	0	0.6	0.102	0.625
ATF1	REST	9606.ENSP00000262053	9606.ENSP00000311816	0	0	0	0	0	0.062	0.65	0.045	0.659
ATF1	PRKACA	9606.ENSP00000262053	9606.ENSP00000309591	0	0	0	0	0.062	0.213	0.6	0.068	0.687
ATF1	EP300	9606.ENSP00000262053	9606.ENSP00000263253	0	0	0	0	0	0.08	0.6	0.236	0.694
ATF1	CREBBP	9606.ENSP00000262053	9606.ENSP00000262367	0	0	0	0	0	0.299	0	0.734	0.806
ATF1	CREB5	9606.ENSP00000262053	9606.ENSP00000350359	0	0	0	0	0	0	0.8	0.149	0.822
ATF1	ATF4	9606.ENSP00000262053	9606.ENSP00000336790	0	0	0	0	0.062	0.182	0.8	0.048	0.834
ATF1	CREB3	9606.ENSP00000262053	9606.ENSP00000342136	0	0	0	0	0	0.061	0.8	0.245	0.845
ATF1	CREB1	9606.ENSP00000262053	9606.ENSP00000387699	0	0	0	0.958	0	0.633	0.8	0.863	0.926
ATF1	ATF2	9606.ENSP00000262053	9606.ENSP00000264110	0	0	0	0	0.067	0.46	0.8	0.422	0.934
ATF2	CAMK1G	9606.ENSP00000264110	9606.ENSP00000009105	0	0	0	0	0	0	0.6	0.083	0.617
ATF2	MAPK1	9606.ENSP00000264110	9606.ENSP00000215832	0	0	0	0	0.062	0.786	0.9	0.536	0.989
ATF2	IL2	9606.ENSP00000264110	9606.ENSP00000226730	0	0	0	0	0	0	0.9	0.138	0.91
ATF2	CCND1	9606.ENSP00000264110	9606.ENSP00000227507	0	0	0	0	0	0.27	0.9	0.334	0.947
ATF2	IFNG	9606.ENSP00000264110	9606.ENSP00000229135	0	0	0	0	0.049	0	0.9	0.186	0.915
ATF2	MAPK14	9606.ENSP00000264110	9606.ENSP00000229795	0	0	0	0	0	0.942	0.9	0.616	0.997
ATF2	IL4	9606.ENSP00000264110	9606.ENSP00000231449	0	0	0	0	0	0	0.9	0.152	0.911
ATF2	NR3C1	9606.ENSP00000264110	9606.ENSP00000231509	0	0	0	0	0.062	0.082	0.9	0.172	0.919
ATF2	DUSP1	9606.ENSP00000264110	9606.ENSP00000239223	0	0	0	0	0.063	0.345	0	0.443	0.628
ATF2	EGR1	9606.ENSP00000264110	9606.ENSP00000239938	0	0	0	0	0	0.345	0.65	0.324	0.831
ATF2	SNAI1	9606.ENSP00000264110	9606.ENSP00000244050	0	0	0	0	0	0	0.65	0.214	0.713
ATF2	IRF1	9606.ENSP00000264110	9606.ENSP00000245414	0	0	0	0	0.062	0	0.9	0.137	0.912
ATF2	BMP4	9606.ENSP00000264110	9606.ENSP00000245451	0	0	0	0	0	0	0.9	0.049	0.9
ATF2	FOXA1	9606.ENSP00000264110	9606.ENSP00000250448	0	0	0	0	0	0.057	0.6	0.099	0.63
ATF2	JUND	9606.ENSP00000264110	9606.ENSP00000252818	0	0	0	0.58	0.065	0.803	0.9	0.438	0.983
ATF2	SMARCC1	9606.ENSP00000264110	9606.ENSP00000254480	0	0	0	0	0	0	0.9	0	0.9
ATF2	YY1	9606.ENSP00000264110	9606.ENSP00000262238	0	0	0	0	0.062	0.365	0	0.232	0.502
ATF2	CREBBP	9606.ENSP00000264110	9606.ENSP00000262367	0	0	0	0	0.063	0.757	0.9	0.481	0.986
ATF2	MAPK3	9606.ENSP00000264110	9606.ENSP00000263025	0	0	0	0	0.062	0.6	0.9	0.441	0.976
ATF2	SMARCB1	9606.ENSP00000264110	9606.ENSP00000263121	0	0	0	0	0	0.065	0.9	0.058	0.904
ATF2	EP300	9606.ENSP00000264110	9606.ENSP00000263253	0	0	0	0	0.063	0.5	0.9	0.683	0.983
ATF2	EED	9606.ENSP00000264110	9606.ENSP00000263360	0	0	0	0	0	0.27	0.65	0	0.733
ATF2	KAT2B	9606.ENSP00000264110	9606.ENSP00000263754	0	0	0	0	0.062	0.056	0.9	0.223	0.922
ATF2	TRAF6	9606.ENSP00000264110	9606.ENSP00000433623	0	0	0	0	0	0.244	0	0.261	0.417
ATF2	ELAVL1	9606.ENSP00000264110	9606.ENSP00000385269	0	0	0	0	0.062	0	0	0.445	0.457
ATF2	MAP2K1	9606.ENSP00000264110	9606.ENSP00000302486	0	0	0	0	0.062	0.141	0	0.393	0.468
ATF2	SUMO1	9606.ENSP00000264110	9606.ENSP00000376077	0	0	0	0	0.078	0.434	0	0.073	0.474
ATF2	HDAC4	9606.ENSP00000264110	9606.ENSP00000264606	0	0	0	0	0.062	0.363	0	0.296	0.543
ATF2	TLE1	9606.ENSP00000264110	9606.ENSP00000365682	0	0	0	0	0	0.345	0	0.356	0.56
ATF2	LEF1	9606.ENSP00000264110	9606.ENSP00000265165	0	0	0	0	0	0.134	0	0.545	0.589
ATF2	SS18	9606.ENSP00000264110	9606.ENSP00000414516	0	0	0	0	0	0.283	0	0.473	0.606
ATF2	PTP4A1	9606.ENSP00000264110	9606.ENSP00000359685	0	0	0	0	0.065	0	0	0.605	0.614
ATF2	CBX4	9606.ENSP00000264110	9606.ENSP00000269397	0	0	0	0	0	0	0.65	0.054	0.654
ATF2	GATA3	9606.ENSP00000264110	9606.ENSP00000368632	0	0	0	0	0.062	0.066	0.6	0.133	0.655
ATF2	TCF12	9606.ENSP00000264110	9606.ENSP00000388940	0	0	0	0	0	0.146	0.6	0.076	0.656
ATF2	MTA3	9606.ENSP00000264110	9606.ENSP00000383973	0	0	0	0	0	0.078	0.65	0.087	0.679
ATF2	REST	9606.ENSP00000264110	9606.ENSP00000311816	0	0	0	0	0.062	0.062	0.65	0.09	0.682
ATF2	CEBPB	9606.ENSP00000264110	9606.ENSP00000305422	0	0	0	0	0	0.482	0	0.428	0.691
ATF2	PRKACA	9606.ENSP00000264110	9606.ENSP00000309591	0	0	0	0	0.062	0.213	0.6	0.142	0.712
ATF2	ATF3	9606.ENSP00000264110	9606.ENSP00000344352	0	0	0	0.671	0	0.683	0	0.402	0.723
ATF2	CREM	9606.ENSP00000264110	9606.ENSP00000265372	0	0	0	0	0.062	0	0.6	0.325	0.724
ATF2	HDAC2	9606.ENSP00000264110	9606.ENSP00000430432	0	0	0	0	0.062	0.178	0.65	0.173	0.747
ATF2	EZH2	9606.ENSP00000264110	9606.ENSP00000320147	0	0	0	0	0	0.281	0.65	0.09	0.751
ATF2	HDAC1	9606.ENSP00000264110	9606.ENSP00000362649	0	0	0	0	0.062	0.178	0.65	0.237	0.766
ATF2	PPARG	9606.ENSP00000264110	9606.ENSP00000287820	0	0	0	0	0	0.082	0.65	0.348	0.772
ATF2	ATF7	9606.ENSP00000264110	9606.ENSP00000399465	0	0	0	0.942	0	0.785	0	0.623	0.792
ATF2	FOSL2	9606.ENSP00000264110	9606.ENSP00000264716	0	0	0	0.595	0	0.78	0	0.172	0.792
ATF2	TP53	9606.ENSP00000264110	9606.ENSP00000269305	0	0	0	0	0	0	0.6	0.536	0.806
ATF2	ATF4	9606.ENSP00000264110	9606.ENSP00000336790	0	0	0	0	0	0.283	0.8	0.203	0.875
ATF2	CREB3	9606.ENSP00000264110	9606.ENSP00000342136	0	0	0	0	0	0	0.8	0.459	0.887
ATF2	POLR2A	9606.ENSP00000264110	9606.ENSP00000480158	0	0	0	0	0	0	0.9	0.065	0.902
ATF2	GTF3A	9606.ENSP00000264110	9606.ENSP00000370532	0	0	0	0	0	0.062	0.9	0.061	0.904
ATF2	SMAD1	9606.ENSP00000264110	9606.ENSP00000426568	0	0	0	0	0.056	0.062	0.9	0.082	0.907
ATF2	IRF2	9606.ENSP00000264110	9606.ENSP00000377218	0	0	0	0	0	0	0.9	0.122	0.908
ATF2	GATA4	9606.ENSP00000264110	9606.ENSP00000334458	0	0	0	0	0.062	0.066	0.9	0.102	0.91
ATF2	BMPR2	9606.ENSP00000264110	9606.ENSP00000363708	0	0	0	0	0.063	0.064	0.9	0.111	0.911
ATF2	SMARCA4	9606.ENSP00000264110	9606.ENSP00000395654	0	0	0	0	0	0.113	0.9	0.163	0.919
ATF2	BRCA1	9606.ENSP00000264110	9606.ENSP00000418960	0	0	0	0	0	0.182	0.9	0.15	0.924
ATF2	ESR1	9606.ENSP00000264110	9606.ENSP00000405330	0	0	0	0	0	0.082	0.9	0.239	0.924
ATF2	RELA	9606.ENSP00000264110	9606.ENSP00000384273	0	0	0	0	0	0	0.9	0.296	0.926
ATF2	IFNB1	9606.ENSP00000264110	9606.ENSP00000369581	0	0	0	0	0	0	0.9	0.391	0.936
ATF2	RB1	9606.ENSP00000264110	9606.ENSP00000267163	0	0	0	0	0.106	0.505	0.9	0.064	0.953
ATF2	SMAD4	9606.ENSP00000264110	9606.ENSP00000341551	0	0	0	0	0.097	0.285	0.9	0.453	0.96
ATF2	FOS	9606.ENSP00000264110	9606.ENSP00000306245	0	0	0	0.568	0	0.894	0.6	0.702	0.969
ATF2	CREB5	9606.ENSP00000264110	9606.ENSP00000350359	0	0	0	0.885	0	0.872	0.8	0.372	0.974
ATF2	SMAD3	9606.ENSP00000264110	9606.ENSP00000332973	0	0	0	0	0.062	0.285	0.9	0.7	0.977
ATF2	MAPK10	9606.ENSP00000264110	9606.ENSP00000352157	0	0	0	0	0.062	0.595	0.9	0.56	0.981
ATF2	JUNB	9606.ENSP00000264110	9606.ENSP00000303315	0	0	0	0.571	0.065	0.86	0.9	0.269	0.987
ATF2	JDP2	9606.ENSP00000264110	9606.ENSP00000267569	0	0	0	0.657	0	0.875	0.9	0.39	0.988
ATF2	CREB1	9606.ENSP00000264110	9606.ENSP00000387699	0	0	0	0	0.063	0.272	0.9	0.889	0.991
ATF2	MAPK11	9606.ENSP00000264110	9606.ENSP00000333685	0	0	0	0	0	0.847	0.9	0.554	0.992
ATF2	MAPK9	9606.ENSP00000264110	9606.ENSP00000394560	0	0	0	0	0.062	0.898	0.9	0.556	0.995
ATF2	MAPK8	9606.ENSP00000264110	9606.ENSP00000378974	0	0	0	0	0.062	0.919	0.9	0.541	0.996
ATF2	JUN	9606.ENSP00000264110	9606.ENSP00000360266	0	0	0	0.576	0.065	0.984	0.9	0.989	0.999
ATF3	PPP1R15A	9606.ENSP00000344352	9606.ENSP00000200453	0	0	0	0	0.603	0	0	0.69	0.872
ATF3	GADD45B	9606.ENSP00000344352	9606.ENSP00000215631	0	0	0	0	0.179	0	0	0.595	0.654
ATF3	MAPK1	9606.ENSP00000344352	9606.ENSP00000215832	0	0	0	0	0	0.248	0	0.311	0.46
ATF3	NFKBIA	9606.ENSP00000344352	9606.ENSP00000216797	0	0	0	0	0.099	0.056	0	0.442	0.484
ATF3	CCL2	9606.ENSP00000344352	9606.ENSP00000225831	0	0	0	0	0.081	0	0	0.455	0.478
ATF3	NFKB1	9606.ENSP00000344352	9606.ENSP00000226574	0	0	0	0	0.081	0.297	0	0.439	0.606
ATF3	CCND1	9606.ENSP00000344352	9606.ENSP00000227507	0	0	0	0	0	0	0	0.43	0.43
ATF3	MAPK14	9606.ENSP00000344352	9606.ENSP00000229795	0	0	0	0	0	0.248	0	0.342	0.484
ATF3	DUSP1	9606.ENSP00000344352	9606.ENSP00000239223	0	0	0	0	0.226	0.139	0	0.568	0.687
ATF3	EGR1	9606.ENSP00000344352	9606.ENSP00000239938	0	0	0	0	0.254	0.062	0	0.716	0.784
ATF3	EGR2	9606.ENSP00000344352	9606.ENSP00000242480	0	0	0	0	0.176	0.062	0	0.512	0.59
ATF3	IRF1	9606.ENSP00000344352	9606.ENSP00000245414	0	0	0	0	0.066	0	0	0.455	0.469
ATF3	FOSB	9606.ENSP00000344352	9606.ENSP00000245919	0	0	0	0.785	0.333	0	0	0.666	0.427
ATF3	GADD45G	9606.ENSP00000344352	9606.ENSP00000252506	0	0	0	0	0.065	0	0	0.391	0.406
ATF3	JUND	9606.ENSP00000344352	9606.ENSP00000252818	0	0	0	0	0.065	0.599	0	0.937	0.974
ATF3	MDM2	9606.ENSP00000344352	9606.ENSP00000258149	0	0	0	0	0	0.836	0	0.724	0.952
ATF3	SMAD2	9606.ENSP00000344352	9606.ENSP00000262160	0	0	0	0	0	0.33	0	0.309	0.517
ATF3	CREBBP	9606.ENSP00000344352	9606.ENSP00000262367	0	0	0	0	0.049	0.281	0	0.275	0.461
ATF3	TCF3	9606.ENSP00000344352	9606.ENSP00000262965	0	0	0	0	0	0.146	0	0.502	0.557
ATF3	MAPK3	9606.ENSP00000344352	9606.ENSP00000263025	0	0	0	0	0	0.248	0	0.402	0.531
ATF3	EP300	9606.ENSP00000344352	9606.ENSP00000263253	0	0	0	0	0.049	0.056	0	0.394	0.408
ATF3	IL1B	9606.ENSP00000344352	9606.ENSP00000263341	0	0	0	0	0.105	0	0	0.492	0.526
ATF3	HDAC4	9606.ENSP00000344352	9606.ENSP00000264606	0	0	0	0	0.062	0.363	0	0.211	0.488
ATF3	STAT3	9606.ENSP00000344352	9606.ENSP00000264657	0	0	0	0	0.062	0.492	0	0.558	0.771
ATF3	FOSL2	9606.ENSP00000344352	9606.ENSP00000264716	0	0	0	0.777	0.41	0.275	0	0.619	0.614
ATF3	CREM	9606.ENSP00000344352	9606.ENSP00000265372	0	0	0	0	0.076	0	0	0.539	0.556
ATF3	TP53	9606.ENSP00000344352	9606.ENSP00000269305	0	0	0	0	0	0.835	0	0.851	0.974
ATF3	KLF10	9606.ENSP00000344352	9606.ENSP00000285407	0	0	0	0	0.082	0.062	0	0.392	0.43
ATF3	PPARG	9606.ENSP00000344352	9606.ENSP00000287820	0	0	0	0	0	0.082	0	0.433	0.458
ATF3	REL	9606.ENSP00000344352	9606.ENSP00000295025	0	0	0	0	0.064	0	0	0.466	0.478
ATF3	NFIL3	9606.ENSP00000344352	9606.ENSP00000297689	0	0	0	0	0.171	0.078	0	0.404	0.505
ATF3	JUNB	9606.ENSP00000344352	9606.ENSP00000303315	0	0	0	0	0.454	0.749	0	0.682	0.952
ATF3	CEBPB	9606.ENSP00000344352	9606.ENSP00000305422	0	0	0	0	0.372	0.518	0.8	0.751	0.982
ATF3	FOS	9606.ENSP00000344352	9606.ENSP00000306245	0	0	0	0.764	0.854	0.271	0	0.803	0.91
ATF3	CXCL8	9606.ENSP00000344352	9606.ENSP00000306512	0	0	0	0	0.1	0	0	0.458	0.492
ATF3	CASP3	9606.ENSP00000344352	9606.ENSP00000311032	0	0	0	0	0	0	0	0.504	0.504
ATF3	EGR3	9606.ENSP00000344352	9606.ENSP00000318057	0	0	0	0	0.093	0.062	0	0.421	0.464
ATF3	EZH2	9606.ENSP00000344352	9606.ENSP00000320147	0	0	0	0	0	0.345	0	0.253	0.49
ATF3	SOX11	9606.ENSP00000344352	9606.ENSP00000322568	0	0	0	0	0	0.124	0	0.483	0.528
ATF3	SP1	9606.ENSP00000344352	9606.ENSP00000329357	0	0	0	0	0	0.062	0	0.48	0.492
ATF3	SMAD3	9606.ENSP00000344352	9606.ENSP00000332973	0	0	0	0	0	0.528	0.9	0.946	0.997
ATF3	ATF4	9606.ENSP00000344352	9606.ENSP00000336790	0	0	0	0	0.063	0.704	0.8	0.712	0.981
ATF3	SMAD4	9606.ENSP00000344352	9606.ENSP00000341551	0	0	0	0	0	0.062	0.9	0.835	0.983
ATF3	CREB3	9606.ENSP00000344352	9606.ENSP00000342136	0	0	0	0	0	0.271	0	0.293	0.462
ATF3	GCLM	9606.ENSP00000344352	9606.ENSP00000359258	0	0	0	0	0.062	0	0	0.388	0.402
ATF3	ZFP36	9606.ENSP00000344352	9606.ENSP00000469647	0	0	0	0	0.211	0	0	0.273	0.402
ATF3	ATF7	9606.ENSP00000344352	9606.ENSP00000399465	0	0	0	0.663	0	0.307	0	0.466	0.411
ATF3	MAPK10	9606.ENSP00000344352	9606.ENSP00000352157	0	0	0	0	0	0.243	0	0.286	0.436
ATF3	SUMO1	9606.ENSP00000344352	9606.ENSP00000376077	0	0	0	0	0	0.063	0	0.428	0.442
ATF3	NFYA	9606.ENSP00000344352	9606.ENSP00000345702	0	0	0	0	0	0	0	0.449	0.45
ATF3	MMP9	9606.ENSP00000344352	9606.ENSP00000361405	0	0	0	0	0.183	0	0	0.367	0.46
ATF3	TRAF6	9606.ENSP00000344352	9606.ENSP00000433623	0	0	0	0	0.062	0.244	0	0.306	0.465
ATF3	TLR4	9606.ENSP00000344352	9606.ENSP00000363089	0	0	0	0	0.062	0.056	0	0.458	0.478
ATF3	MAPK9	9606.ENSP00000344352	9606.ENSP00000394560	0	0	0	0	0	0.243	0	0.341	0.48
ATF3	HIF1A	9606.ENSP00000344352	9606.ENSP00000437955	0	0	0	0	0	0.144	0	0.42	0.482
ATF3	MAFB	9606.ENSP00000344352	9606.ENSP00000362410	0	0	0	0	0.063	0.29	0	0.298	0.492
ATF3	NFATC1	9606.ENSP00000344352	9606.ENSP00000389377	0	0	0	0	0.062	0.259	0	0.328	0.492
ATF3	RELA	9606.ENSP00000344352	9606.ENSP00000384273	0	0	0	0	0.062	0.27	0	0.321	0.494
ATF3	CDKN1A	9606.ENSP00000344352	9606.ENSP00000384849	0	0	0	0	0.162	0	0	0.435	0.507
ATF3	CEBPD	9606.ENSP00000344352	9606.ENSP00000386165	0	0	0	0	0.087	0.078	0	0.476	0.521
ATF3	PTGS2	9606.ENSP00000344352	9606.ENSP00000356438	0	0	0	0	0.12	0	0	0.49	0.533
ATF3	MAPK8	9606.ENSP00000344352	9606.ENSP00000378974	0	0	0	0	0	0.243	0	0.417	0.54
ATF3	NR4A3	9606.ENSP00000344352	9606.ENSP00000482027	0	0	0	0	0.179	0.146	0	0.402	0.544
ATF3	MYC	9606.ENSP00000344352	9606.ENSP00000479618	0	0	0	0	0.096	0.115	0	0.51	0.573
ATF3	STAT1	9606.ENSP00000344352	9606.ENSP00000354394	0	0	0	0	0	0.345	0	0.395	0.587
ATF3	KLF4	9606.ENSP00000344352	9606.ENSP00000363804	0	0	0	0	0.135	0.062	0	0.552	0.604
ATF3	HDAC2	9606.ENSP00000344352	9606.ENSP00000430432	0	0	0	0	0.049	0.182	0	0.545	0.615
ATF3	NR4A2	9606.ENSP00000344352	9606.ENSP00000344479	0	0	0	0	0.195	0.146	0	0.515	0.637
ATF3	SMARCA4	9606.ENSP00000344352	9606.ENSP00000395654	0	0	0	0	0	0.524	0	0.318	0.662
ATF3	NR4A1	9606.ENSP00000344352	9606.ENSP00000440864	0	0	0	0	0.258	0.146	0	0.568	0.702
ATF3	NFE2L2	9606.ENSP00000344352	9606.ENSP00000380252	0	0	0	0	0	0.322	0	0.671	0.768
ATF3	CREB1	9606.ENSP00000344352	9606.ENSP00000387699	0	0	0	0	0.063	0	0	0.815	0.82
ATF3	KLF6	9606.ENSP00000344352	9606.ENSP00000419923	0	0	0	0	0.689	0.062	0	0.55	0.857
ATF3	HDAC1	9606.ENSP00000344352	9606.ENSP00000362649	0	0	0	0	0.049	0.72	0	0.985	0.996
ATF3	JUN	9606.ENSP00000344352	9606.ENSP00000360266	0	0	0	0	0.861	0.923	0.9	0.994	0.999
ATF4	CAMK1G	9606.ENSP00000336790	9606.ENSP00000009105	0	0	0	0	0	0.099	0.6	0.129	0.658
ATF4	PPP1R15A	9606.ENSP00000336790	9606.ENSP00000200453	0	0	0	0	0.124	0	0.8	0.813	0.964
ATF4	MAPK1	9606.ENSP00000336790	9606.ENSP00000215832	0	0	0	0	0	0	0.6	0.143	0.642
ATF4	HOXA2	9606.ENSP00000336790	9606.ENSP00000222718	0	0	0	0	0	0	0	0.414	0.414
ATF4	CCL2	9606.ENSP00000336790	9606.ENSP00000225831	0	0	0	0	0	0	0.9	0.261	0.922
ATF4	MDM2	9606.ENSP00000336790	9606.ENSP00000258149	0	0	0	0	0	0.314	0	0.181	0.414
ATF4	NUP133	9606.ENSP00000336790	9606.ENSP00000261396	0	0	0	0	0	0	0	0.418	0.418
ATF4	CREBBP	9606.ENSP00000336790	9606.ENSP00000262367	0	0	0	0	0	0.808	0.8	0.435	0.976
ATF4	MAPK3	9606.ENSP00000336790	9606.ENSP00000263025	0	0	0	0	0	0	0.6	0.264	0.693
ATF4	EP300	9606.ENSP00000336790	9606.ENSP00000263253	0	0	0	0	0	0.756	0.8	0.432	0.969
ATF4	HDAC4	9606.ENSP00000336790	9606.ENSP00000264606	0	0	0	0	0	0	0	0.776	0.776
ATF4	STAT3	9606.ENSP00000336790	9606.ENSP00000264657	0	0	0	0	0	0.27	0	0.323	0.484
ATF4	FOSL2	9606.ENSP00000336790	9606.ENSP00000264716	0	0	0	0	0	0.058	0.9	0.217	0.919
ATF4	CREM	9606.ENSP00000336790	9606.ENSP00000265372	0	0	0	0	0.062	0.153	0.6	0.171	0.701
ATF4	TP53	9606.ENSP00000336790	9606.ENSP00000269305	0	0	0	0	0	0	0	0.431	0.431
ATF4	BATF	9606.ENSP00000336790	9606.ENSP00000286639	0	0	0	0	0	0.467	0	0.106	0.503
ATF4	PPARG	9606.ENSP00000336790	9606.ENSP00000287820	0	0	0	0	0.062	0.118	0	0.399	0.46
ATF4	CEBPB	9606.ENSP00000336790	9606.ENSP00000305422	0	0	0	0	0.085	0.664	0.8	0.666	0.976
ATF4	FOS	9606.ENSP00000336790	9606.ENSP00000306245	0	0	0	0	0.062	0.837	0	0.396	0.899
ATF4	CXCL8	9606.ENSP00000336790	9606.ENSP00000306512	0	0	0	0	0	0	0.9	0.243	0.921
ATF4	PRKACA	9606.ENSP00000336790	9606.ENSP00000309591	0	0	0	0	0	0	0.8	0	0.8
ATF4	CASP3	9606.ENSP00000336790	9606.ENSP00000311032	0	0	0	0	0	0	0	0.594	0.594
ATF4	CALR	9606.ENSP00000336790	9606.ENSP00000320866	0	0	0	0	0.062	0	0	0.474	0.485
ATF4	SQSTM1	9606.ENSP00000336790	9606.ENSP00000374455	0	0	0	0	0.062	0	0	0.39	0.403
ATF4	STX3	9606.ENSP00000336790	9606.ENSP00000338562	0	0	0	0	0	0	0	0.411	0.41
ATF4	BECN1	9606.ENSP00000336790	9606.ENSP00000355231	0	0	0	0	0	0	0	0.414	0.414
ATF4	HIF1A	9606.ENSP00000336790	9606.ENSP00000437955	0	0	0	0	0	0.182	0	0.442	0.524
ATF4	SATB2	9606.ENSP00000336790	9606.ENSP00000401112	0	0	0	0	0.062	0.182	0	0.489	0.574
ATF4	GCLM	9606.ENSP00000336790	9606.ENSP00000359258	0	0	0	0	0	0	0	0.604	0.604
ATF4	CEBPD	9606.ENSP00000336790	9606.ENSP00000386165	0	0	0	0	0.062	0.422	0	0.399	0.646
ATF4	CREB5	9606.ENSP00000336790	9606.ENSP00000350359	0	0	0	0	0	0.058	0.8	0.227	0.841
ATF4	CREB1	9606.ENSP00000336790	9606.ENSP00000387699	0	0	0	0	0.049	0.182	0.8	0.538	0.918
ATF4	CREB3	9606.ENSP00000336790	9606.ENSP00000342136	0	0	0	0	0	0.271	0.8	0.495	0.92
ATF4	JUN	9606.ENSP00000336790	9606.ENSP00000360266	0	0	0	0	0.064	0.756	0	0.741	0.936
ATF4	NFE2L2	9606.ENSP00000336790	9606.ENSP00000380252	0	0	0	0	0	0.869	0	0.81	0.974
ATF7	MAPK1	9606.ENSP00000399465	9606.ENSP00000215832	0	0	0	0	0	0.369	0	0.212	0.481
ATF7	MAPK14	9606.ENSP00000399465	9606.ENSP00000229795	0	0	0	0	0.062	0.369	0	0.342	0.576
ATF7	JUND	9606.ENSP00000399465	9606.ENSP00000252818	0	0	0	0.6	0.065	0.436	0	0.708	0.604
ATF7	TAF4	9606.ENSP00000399465	9606.ENSP00000252996	0	0	0	0	0.062	0.27	0	0.325	0.497
ATF7	MAPK3	9606.ENSP00000399465	9606.ENSP00000263025	0	0	0	0	0	0.369	0	0.213	0.482
ATF7	FOSL2	9606.ENSP00000399465	9606.ENSP00000264716	0	0	0	0.586	0	0.872	0	0.469	0.895
ATF7	JDP2	9606.ENSP00000399465	9606.ENSP00000267569	0	0	0	0	0	0.298	0	0.425	0.579
ATF7	JUNB	9606.ENSP00000399465	9606.ENSP00000303315	0	0	0	0.575	0.065	0.764	0	0.425	0.809
ATF7	FOS	9606.ENSP00000399465	9606.ENSP00000306245	0	0	0	0	0	0.874	0	0.561	0.942
ATF7	MAPK11	9606.ENSP00000399465	9606.ENSP00000333685	0	0	0	0	0.062	0.369	0	0.298	0.548
ATF7	CREB5	9606.ENSP00000399465	9606.ENSP00000350359	0	0	0	0.89	0	0.876	0	0.56	0.883
ATF7	PTP4A1	9606.ENSP00000399465	9606.ENSP00000359685	0	0	0	0	0.065	0.27	0	0.787	0.842
ATF7	JUN	9606.ENSP00000399465	9606.ENSP00000360266	0	0	0	0.6	0.065	0.851	0	0.715	0.896
ATF7	EHMT2	9606.ENSP00000399465	9606.ENSP00000364678	0	0	0	0	0	0.056	0	0.446	0.456
ATF7	TBP	9606.ENSP00000399465	9606.ENSP00000375942	0	0	0	0	0	0.063	0	0.436	0.449
ATF7	MAPK8	9606.ENSP00000399465	9606.ENSP00000378974	0	0	0	0	0	0.423	0	0.362	0.617
ATF7	CREB1	9606.ENSP00000399465	9606.ENSP00000387699	0	0	0	0	0.049	0.271	0	0.462	0.595
ATF7	MAPK9	9606.ENSP00000399465	9606.ENSP00000394560	0	0	0	0	0	0.378	0	0.475	0.66
ATF7	ZNF740	9606.ENSP00000399465	9606.ENSP00000409463	0	0	0	0	0	0.062	0	0.586	0.595
ATG12	SIRT1	9606.ENSP00000425107	9606.ENSP00000212015	0	0	0	0	0	0	0	0.523	0.523
ATG12	TSC2	9606.ENSP00000425107	9606.ENSP00000219476	0	0	0	0	0	0	0	0.64	0.64
ATG12	TP53	9606.ENSP00000425107	9606.ENSP00000269305	0	0	0	0	0	0	0	0.503	0.503
ATG12	CAMP	9606.ENSP00000425107	9606.ENSP00000296435	0	0	0	0	0	0	0	0.431	0.431
ATG12	NOD2	9606.ENSP00000425107	9606.ENSP00000300589	0	0	0	0	0	0	0.8	0.456	0.886
ATG12	CASP3	9606.ENSP00000425107	9606.ENSP00000311032	0	0	0	0	0	0.056	0	0.6	0.606
ATG12	TBK1	9606.ENSP00000425107	9606.ENSP00000329967	0	0	0	0	0.062	0.061	0	0.417	0.441
ATG12	PTK2	9606.ENSP00000425107	9606.ENSP00000341189	0	0	0	0	0	0.3	0	0.246	0.45
ATG12	PLSCR1	9606.ENSP00000425107	9606.ENSP00000345494	0	0	0	0	0	0.129	0	0.691	0.719
ATG12	BECN1	9606.ENSP00000425107	9606.ENSP00000355231	0	0	0	0	0.063	0.323	0.65	0.953	0.988
ATG12	ISG15	9606.ENSP00000425107	9606.ENSP00000368699	0	0	0	0	0.052	0	0	0.432	0.439
ATG12	DDX58	9606.ENSP00000425107	9606.ENSP00000369213	0	0	0	0	0	0.27	0.8	0.989	0.998
ATG12	SQSTM1	9606.ENSP00000425107	9606.ENSP00000374455	0	0	0	0	0.049	0.061	0.6	0.881	0.952
ATG12	SUMO1	9606.ENSP00000425107	9606.ENSP00000376077	0	0	0	0	0	0	0	0.445	0.445
ATG12	MAPK8	9606.ENSP00000425107	9606.ENSP00000378974	0	0	0	0	0	0	0	0.458	0.458
ATG12	MAVS	9606.ENSP00000425107	9606.ENSP00000401980	0	0	0	0	0	0.434	0.8	0.965	0.995
ATG12	MYC	9606.ENSP00000425107	9606.ENSP00000479618	0	0	0	0	0.062	0	0	0.44	0.452
ATG12	TRAF6	9606.ENSP00000425107	9606.ENSP00000433623	0	0	0	0	0	0.056	0	0.485	0.493
ATOH1	CDKN1B	9606.ENSP00000302216	9606.ENSP00000228872	0	0	0	0	0	0	0	0.514	0.514
ATOH1	SKP1	9606.ENSP00000302216	9606.ENSP00000231487	0	0	0	0	0	0	0	0.441	0.441
ATOH1	BMP4	9606.ENSP00000302216	9606.ENSP00000245451	0	0	0	0	0	0	0	0.516	0.516
ATOH1	TCF3	9606.ENSP00000302216	9606.ENSP00000262965	0	0	0	0	0.062	0.79	0	0.493	0.891
ATOH1	EGFR	9606.ENSP00000302216	9606.ENSP00000275493	0	0	0	0	0	0.212	0	0.279	0.408
ATOH1	ZIC1	9606.ENSP00000302216	9606.ENSP00000282928	0	0	0	0	0.062	0.099	0	0.523	0.561
ATOH1	WNT1	9606.ENSP00000302216	9606.ENSP00000293549	0	0	0	0	0.063	0.142	0	0.525	0.585
ATOH1	EN1	9606.ENSP00000302216	9606.ENSP00000295206	0	0	0	0	0.085	0	0	0.417	0.443
ATOH1	BMI1	9606.ENSP00000302216	9606.ENSP00000365851	0	0	0	0	0	0.106	0	0.413	0.453
ATOH1	KLF4	9606.ENSP00000302216	9606.ENSP00000363804	0	0	0	0	0	0.099	0	0.423	0.457
ATOH1	MYC	9606.ENSP00000302216	9606.ENSP00000479618	0	0	0	0	0	0.173	0	0.401	0.484
ATOH1	CTNNB1	9606.ENSP00000302216	9606.ENSP00000344456	0	0	0	0	0	0	0	0.512	0.512
ATOH1	GATA3	9606.ENSP00000302216	9606.ENSP00000368632	0	0	0	0	0	0.078	0	0.512	0.531
ATOH1	GLI2	9606.ENSP00000302216	9606.ENSP00000390436	0	0	0	0	0	0.123	0	0.572	0.608
ATOH1	PAX6	9606.ENSP00000302216	9606.ENSP00000404100	0	0	0	0	0.068	0	0	0.721	0.729
ATOH1	POU4F1	9606.ENSP00000302216	9606.ENSP00000366413	0	0	0	0	0.063	0	0	0.767	0.772
ATOH1	TCF4	9606.ENSP00000302216	9606.ENSP00000381382	0	0	0	0	0.062	0.777	0	0.693	0.93
ATOH1	TCF12	9606.ENSP00000302216	9606.ENSP00000388940	0	0	0	0	0.062	0.83	0	0.654	0.94
ATP5H	TOMM22	9606.ENSP00000301587	9606.ENSP00000216034	0	0	0	0	0.161	0.324	0	0.181	0.495
ATP5H	SOD1	9606.ENSP00000301587	9606.ENSP00000270142	0	0	0	0	0.911	0	0	0.392	0.943
ATP5H	NDUFB9	9606.ENSP00000301587	9606.ENSP00000276689	0	0	0	0	0.917	0.115	0	0.562	0.965
ATP5H	ICT1	9606.ENSP00000301587	9606.ENSP00000301585	0	0	0	0	0.37	0.36	0	0.294	0.691
ATP5H	HADHA	9606.ENSP00000301587	9606.ENSP00000370023	0	0	0	0	0.12	0.258	0	0.222	0.448
ATP5H	TPT1	9606.ENSP00000301587	9606.ENSP00000477781	0	0	0	0	0.155	0.248	0	0.207	0.452
ATP5H	HSPD1	9606.ENSP00000301587	9606.ENSP00000373620	0	0	0	0	0.151	0.109	0	0.512	0.6
ATP5H	ATP6V0C	9606.ENSP00000301587	9606.ENSP00000329757	0	0	0	0	0.174	0.388	0.36	0.188	0.702
ATP6V0C	TSC2	9606.ENSP00000329757	9606.ENSP00000219476	0	0	0	0	0	0	0	0.413	0.412
ATP6V0C	EGFR	9606.ENSP00000329757	9606.ENSP00000275493	0	0	0	0	0	0	0.6	0	0.6
ATP6V0C	RFX5	9606.ENSP00000329757	9606.ENSP00000290524	0	0	0	0	0	0	0	0.492	0.492
ATP6V0C	CUL4B	9606.ENSP00000329757	9606.ENSP00000384109	0	0	0	0	0.049	0	0	0.423	0.427
ATP6V0C	HIF1A	9606.ENSP00000329757	9606.ENSP00000437955	0	0	0	0	0	0	0	0.789	0.789
ATXN1	SIRT1	9606.ENSP00000244769	9606.ENSP00000212015	0	0	0	0	0	0	0	0.41	0.41
ATXN1	CNBP	9606.ENSP00000244769	9606.ENSP00000410769	0	0	0	0	0	0	0	0.439	0.439
ATXN1	HDAC1	9606.ENSP00000244769	9606.ENSP00000362649	0	0	0	0	0	0.182	0	0.345	0.442
ATXN1	ELAVL1	9606.ENSP00000244769	9606.ENSP00000385269	0	0	0	0	0	0.16	0	0.374	0.452
ATXN1	SUMO1	9606.ENSP00000244769	9606.ENSP00000376077	0	0	0	0	0	0.192	0	0.378	0.476
ATXN1	TBP	9606.ENSP00000244769	9606.ENSP00000375942	0	0	0	0	0	0	0	0.573	0.573
ATXN1	SOD1	9606.ENSP00000244769	9606.ENSP00000270142	0	0	0	0	0	0	0	0.593	0.594
ATXN1	VCP	9606.ENSP00000244769	9606.ENSP00000351777	0	0	0	0	0	0.362	0	0.389	0.595
ATXN1	RORA	9606.ENSP00000244769	9606.ENSP00000261523	0	0	0	0	0.062	0.182	0	0.57	0.641
ATXN1	ATXN10	9606.ENSP00000244769	9606.ENSP00000252934	0	0	0	0	0	0.182	0	0.609	0.667
ATXN1	CACNA1A	9606.ENSP00000244769	9606.ENSP00000353362	0	0	0	0	0	0	0	0.682	0.682
ATXN1	HDAC4	9606.ENSP00000244769	9606.ENSP00000264606	0	0	0	0	0	0.283	0	0.693	0.771
ATXN1	U2AF2	9606.ENSP00000244769	9606.ENSP00000307863	0	0	0	0	0	0.24	0	0.758	0.808
ATXN10	PURA	9606.ENSP00000252934	9606.ENSP00000332706	0	0	0	0	0	0	0	0.44	0.44
ATXN10	CNBP	9606.ENSP00000252934	9606.ENSP00000410769	0	0	0	0	0	0	0	0.487	0.487
ATXN10	HNRNPK	9606.ENSP00000252934	9606.ENSP00000365439	0	0	0	0	0.062	0.042	0	0.492	0.504
ATXN10	SLC18A1	9606.ENSP00000252934	9606.ENSP00000387549	0	0	0	0	0	0	0	0.557	0.557
ATXN10	TBP	9606.ENSP00000252934	9606.ENSP00000375942	0	0	0	0	0	0	0	0.618	0.618
ATXN10	EGFR	9606.ENSP00000252934	9606.ENSP00000275493	0	0	0	0	0	0.463	0	0.438	0.685
ATXN10	CACNA1A	9606.ENSP00000252934	9606.ENSP00000353362	0	0	0	0	0	0	0	0.74	0.74
BAG1	PPP1R15A	9606.ENSP00000420514	9606.ENSP00000200453	0	0	0	0	0	0.27	0	0.215	0.402
BAG1	NFKB1	9606.ENSP00000420514	9606.ENSP00000226574	0	0	0	0	0	0	0	0.456	0.456
BAG1	NR3C1	9606.ENSP00000420514	9606.ENSP00000231509	0	0	0	0	0	0.867	0	0.59	0.943
BAG1	TP53	9606.ENSP00000420514	9606.ENSP00000269305	0	0	0	0	0	0.376	0	0.581	0.727
BAG1	FOS	9606.ENSP00000420514	9606.ENSP00000306245	0	0	0	0	0	0	0.9	0.142	0.91
BAG1	PSMD2	9606.ENSP00000420514	9606.ENSP00000310129	0	0	0	0	0	0.461	0	0.058	0.47
BAG1	CASP3	9606.ENSP00000420514	9606.ENSP00000311032	0	0	0	0	0	0	0	0.414	0.414
BAG1	EGR3	9606.ENSP00000420514	9606.ENSP00000318057	0	0	0	0	0	0	0	0.453	0.453
BAG1	BAG2	9606.ENSP00000420514	9606.ENSP00000359727	0	0	0	0	0	0	0.8	0.905	0.98
BAG1	JUN	9606.ENSP00000420514	9606.ENSP00000360266	0	0	0	0	0	0.182	0.9	0.264	0.934
BAG1	SQSTM1	9606.ENSP00000420514	9606.ENSP00000374455	0	0	0	0	0	0	0	0.497	0.497
BAG1	TBP	9606.ENSP00000420514	9606.ENSP00000375942	0	0	0	0	0	0	0	0.456	0.456
BAG1	ESR1	9606.ENSP00000420514	9606.ENSP00000405330	0	0	0	0	0	0.683	0	0.324	0.777
BAG1	FKBP5	9606.ENSP00000420514	9606.ENSP00000444810	0	0	0	0	0.049	0	0	0.433	0.437
BAG1	VDR	9606.ENSP00000420514	9606.ENSP00000447173	0	0	0	0	0	0.281	0	0.26	0.445
BAG2	YTHDC2	9606.ENSP00000359727	9606.ENSP00000161863	0	0	0	0	0.073	0	0	0.427	0.446
BAG2	DDX5	9606.ENSP00000359727	9606.ENSP00000225792	0	0	0	0	0	0	0	0.447	0.447
BAG2	TP53	9606.ENSP00000359727	9606.ENSP00000269305	0	0	0	0	0	0.636	0	0.204	0.697
BAG2	PPIH	9606.ENSP00000359727	9606.ENSP00000306614	0	0	0	0	0	0.684	0	0	0.684
BAG2	PTP4A1	9606.ENSP00000359727	9606.ENSP00000359685	0	0	0	0	0.139	0	0	0.609	0.649
BATF	TBX21	9606.ENSP00000286639	9606.ENSP00000177694	0	0	0	0	0.154	0.143	0	0.677	0.746
BATF	GZMB	9606.ENSP00000286639	9606.ENSP00000216341	0	0	0	0	0.152	0	0	0.365	0.438
BATF	IL2	9606.ENSP00000286639	9606.ENSP00000226730	0	0	0	0	0	0	0	0.494	0.494
BATF	SPI1	9606.ENSP00000286639	9606.ENSP00000227163	0	0	0	0	0.259	0	0	0.602	0.692
BATF	CCND1	9606.ENSP00000286639	9606.ENSP00000227507	0	0	0	0	0	0	0.9	0.09	0.905
BATF	IFNG	9606.ENSP00000286639	9606.ENSP00000229135	0	0	0	0	0.117	0	0	0.368	0.419
BATF	IL4	9606.ENSP00000286639	9606.ENSP00000231449	0	0	0	0	0	0	0	0.521	0.521
BATF	TWIST1	9606.ENSP00000286639	9606.ENSP00000242261	0	0	0	0	0	0	0.9	0.085	0.904
BATF	EGR2	9606.ENSP00000286639	9606.ENSP00000242480	0	0	0	0	0.069	0.062	0	0.461	0.488
BATF	IRF1	9606.ENSP00000286639	9606.ENSP00000245414	0	0	0	0	0.117	0	0	0.442	0.487
BATF	JUND	9606.ENSP00000286639	9606.ENSP00000252818	0	0	0	0	0.065	0.591	0	0.754	0.898
BATF	RORA	9606.ENSP00000286639	9606.ENSP00000261523	0	0	0	0	0	0.077	0.9	0.512	0.951
BATF	TCF3	9606.ENSP00000286639	9606.ENSP00000262965	0	0	0	0	0	0.146	0	0.37	0.438
BATF	IL1B	9606.ENSP00000286639	9606.ENSP00000263341	0	0	0	0	0.12	0	0	0.437	0.483
BATF	STAT3	9606.ENSP00000286639	9606.ENSP00000264657	0	0	0	0	0	0.281	0.9	0.757	0.981
BATF	LEF1	9606.ENSP00000286639	9606.ENSP00000265165	0	0	0	0	0	0.134	0	0.341	0.405
BATF	TCF12	9606.ENSP00000286639	9606.ENSP00000388940	0	0	0	0	0	0.146	0	0.331	0.404
BATF	REST	9606.ENSP00000286639	9606.ENSP00000311816	0	0	0	0	0	0.062	0	0.397	0.41
BATF	IL1R1	9606.ENSP00000286639	9606.ENSP00000386380	0	0	0	0	0	0.182	0	0.324	0.423
BATF	CD40LG	9606.ENSP00000286639	9606.ENSP00000359663	0	0	0	0	0.096	0	0	0.39	0.425
BATF	NFATC2	9606.ENSP00000286639	9606.ENSP00000379330	0	0	0	0	0.076	0	0	0.413	0.434
BATF	IL7R	9606.ENSP00000286639	9606.ENSP00000306157	0	0	0	0	0.084	0	0	0.413	0.439
BATF	NFATC1	9606.ENSP00000286639	9606.ENSP00000389377	0	0	0	0	0.071	0	0	0.463	0.479
BATF	STAT1	9606.ENSP00000286639	9606.ENSP00000354394	0	0	0	0	0.062	0.056	0	0.469	0.489
BATF	TCF7	9606.ENSP00000286639	9606.ENSP00000340347	0	0	0	0	0.062	0.134	0	0.43	0.497
BATF	CEBPB	9606.ENSP00000286639	9606.ENSP00000305422	0	0	0	0	0.063	0.302	0	0.297	0.501
BATF	STAT6	9606.ENSP00000286639	9606.ENSP00000300134	0	0	0	0	0.076	0.056	0	0.505	0.531
BATF	EBF1	9606.ENSP00000286639	9606.ENSP00000322898	0	0	0	0	0	0	0	0.535	0.535
BATF	NFIL3	9606.ENSP00000286639	9606.ENSP00000297689	0	0	0	0	0	0.299	0	0.37	0.539
BATF	GATA3	9606.ENSP00000286639	9606.ENSP00000368632	0	0	0	0	0.085	0.066	0	0.614	0.641
BATF	PRDM1	9606.ENSP00000286639	9606.ENSP00000358092	0	0	0	0	0.074	0	0	0.659	0.671
BATF	BATF2	9606.ENSP00000286639	9606.ENSP00000301887	0	0	0	0.828	0.086	0	0.8	0.659	0.83
BATF	FOS	9606.ENSP00000286639	9606.ENSP00000306245	0	0	0	0.748	0	0.213	0.9	0.503	0.927
BATF	MYC	9606.ENSP00000286639	9606.ENSP00000479618	0	0	0	0	0	0	0.9	0.31	0.928
BATF	CEBPD	9606.ENSP00000286639	9606.ENSP00000386165	0	0	0	0	0	0.302	0.9	0.146	0.935
BATF	HIF1A	9606.ENSP00000286639	9606.ENSP00000437955	0	0	0	0	0	0.144	0.9	0.479	0.951
BATF	BCL6	9606.ENSP00000286639	9606.ENSP00000384371	0	0	0	0	0.062	0.062	0.9	0.664	0.966
BATF	RORC	9606.ENSP00000286639	9606.ENSP00000327025	0	0	0	0	0	0.182	0.9	0.64	0.968
BATF	JUN	9606.ENSP00000286639	9606.ENSP00000360266	0	0	0	0	0.065	0.752	0	0.989	0.997
BATF	JUNB	9606.ENSP00000286639	9606.ENSP00000303315	0	0	0	0	0.107	0.919	0.9	0.909	0.999
BATF2	IRF1	9606.ENSP00000301887	9606.ENSP00000245414	0	0	0	0	0.15	0	0	0.617	0.661
BATF2	JUND	9606.ENSP00000301887	9606.ENSP00000252818	0	0	0	0	0.065	0.255	0	0.209	0.401
BATF2	JUNB	9606.ENSP00000301887	9606.ENSP00000303315	0	0	0	0	0.086	0.46	0	0.266	0.606
BATF2	JUN	9606.ENSP00000301887	9606.ENSP00000360266	0	0	0	0	0.065	0.603	0	0.578	0.83
BAX	SIRT1	9606.ENSP00000293288	9606.ENSP00000212015	0	0	0	0	0	0	0.9	0.401	0.937
BAX	CCND1	9606.ENSP00000293288	9606.ENSP00000227507	0	0	0	0	0	0	0	0.519	0.519
BAX	TNFSF10	9606.ENSP00000293288	9606.ENSP00000241261	0	0	0	0	0	0	0	0.403	0.403
BAX	MDM2	9606.ENSP00000293288	9606.ENSP00000258149	0	0	0	0	0	0.056	0	0.455	0.463
BAX	EP300	9606.ENSP00000293288	9606.ENSP00000263253	0	0	0	0	0	0	0.9	0.17	0.913
BAX	IL1B	9606.ENSP00000293288	9606.ENSP00000263341	0	0	0	0	0.049	0	0	0.465	0.469
BAX	STAT3	9606.ENSP00000293288	9606.ENSP00000264657	0	0	0	0	0	0.069	0	0.421	0.437
BAX	CDK2	9606.ENSP00000293288	9606.ENSP00000266970	0	0	0	0	0	0.056	0	0.391	0.4
BAX	TP53	9606.ENSP00000293288	9606.ENSP00000269305	0	0	0	0	0.051	0.738	0.9	0.681	0.991
BAX	HIF1A	9606.ENSP00000293288	9606.ENSP00000437955	0	0	0	0	0	0.063	0	0.391	0.404
BAX	CASP1	9606.ENSP00000293288	9606.ENSP00000433138	0	0	0	0	0	0.178	0	0.318	0.416
BAX	MOAP1	9606.ENSP00000293288	9606.ENSP00000451594	0	0	0	0	0	0.27	0	0.233	0.416
BAX	MYC	9606.ENSP00000293288	9606.ENSP00000479618	0	0	0	0	0	0.057	0	0.409	0.418
BAX	SMPD1	9606.ENSP00000293288	9606.ENSP00000340409	0	0	0	0	0	0	0	0.435	0.435
BAX	MMP9	9606.ENSP00000293288	9606.ENSP00000361405	0	0	0	0	0	0	0	0.451	0.451
BAX	FAS	9606.ENSP00000293288	9606.ENSP00000347979	0	0	0	0	0	0	0	0.452	0.452
BAX	PTGS2	9606.ENSP00000293288	9606.ENSP00000356438	0	0	0	0	0	0	0	0.458	0.457
BAX	VEGFA	9606.ENSP00000293288	9606.ENSP00000478570	0	0	0	0	0	0	0	0.467	0.467
BAX	FASLG	9606.ENSP00000293288	9606.ENSP00000356694	0	0	0	0	0	0	0	0.468	0.468
BAX	NFE2L2	9606.ENSP00000293288	9606.ENSP00000380252	0	0	0	0	0	0	0	0.469	0.469
BAX	BMF	9606.ENSP00000293288	9606.ENSP00000346697	0	0	0	0	0	0.15	0	0.421	0.486
BAX	CDKN1A	9606.ENSP00000293288	9606.ENSP00000384849	0	0	0	0	0.069	0	0	0.501	0.515
BAX	JUN	9606.ENSP00000293288	9606.ENSP00000360266	0	0	0	0	0	0	0	0.558	0.558
BAX	BECN1	9606.ENSP00000293288	9606.ENSP00000355231	0	0	0	0	0.049	0.179	0	0.553	0.621
BAX	CASP7	9606.ENSP00000293288	9606.ENSP00000358327	0	0	0	0	0	0.374	0	0.484	0.663
BAX	BBC3	9606.ENSP00000293288	9606.ENSP00000404503	0	0	0	0	0.088	0.213	0	0.666	0.739
BAX	PRKACA	9606.ENSP00000293288	9606.ENSP00000309591	0	0	0	0	0.045	0	0.8	0	0.8
BAX	HK1	9606.ENSP00000293288	9606.ENSP00000402103	0	0	0	0	0	0	0.8	0.072	0.806
BAX	CASP3	9606.ENSP00000293288	9606.ENSP00000311032	0	0	0	0	0	0.374	0	0.845	0.899
BAX	MAPK8	9606.ENSP00000293288	9606.ENSP00000378974	0	0	0	0	0	0.281	0.9	0.394	0.952
BAZ2A	SIRT1	9606.ENSP00000446880	9606.ENSP00000212015	0	0	0	0	0.062	0.139	0.72	0.241	0.805
BAZ2A	HIST1H4F	9606.ENSP00000446880	9606.ENSP00000244537	0	0	0	0	0	0.561	0	0.456	0.751
BAZ2A	SMARCC1	9606.ENSP00000446880	9606.ENSP00000254480	0	0	0	0	0.084	0.249	0	0.242	0.433
BAZ2A	EP300	9606.ENSP00000446880	9606.ENSP00000263253	0	0	0	0.538	0.266	0.143	0	0.29	0.423
BAZ2A	TCF7L2	9606.ENSP00000446880	9606.ENSP00000358404	0	0	0	0	0.065	0.15	0	0.449	0.524
BAZ2A	HDAC1	9606.ENSP00000446880	9606.ENSP00000362649	0	0	0	0	0.064	0.701	0.6	0.508	0.937
BAZ2A	SMARCA4	9606.ENSP00000446880	9606.ENSP00000395654	0	0	0	0	0.112	0.171	0	0.43	0.543
BAZ2A	HDAC2	9606.ENSP00000446880	9606.ENSP00000430432	0	0	0	0	0.064	0.171	0.6	0.181	0.712
BBC3	TP53I3	9606.ENSP00000404503	9606.ENSP00000238721	0	0	0	0	0	0	0	0.504	0.504
BBC3	MDM2	9606.ENSP00000404503	9606.ENSP00000258149	0	0	0	0	0	0	0	0.611	0.611
BBC3	EP300	9606.ENSP00000404503	9606.ENSP00000263253	0	0	0	0	0	0.273	0	0.212	0.402
BBC3	TP53	9606.ENSP00000404503	9606.ENSP00000269305	0	0	0	0	0	0.494	0.9	0.71	0.984
BBC3	EGFR	9606.ENSP00000404503	9606.ENSP00000275493	0	0	0	0	0	0.27	0	0.475	0.6
BBC3	PPARD	9606.ENSP00000404503	9606.ENSP00000310928	0	0	0	0	0	0	0	0.563	0.563
BBC3	CASP3	9606.ENSP00000404503	9606.ENSP00000311032	0	0	0	0	0	0	0	0.602	0.602
BBC3	E2F1	9606.ENSP00000404503	9606.ENSP00000345571	0	0	0	0	0.063	0	0.9	0.161	0.914
BBC3	BMF	9606.ENSP00000404503	9606.ENSP00000346697	0	0	0	0	0.063	0	0	0.606	0.615
BBC3	CDKN1A	9606.ENSP00000404503	9606.ENSP00000384849	0	0	0	0	0.088	0	0	0.605	0.624
BBC3	MYC	9606.ENSP00000404503	9606.ENSP00000479618	0	0	0	0	0	0	0	0.401	0.4
BCL6	TBX21	9606.ENSP00000384371	9606.ENSP00000177694	0	0	0	0	0	0.182	0	0.987	0.989
BCL6	SIRT1	9606.ENSP00000384371	9606.ENSP00000212015	0	0	0	0	0	0.345	0	0.952	0.967
BCL6	GZMB	9606.ENSP00000384371	9606.ENSP00000216341	0	0	0	0	0	0	0	0.561	0.561
BCL6	IL2	9606.ENSP00000384371	9606.ENSP00000226730	0	0	0	0	0	0	0	0.633	0.633
BCL6	SPI1	9606.ENSP00000384371	9606.ENSP00000227163	0	0	0	0	0.107	0.27	0	0.814	0.868
BCL6	CCND1	9606.ENSP00000384371	9606.ENSP00000227507	0	0	0	0	0	0.056	0.9	0.666	0.965
BCL6	CDKN1B	9606.ENSP00000384371	9606.ENSP00000228872	0	0	0	0	0	0.282	0	0.326	0.496
BCL6	IFNG	9606.ENSP00000384371	9606.ENSP00000229135	0	0	0	0	0	0	0	0.535	0.535
BCL6	IL4	9606.ENSP00000384371	9606.ENSP00000231449	0	0	0	0	0	0	0	0.667	0.667
BCL6	SKP1	9606.ENSP00000384371	9606.ENSP00000231487	0	0	0	0	0	0.298	0	0.394	0.556
BCL6	DOK1	9606.ENSP00000384371	9606.ENSP00000233668	0	0	0	0	0	0	0.9	0	0.9
BCL6	TWIST1	9606.ENSP00000384371	9606.ENSP00000242261	0	0	0	0	0	0.27	0.9	0.09	0.927
BCL6	FOSB	9606.ENSP00000384371	9606.ENSP00000245919	0	0	0	0	0	0.062	0	0.453	0.465
BCL6	CD68	9606.ENSP00000384371	9606.ENSP00000250092	0	0	0	0	0.065	0.058	0	0.394	0.419
BCL6	JUND	9606.ENSP00000384371	9606.ENSP00000252818	0	0	0	0	0	0.315	0	0.445	0.604
BCL6	RORA	9606.ENSP00000384371	9606.ENSP00000261523	0	0	0	0	0	0.066	0.9	0.483	0.947
BCL6	CREBBP	9606.ENSP00000384371	9606.ENSP00000262367	0	0	0	0	0.062	0.347	0	0.481	0.655
BCL6	TCF3	9606.ENSP00000384371	9606.ENSP00000262965	0	0	0	0	0	0.058	0	0.506	0.515
BCL6	EP300	9606.ENSP00000384371	9606.ENSP00000263253	0	0	0	0	0.062	0.347	0	0.515	0.677
BCL6	IL1B	9606.ENSP00000384371	9606.ENSP00000263341	0	0	0	0	0.076	0	0	0.39	0.412
BCL6	HDAC4	9606.ENSP00000384371	9606.ENSP00000264606	0	0	0	0	0	0.526	0	0.932	0.966
BCL6	STAT3	9606.ENSP00000384371	9606.ENSP00000264657	0	0	0	0	0	0.285	0.9	0.729	0.979
BCL6	LEF1	9606.ENSP00000384371	9606.ENSP00000265165	0	0	0	0	0	0.137	0	0.413	0.471
BCL6	TP53	9606.ENSP00000384371	9606.ENSP00000269305	0	0	0	0	0	0.282	0.9	0.656	0.973
BCL6	PANX3	9606.ENSP00000384371	9606.ENSP00000284288	0	0	0	0	0	0.27	0	0.219	0.405
BCL6	CCR5	9606.ENSP00000384371	9606.ENSP00000292303	0	0	0	0	0.076	0.056	0	0.387	0.418
BCL6	REL	9606.ENSP00000384371	9606.ENSP00000295025	0	0	0	0	0.062	0.065	0	0.479	0.503
BCL6	IL15	9606.ENSP00000384371	9606.ENSP00000296545	0	0	0	0	0.062	0	0	0.428	0.44
BCL6	STAT6	9606.ENSP00000384371	9606.ENSP00000300134	0	0	0	0	0	0.062	0	0.569	0.578
BCL6	JUNB	9606.ENSP00000384371	9606.ENSP00000303315	0	0	0	0	0.076	0.315	0.9	0.27	0.947
BCL6	IL13	9606.ENSP00000384371	9606.ENSP00000304915	0	0	0	0	0	0	0	0.46	0.459
BCL6	CEBPB	9606.ENSP00000384371	9606.ENSP00000305422	0	0	0	0	0.119	0.058	0	0.336	0.402
BCL6	IL7R	9606.ENSP00000384371	9606.ENSP00000306157	0	0	0	0	0	0	0	0.566	0.566
BCL6	FOS	9606.ENSP00000384371	9606.ENSP00000306245	0	0	0	0	0.062	0.062	0.9	0.376	0.937
BCL6	PPARD	9606.ENSP00000384371	9606.ENSP00000310928	0	0	0	0	0	0.241	0	0.688	0.753
BCL6	EZH2	9606.ENSP00000384371	9606.ENSP00000320147	0	0	0	0	0.052	0.319	0	0.517	0.661
BCL6	SOX11	9606.ENSP00000384371	9606.ENSP00000322568	0	0	0	0	0	0.101	0	0.422	0.458
BCL6	EBF1	9606.ENSP00000384371	9606.ENSP00000322898	0	0	0	0	0.062	0.298	0	0.445	0.602
BCL6	ZBTB7A	9606.ENSP00000384371	9606.ENSP00000323670	0	0	0	0.607	0.085	0.27	0	0.451	0.42
BCL6	CUL1	9606.ENSP00000384371	9606.ENSP00000326804	0	0	0	0	0.062	0.298	0	0.26	0.47
BCL6	RORC	9606.ENSP00000384371	9606.ENSP00000327025	0	0	0	0	0.062	0.066	0.9	0.531	0.953
BCL6	SOCS1	9606.ENSP00000384371	9606.ENSP00000329418	0	0	0	0	0	0	0	0.467	0.467
BCL6	TCF7	9606.ENSP00000384371	9606.ENSP00000340347	0	0	0	0	0	0.137	0	0.533	0.579
BCL6	CTNNB1	9606.ENSP00000384371	9606.ENSP00000344456	0	0	0	0	0	0.285	0	0.369	0.529
BCL6	FN1	9606.ENSP00000384371	9606.ENSP00000346839	0	0	0	0	0	0	0	0.508	0.508
BCL6	FAS	9606.ENSP00000384371	9606.ENSP00000347979	0	0	0	0	0.062	0	0	0.55	0.56
BCL6	STAT1	9606.ENSP00000384371	9606.ENSP00000354394	0	0	0	0	0.062	0.062	0	0.531	0.551
BCL6	PRDM1	9606.ENSP00000384371	9606.ENSP00000358092	0	0	0	0.599	0	0.282	0	0.893	0.538
BCL6	CD40LG	9606.ENSP00000384371	9606.ENSP00000359663	0	0	0	0	0	0.056	0	0.713	0.718
BCL6	JUN	9606.ENSP00000384371	9606.ENSP00000360266	0	0	0	0	0.065	0.315	0	0.922	0.946
BCL6	HDAC1	9606.ENSP00000384371	9606.ENSP00000362649	0	0	0	0	0	0.772	0	0.852	0.965
BCL6	TLR4	9606.ENSP00000384371	9606.ENSP00000363089	0	0	0	0	0.105	0.06	0	0.455	0.502
BCL6	SYK	9606.ENSP00000384371	9606.ENSP00000364907	0	0	0	0	0.055	0.067	0.9	0.426	0.942
BCL6	BMI1	9606.ENSP00000384371	9606.ENSP00000365851	0	0	0	0	0	0.281	0	0.297	0.473
BCL6	GATA3	9606.ENSP00000384371	9606.ENSP00000368632	0	0	0	0	0	0.119	0	0.691	0.716
BCL6	SDC1	9606.ENSP00000384371	9606.ENSP00000370542	0	0	0	0	0	0	0	0.743	0.743
BCL6	GRB2	9606.ENSP00000384371	9606.ENSP00000376345	0	0	0	0	0	0.061	0.9	0.14	0.912
BCL6	NR2F2	9606.ENSP00000384371	9606.ENSP00000377721	0	0	0	0	0	0.145	0	0.372	0.44
BCL6	MTA3	9606.ENSP00000384371	9606.ENSP00000383973	0	0	0	0	0	0.502	0	0.977	0.988
BCL6	SMARCA4	9606.ENSP00000384371	9606.ENSP00000395654	0	0	0	0	0	0.318	0	0.202	0.433
BCL6	MYD88	9606.ENSP00000384371	9606.ENSP00000401399	0	0	0	0	0	0.074	0	0.46	0.478
BCL6	ITGAX	9606.ENSP00000384371	9606.ENSP00000454623	0	0	0	0	0.065	0.056	0	0.474	0.495
BCL6	CXCR4	9606.ENSP00000384371	9606.ENSP00000386884	0	0	0	0	0	0.056	0	0.506	0.513
BCL6	NFATC1	9606.ENSP00000384371	9606.ENSP00000389377	0	0	0	0	0.062	0.056	0	0.515	0.534
BCL6	CD44	9606.ENSP00000384371	9606.ENSP00000398632	0	0	0	0	0.063	0	0	0.571	0.581
BCL6	HDAC9	9606.ENSP00000384371	9606.ENSP00000408617	0	0	0	0	0	0.526	0	0.577	0.791
BCL6	HDAC2	9606.ENSP00000384371	9606.ENSP00000430432	0	0	0	0	0	0.327	0	0.737	0.816
BCL6	SHC1	9606.ENSP00000384371	9606.ENSP00000401303	0	0	0	0	0	0.057	0.9	0.083	0.905
BCL6	PTPN6	9606.ENSP00000384371	9606.ENSP00000391592	0	0	0	0	0	0.057	0.9	0.181	0.916
BCL6	CEBPD	9606.ENSP00000384371	9606.ENSP00000386165	0	0	0	0	0.153	0.058	0.9	0.203	0.927
BCL6	HIF1A	9606.ENSP00000384371	9606.ENSP00000437955	0	0	0	0	0	0.058	0.9	0.374	0.935
BCL6	MYC	9606.ENSP00000384371	9606.ENSP00000479618	0	0	0	0	0	0.058	0.9	0.763	0.975
BCL9L	PRKX	9606.ENSP00000335320	9606.ENSP00000262848	0	0	0	0	0	0	0	0.469	0.469
BCL9L	LEF1	9606.ENSP00000335320	9606.ENSP00000265165	0	0	0	0	0	0	0.6	0.253	0.688
BCL9L	HDAC1	9606.ENSP00000335320	9606.ENSP00000362649	0	0	0	0	0	0	0.65	0	0.65
BCL9L	TCF7	9606.ENSP00000335320	9606.ENSP00000340347	0	0	0	0	0	0	0.6	0.332	0.721
BCL9L	TCF7L2	9606.ENSP00000335320	9606.ENSP00000358404	0	0	0	0	0	0	0.72	0.371	0.816
BCL9L	TLE4	9606.ENSP00000335320	9606.ENSP00000365720	0	0	0	0	0.063	0	0.9	0.057	0.903
BCL9L	TLE1	9606.ENSP00000335320	9606.ENSP00000365682	0	0	0	0	0.063	0	0.9	0.081	0.906
BCL9L	TCF4	9606.ENSP00000335320	9606.ENSP00000381382	0	0	0	0	0	0	0.9	0.328	0.929
BCL9L	CTNNB1	9606.ENSP00000335320	9606.ENSP00000344456	0	0	0	0	0	0.462	0.9	0.968	0.998
BCLAF1	MED17	9606.ENSP00000435210	9606.ENSP00000251871	0	0	0	0	0.113	0	0.54	0	0.574
BCLAF1	SRSF1	9606.ENSP00000435210	9606.ENSP00000258962	0	0	0	0	0.546	0	0	0.258	0.649
BCLAF1	TP53	9606.ENSP00000435210	9606.ENSP00000269305	0	0	0	0	0	0.27	0	0.342	0.499
BCLAF1	EGFR	9606.ENSP00000435210	9606.ENSP00000275493	0	0	0	0	0	0.413	0	0.156	0.483
BCLAF1	CEBPB	9606.ENSP00000435210	9606.ENSP00000305422	0	0	0	0	0	0	0	0.603	0.603
BCLAF1	U2AF2	9606.ENSP00000435210	9606.ENSP00000307863	0	0	0	0	0.428	0.287	0	0.514	0.784
BCLAF1	HNRNPD	9606.ENSP00000435210	9606.ENSP00000313199	0	0	0	0	0.556	0	0	0.072	0.571
BCLAF1	CLK4	9606.ENSP00000435210	9606.ENSP00000316948	0	0	0	0	0.113	0.248	0	0.326	0.511
BCLAF1	MED14	9606.ENSP00000435210	9606.ENSP00000323720	0	0	0	0	0.118	0	0.54	0	0.576
BCLAF1	FXR1	9606.ENSP00000435210	9606.ENSP00000350170	0	0	0	0	0.206	0.431	0	0.074	0.545
BCLAF1	RBM15	9606.ENSP00000435210	9606.ENSP00000358799	0	0	0	0	0.126	0	0	0.45	0.499
BCLAF1	SRPK1	9606.ENSP00000435210	9606.ENSP00000362931	0	0	0	0	0.141	0.289	0	0.273	0.517
BCLAF1	HNRNPK	9606.ENSP00000435210	9606.ENSP00000365439	0	0	0	0	0.545	0.076	0	0.192	0.631
BCLAF1	MTAP	9606.ENSP00000435210	9606.ENSP00000369519	0	0	0	0	0	0	0	0.411	0.411
BCLAF1	CDK8	9606.ENSP00000435210	9606.ENSP00000370938	0	0	0	0	0.062	0	0.54	0	0.55
BCLAF1	ELAVL1	9606.ENSP00000435210	9606.ENSP00000385269	0	0	0	0	0.463	0	0	0.142	0.519
BCLAF1	SSB	9606.ENSP00000435210	9606.ENSP00000386636	0	0	0	0	0.403	0	0	0.053	0.411
BCLAF1	ILF3	9606.ENSP00000435210	9606.ENSP00000404121	0	0	0	0	0.377	0	0	0.136	0.439
BCLAF1	ZC3H18	9606.ENSP00000435210	9606.ENSP00000416951	0	0	0	0	0.113	0.27	0	0.339	0.534
BCLAF1	BRCA1	9606.ENSP00000435210	9606.ENSP00000418960	0	0	0	0	0.062	0	0	0.973	0.973
BCLAF1	CHD1	9606.ENSP00000435210	9606.ENSP00000483667	0	0	0	0	0.288	0.192	0	0.129	0.456
BCLAF1	MED6	9606.ENSP00000435210	9606.ENSP00000481920	0	0	0	0	0.077	0	0.54	0	0.557
BECN1	PPP1R15A	9606.ENSP00000355231	9606.ENSP00000200453	0	0	0	0	0	0	0	0.513	0.513
BECN1	SIRT1	9606.ENSP00000355231	9606.ENSP00000212015	0	0	0	0	0.049	0	0	0.71	0.713
BECN1	TSC2	9606.ENSP00000355231	9606.ENSP00000219476	0	0	0	0	0	0	0	0.692	0.692
BECN1	MEFV	9606.ENSP00000355231	9606.ENSP00000219596	0	0	0	0	0.052	0.27	0	0.284	0.461
BECN1	CCND1	9606.ENSP00000355231	9606.ENSP00000227507	0	0	0	0	0	0	0	0.693	0.693
BECN1	MAPK14	9606.ENSP00000355231	9606.ENSP00000229795	0	0	0	0	0.053	0	0	0.429	0.436
BECN1	PYCARD	9606.ENSP00000355231	9606.ENSP00000247470	0	0	0	0	0	0.345	0	0.227	0.472
BECN1	CDK4	9606.ENSP00000355231	9606.ENSP00000257904	0	0	0	0	0.049	0.178	0	0.315	0.417
BECN1	TLR2	9606.ENSP00000355231	9606.ENSP00000260010	0	0	0	0	0.055	0.103	0	0.401	0.447
BECN1	SMAD2	9606.ENSP00000355231	9606.ENSP00000262160	0	0	0	0	0	0.152	0	0.338	0.414
BECN1	MAPK3	9606.ENSP00000355231	9606.ENSP00000263025	0	0	0	0	0.064	0	0	0.778	0.784
BECN1	EP300	9606.ENSP00000355231	9606.ENSP00000263253	0	0	0	0	0.062	0	0	0.389	0.402
BECN1	IL1B	9606.ENSP00000355231	9606.ENSP00000263341	0	0	0	0	0	0	0	0.595	0.595
BECN1	STAT3	9606.ENSP00000355231	9606.ENSP00000264657	0	0	0	0	0.062	0.27	0	0.731	0.8
BECN1	COPS3	9606.ENSP00000355231	9606.ENSP00000268717	0	0	0	0	0.042	0.27	0	0.46	0.59
BECN1	TP53	9606.ENSP00000355231	9606.ENSP00000269305	0	0	0	0	0	0.27	0	0.863	0.896
BECN1	ERBB2	9606.ENSP00000355231	9606.ENSP00000269571	0	0	0	0	0	0.602	0	0.939	0.975
BECN1	SOD1	9606.ENSP00000355231	9606.ENSP00000270142	0	0	0	0	0.07	0	0	0.9	0.904
BECN1	EGFR	9606.ENSP00000355231	9606.ENSP00000275493	0	0	0	0	0	0.27	0	0.966	0.974
BECN1	IL18	9606.ENSP00000355231	9606.ENSP00000280357	0	0	0	0	0	0	0	0.456	0.456
BECN1	PPARG	9606.ENSP00000355231	9606.ENSP00000287820	0	0	0	0	0	0	0	0.417	0.417
BECN1	VPS35	9606.ENSP00000355231	9606.ENSP00000299138	0	0	0	0	0.063	0	0	0.814	0.819
BECN1	NOD2	9606.ENSP00000355231	9606.ENSP00000300589	0	0	0	0	0.051	0	0	0.587	0.591
BECN1	CASP3	9606.ENSP00000355231	9606.ENSP00000311032	0	0	0	0	0	0.295	0	0.856	0.894
BECN1	PRKDC	9606.ENSP00000355231	9606.ENSP00000313420	0	0	0	0	0.064	0.318	0	0.231	0.466
BECN1	NLRP10	9606.ENSP00000355231	9606.ENSP00000327763	0	0	0	0	0	0	0	0.611	0.611
BECN1	HAX1	9606.ENSP00000355231	9606.ENSP00000329002	0	0	0	0	0	0.27	0	0.448	0.58
BECN1	SOCS1	9606.ENSP00000355231	9606.ENSP00000329418	0	0	0	0	0	0	0.54	0.083	0.56
BECN1	TBK1	9606.ENSP00000355231	9606.ENSP00000329967	0	0	0	0	0.062	0.062	0	0.524	0.545
BECN1	CTNNB1	9606.ENSP00000355231	9606.ENSP00000344456	0	0	0	0	0.059	0	0	0.576	0.585
BECN1	ELAVL1	9606.ENSP00000355231	9606.ENSP00000385269	0	0	0	0	0.062	0.27	0	0.195	0.4
BECN1	CDK1	9606.ENSP00000355231	9606.ENSP00000378699	0	0	0	0	0.049	0	0	0.403	0.408
BECN1	DDX58	9606.ENSP00000355231	9606.ENSP00000369213	0	0	0	0	0.067	0	0	0.401	0.417
BECN1	VEGFA	9606.ENSP00000355231	9606.ENSP00000478570	0	0	0	0	0	0	0	0.46	0.459
BECN1	MAPK9	9606.ENSP00000355231	9606.ENSP00000394560	0	0	0	0	0.065	0	0	0.447	0.461
BECN1	RELA	9606.ENSP00000355231	9606.ENSP00000384273	0	0	0	0	0	0.27	0	0.297	0.464
BECN1	NFE2L2	9606.ENSP00000355231	9606.ENSP00000380252	0	0	0	0	0	0	0	0.466	0.466
BECN1	NLRP7	9606.ENSP00000355231	9606.ENSP00000467123	0	0	0	0	0	0	0	0.491	0.491
BECN1	FKBP5	9606.ENSP00000355231	9606.ENSP00000444810	0	0	0	0	0	0.149	0	0.457	0.518
BECN1	TPT1	9606.ENSP00000355231	9606.ENSP00000477781	0	0	0	0	0	0	0	0.536	0.536
BECN1	CASP1	9606.ENSP00000355231	9606.ENSP00000433138	0	0	0	0	0	0.074	0	0.541	0.557
BECN1	BRCA1	9606.ENSP00000355231	9606.ENSP00000418960	0	0	0	0	0.063	0.339	0	0.349	0.561
BECN1	MYC	9606.ENSP00000355231	9606.ENSP00000479618	0	0	0	0	0	0	0	0.617	0.617
BECN1	HIF1A	9606.ENSP00000355231	9606.ENSP00000437955	0	0	0	0	0	0	0	0.642	0.642
BECN1	CASP7	9606.ENSP00000355231	9606.ENSP00000358327	0	0	0	0	0	0.142	0	0.614	0.654
BECN1	NLRP2	9606.ENSP00000355231	9606.ENSP00000445135	0	0	0	0	0	0.387	0	0.475	0.664
BECN1	JUN	9606.ENSP00000355231	9606.ENSP00000360266	0	0	0	0	0	0	0	0.681	0.681
BECN1	TLR4	9606.ENSP00000355231	9606.ENSP00000363089	0	0	0	0	0.055	0.182	0	0.688	0.737
BECN1	MAVS	9606.ENSP00000355231	9606.ENSP00000401980	0	0	0	0	0	0	0	0.93	0.93
BECN1	SQSTM1	9606.ENSP00000355231	9606.ENSP00000374455	0	0	0	0	0	0.27	0	0.913	0.934
BECN1	NLRC4	9606.ENSP00000355231	9606.ENSP00000385090	0	0	0	0	0	0	0	0.943	0.944
BECN1	DAPK1	9606.ENSP00000355231	9606.ENSP00000386135	0	0	0	0	0.062	0.27	0.8	0.75	0.961
BECN1	MAPK8	9606.ENSP00000355231	9606.ENSP00000378974	0	0	0	0	0.059	0	0	0.989	0.99
BECN1	MYD88	9606.ENSP00000355231	9606.ENSP00000401399	0	0	0	0	0.046	0.182	0	0.993	0.994
BECN1	TRAF6	9606.ENSP00000355231	9606.ENSP00000433623	0	0	0	0	0	0.835	0	0.97	0.994
BIRC2	NFKBIA	9606.ENSP00000477613	9606.ENSP00000216797	0	0	0	0	0.065	0.146	0	0.737	0.772
BIRC2	RIPK2	9606.ENSP00000477613	9606.ENSP00000220751	0	0	0	0	0.062	0.772	0.9	0.741	0.993
BIRC2	NFKB1	9606.ENSP00000477613	9606.ENSP00000226574	0	0	0	0	0.062	0.061	0	0.576	0.594
BIRC2	CCND1	9606.ENSP00000477613	9606.ENSP00000227507	0	0	0	0	0	0	0	0.571	0.571
BIRC2	SKP1	9606.ENSP00000477613	9606.ENSP00000231487	0	0	0	0	0.049	0.172	0	0.312	0.411
BIRC2	TNFSF10	9606.ENSP00000477613	9606.ENSP00000241261	0	0	0	0	0	0	0	0.561	0.561
BIRC2	MDM2	9606.ENSP00000477613	9606.ENSP00000258149	0	0	0	0	0.064	0	0	0.416	0.43
BIRC2	IL1B	9606.ENSP00000477613	9606.ENSP00000263341	0	0	0	0	0.066	0	0	0.459	0.474
BIRC2	CBL	9606.ENSP00000477613	9606.ENSP00000264033	0	0	0	0	0	0	0	0.454	0.454
BIRC2	STAT3	9606.ENSP00000477613	9606.ENSP00000264657	0	0	0	0	0.049	0.07	0	0.399	0.422
BIRC2	TP53	9606.ENSP00000477613	9606.ENSP00000269305	0	0	0	0	0	0	0	0.61	0.61
BIRC2	EGFR	9606.ENSP00000477613	9606.ENSP00000275493	0	0	0	0	0	0.287	0	0.397	0.552
BIRC2	LY96	9606.ENSP00000477613	9606.ENSP00000284818	0	0	0	0	0	0	0.9	0.12	0.908
BIRC2	TNFSF12	9606.ENSP00000477613	9606.ENSP00000293825	0	0	0	0	0	0.27	0.6	0.503	0.842
BIRC2	REL	9606.ENSP00000477613	9606.ENSP00000295025	0	0	0	0	0.055	0	0	0.594	0.6
BIRC2	NOD2	9606.ENSP00000477613	9606.ENSP00000300589	0	0	0	0	0	0.27	0.9	0.578	0.966
BIRC2	CD14	9606.ENSP00000477613	9606.ENSP00000304236	0	0	0	0	0.062	0	0.9	0.046	0.902
BIRC2	CASP3	9606.ENSP00000477613	9606.ENSP00000311032	0	0	0	0	0.062	0.793	0.9	0.909	0.998
BIRC2	TNIP1	9606.ENSP00000477613	9606.ENSP00000317891	0	0	0	0	0.062	0.192	0	0.312	0.433
BIRC2	TBK1	9606.ENSP00000477613	9606.ENSP00000329967	0	0	0	0	0.138	0.179	0	0.524	0.634
BIRC2	E2F1	9606.ENSP00000477613	9606.ENSP00000345571	0	0	0	0	0.057	0.682	0	0.447	0.82
BIRC2	FAS	9606.ENSP00000477613	9606.ENSP00000347979	0	0	0	0	0.063	0	0.9	0.511	0.95
BIRC2	RAC1	9606.ENSP00000477613	9606.ENSP00000348461	0	0	0	0	0	0.691	0	0.056	0.697
BIRC2	FASLG	9606.ENSP00000477613	9606.ENSP00000356694	0	0	0	0	0	0	0.9	0.556	0.953
BIRC2	CASP7	9606.ENSP00000477613	9606.ENSP00000358327	0	0	0	0	0.062	0.792	0.9	0.851	0.996
BIRC2	CD40LG	9606.ENSP00000477613	9606.ENSP00000359663	0	0	0	0	0	0.27	0.9	0.391	0.951
BIRC2	JUN	9606.ENSP00000477613	9606.ENSP00000360266	0	0	0	0	0	0	0	0.55	0.55
BIRC2	TLR4	9606.ENSP00000477613	9606.ENSP00000363089	0	0	0	0	0.051	0.161	0.9	0.383	0.944
BIRC2	SQSTM1	9606.ENSP00000477613	9606.ENSP00000374455	0	0	0	0	0	0.27	0	0.219	0.405
BIRC2	MAPK8	9606.ENSP00000477613	9606.ENSP00000378974	0	0	0	0	0.062	0	0	0.405	0.418
BIRC2	RELA	9606.ENSP00000477613	9606.ENSP00000384273	0	0	0	0	0	0.486	0.9	0.61	0.978
BIRC2	NLRC4	9606.ENSP00000477613	9606.ENSP00000385090	0	0	0	0	0.062	0.253	0	0.4	0.543
BIRC2	IRAK4	9606.ENSP00000477613	9606.ENSP00000390651	0	0	0	0	0.055	0.128	0	0.367	0.433
BIRC2	MYD88	9606.ENSP00000477613	9606.ENSP00000401399	0	0	0	0	0.057	0.161	0	0.465	0.54
BIRC2	MAVS	9606.ENSP00000477613	9606.ENSP00000401980	0	0	0	0	0	0.27	0	0.459	0.588
BIRC2	CASP1	9606.ENSP00000477613	9606.ENSP00000433138	0	0	0	0	0.063	0.193	0	0.692	0.747
BIRC2	TRAF6	9606.ENSP00000477613	9606.ENSP00000433623	0	0	0	0	0.049	0.505	0.54	0.916	0.979
BIRC2	HIF1A	9606.ENSP00000477613	9606.ENSP00000437955	0	0	0	0	0.099	0	0	0.375	0.412
BIRC2	VEGFA	9606.ENSP00000477613	9606.ENSP00000478570	0	0	0	0	0	0	0	0.451	0.451
BIRC2	YAP1	9606.ENSP00000477613	9606.ENSP00000478927	0	0	0	0	0	0.104	0	0.441	0.478
BIRC2	MYC	9606.ENSP00000477613	9606.ENSP00000479618	0	0	0	0	0.062	0.063	0	0.544	0.564
BLK	SPI1	9606.ENSP00000259089	9606.ENSP00000227163	0	0	0	0	0.536	0	0	0.146	0.587
BLK	MAPK14	9606.ENSP00000259089	9606.ENSP00000229795	0	0	0.233	0.63	0	0.148	0.9	0.138	0.92
BLK	DOK1	9606.ENSP00000259089	9606.ENSP00000233668	0	0	0	0	0	0.06	0.9	0.103	0.908
BLK	ELF1	9606.ENSP00000259089	9606.ENSP00000239882	0	0	0	0	0.06	0.104	0.9	0.198	0.923
BLK	RAC2	9606.ENSP00000259089	9606.ENSP00000249071	0	0	0	0	0.208	0.14	0	0.237	0.435
BLK	CXCL9	9606.ENSP00000259089	9606.ENSP00000354901	0	0	0	0	0	0	0	0.438	0.438
BLK	ERBB2	9606.ENSP00000259089	9606.ENSP00000269571	0	0	0	0.705	0	0.447	0	0.315	0.494
BLK	CDK1	9606.ENSP00000259089	9606.ENSP00000378699	0	0	0.249	0.624	0.062	0.441	0	0.09	0.508
BLK	PHRF1	9606.ENSP00000259089	9606.ENSP00000264555	0	0	0	0	0	0	0	0.517	0.517
BLK	KLF11	9606.ENSP00000259089	9606.ENSP00000307023	0	0	0	0	0.055	0.067	0	0.55	0.568
BLK	TNIP1	9606.ENSP00000259089	9606.ENSP00000317891	0	0	0	0	0	0.056	0	0.602	0.608
BLK	TLR7	9606.ENSP00000259089	9606.ENSP00000370034	0	0	0	0	0.522	0.089	0	0.256	0.647
BLK	EPHB1	9606.ENSP00000259089	9606.ENSP00000381097	0	0	0	0.751	0.062	0	0.9	0.089	0.903
BLK	PTK2	9606.ENSP00000259089	9606.ENSP00000341189	0	0	0	0.74	0.064	0.078	0.9	0.346	0.913
BLK	PTPN13	9606.ENSP00000259089	9606.ENSP00000394794	0	0	0	0	0.062	0.078	0.9	0.113	0.913
BLK	MAPK11	9606.ENSP00000259089	9606.ENSP00000333685	0	0	0.26	0.621	0	0.148	0.9	0.094	0.92
BLK	SYK	9606.ENSP00000259089	9606.ENSP00000364907	0	0	0	0.733	0.097	0	0.9	0.64	0.921
BLK	ELF2	9606.ENSP00000259089	9606.ENSP00000377782	0	0	0	0	0	0.104	0.9	0.467	0.948
BLK	PXN	9606.ENSP00000259089	9606.ENSP00000267257	0	0	0	0	0.062	0.137	0.9	0.447	0.949
BLK	CBL	9606.ENSP00000259089	9606.ENSP00000264033	0	0	0	0	0	0.523	0.9	0.456	0.971
BLK	STAT3	9606.ENSP00000259089	9606.ENSP00000264657	0	0	0	0	0	0.716	0.9	0.207	0.975
BLK	EGFR	9606.ENSP00000259089	9606.ENSP00000275493	0	0	0	0.697	0	0.755	0.9	0.417	0.977
BLZF1	MAPK1	9606.ENSP00000356782	9606.ENSP00000215832	0	0	0	0	0.052	0	0.9	0	0.901
BLZF1	MAPK3	9606.ENSP00000356782	9606.ENSP00000263025	0	0	0	0	0.052	0	0.9	0	0.901
BMF	TP53	9606.ENSP00000346697	9606.ENSP00000269305	0	0	0	0	0	0	0	0.477	0.477
BMF	ERBB2	9606.ENSP00000346697	9606.ENSP00000269571	0	0	0	0	0.08	0	0	0.425	0.449
BMF	CASP3	9606.ENSP00000346697	9606.ENSP00000311032	0	0	0	0	0	0	0	0.551	0.551
BMF	MAPK8	9606.ENSP00000346697	9606.ENSP00000378974	0	0	0	0	0	0.27	0.9	0.306	0.944
BMI1	SIRT1	9606.ENSP00000365851	9606.ENSP00000212015	0	0	0	0	0.137	0	0	0.404	0.464
BMI1	CCND1	9606.ENSP00000365851	9606.ENSP00000227507	0	0	0	0	0	0	0	0.592	0.592
BMI1	KITLG	9606.ENSP00000365851	9606.ENSP00000228280	0	0	0	0	0	0	0	0.413	0.413
BMI1	CDKN1B	9606.ENSP00000365851	9606.ENSP00000228872	0	0	0	0	0.102	0	0	0.402	0.44
BMI1	TWIST1	9606.ENSP00000365851	9606.ENSP00000242261	0	0	0	0	0	0	0	0.829	0.829
BMI1	SNAI1	9606.ENSP00000365851	9606.ENSP00000244050	0	0	0	0	0	0	0	0.67	0.67
BMI1	RARA	9606.ENSP00000365851	9606.ENSP00000254066	0	0	0	0	0	0.056	0	0.702	0.707
BMI1	CDK4	9606.ENSP00000365851	9606.ENSP00000257904	0	0	0	0	0.049	0.089	0	0.584	0.608
BMI1	MDM2	9606.ENSP00000365851	9606.ENSP00000258149	0	0	0	0	0.062	0	0	0.536	0.546
BMI1	POU5F1	9606.ENSP00000365851	9606.ENSP00000259915	0	0	0	0	0	0	0	0.764	0.764
BMI1	YY1	9606.ENSP00000365851	9606.ENSP00000262238	0	0	0	0	0.062	0.056	0.54	0.648	0.837
BMI1	EP300	9606.ENSP00000365851	9606.ENSP00000263253	0	0	0	0	0.062	0.155	0	0.341	0.432
BMI1	EED	9606.ENSP00000365851	9606.ENSP00000263360	0	0	0	0	0.062	0.285	0.9	0.783	0.983
BMI1	STAT3	9606.ENSP00000365851	9606.ENSP00000264657	0	0	0	0	0	0	0	0.536	0.536
BMI1	DNMT3A	9606.ENSP00000365851	9606.ENSP00000264709	0	0	0	0	0	0.149	0	0.466	0.526
BMI1	CREM	9606.ENSP00000365851	9606.ENSP00000265372	0	0	0	0	0	0	0	0.578	0.578
BMI1	CDK6	9606.ENSP00000365851	9606.ENSP00000265734	0	0	0	0	0.049	0.089	0	0.588	0.612
BMI1	CDK2	9606.ENSP00000365851	9606.ENSP00000266970	0	0	0	0	0.049	0.119	0	0.402	0.455
BMI1	TP53	9606.ENSP00000365851	9606.ENSP00000269305	0	0	0	0	0	0.486	0	0.74	0.861
BMI1	CBX4	9606.ENSP00000365851	9606.ENSP00000269397	0	0	0	0	0	0.919	0.9	0.733	0.997
BMI1	ERBB2	9606.ENSP00000365851	9606.ENSP00000269571	0	0	0	0	0	0	0	0.466	0.466
BMI1	EGFR	9606.ENSP00000365851	9606.ENSP00000275493	0	0	0	0	0	0	0	0.534	0.534
BMI1	UBP1	9606.ENSP00000365851	9606.ENSP00000283629	0	0	0	0	0.119	0.159	0	0.352	0.477
BMI1	WNT1	9606.ENSP00000365851	9606.ENSP00000293549	0	0	0	0	0.056	0	0	0.39	0.4
BMI1	CASP3	9606.ENSP00000365851	9606.ENSP00000311032	0	0	0	0	0	0	0	0.436	0.436
BMI1	HNF4A	9606.ENSP00000365851	9606.ENSP00000312987	0	0	0	0	0	0.27	0	0.391	0.536
BMI1	PRKDC	9606.ENSP00000365851	9606.ENSP00000313420	0	0	0	0	0.062	0.27	0	0.218	0.417
BMI1	EZH2	9606.ENSP00000365851	9606.ENSP00000320147	0	0	0	0	0.062	0.463	0.9	0.92	0.995
BMI1	RNF168	9606.ENSP00000365851	9606.ENSP00000320898	0	0	0	0	0.063	0	0	0.429	0.442
BMI1	HOXB4	9606.ENSP00000365851	9606.ENSP00000328928	0	0	0	0	0	0.061	0	0.52	0.53
BMI1	CDKN3	9606.ENSP00000365851	9606.ENSP00000335357	0	0	0	0	0.062	0.27	0	0.37	0.53
BMI1	MYB	9606.ENSP00000365851	9606.ENSP00000339992	0	0	0	0	0.062	0.137	0	0.336	0.416
BMI1	SMAD4	9606.ENSP00000365851	9606.ENSP00000341551	0	0	0	0	0.175	0	0	0.326	0.42
BMI1	HOXA9	9606.ENSP00000365851	9606.ENSP00000343619	0	0	0	0	0	0	0	0.521	0.521
BMI1	CTNNB1	9606.ENSP00000365851	9606.ENSP00000344456	0	0	0	0	0	0	0	0.678	0.678
BMI1	FN1	9606.ENSP00000365851	9606.ENSP00000346839	0	0	0	0	0	0	0	0.405	0.405
BMI1	HDAC1	9606.ENSP00000365851	9606.ENSP00000362649	0	0	0	0	0.062	0	0	0.475	0.486
[truncated: 13,867 more rows]
