# Supplementary material for: Identification of crosstalk genes relating to ECM‐receptor interaction genes in MASH and DN using bioinformatics and machine learning
Source: J Cell Mol Med. 2024 Mar 1;28(6):e18156. doi: 10.1111/jcmm.18156 (PMC10907849; doi:10.1111/jcmm.18156)
Supplement: Supplementary file 8 — Table S7 [file JCMM-28-e18156-s007.xlsx]

## Sheet: Table S6 fig7result_04 copy
Table S7 CP genes in NASH and DN.
Unique crosstalk genes	Unique ECM-receptor interaction genes
WT1	COL4A2
NR4A3	RELN
ATF3	THBS1
NFIL3	SPP1
GADD45G	ITGA2
FOS	CD36
GADD45B	ITGB1
FOSB	ITGB8
CCNA2	LAMA1
AK4	COL1A2
TGFBR3	ITGA10
CCL2	ITGA5
ACE2	VWF
TAGLN	LAMC1
FOXC1	SDC1
MSR1	COL1A1
DOCK9	LAMB1
	CD44
	ITGA3
	FN1
	ITGB7
	COL4A1
	ITGB4
	HMMR
