# Supplementary material for: Identification of crosstalk genes relating to ECM‐receptor interaction genes in MASH and DN using bioinformatics and machine learning
Source: J Cell Mol Med. 2024 Mar 1;28(6):e18156. doi: 10.1111/jcmm.18156 (PMC10907849; doi:10.1111/jcmm.18156)
Supplement: Supplementary file 9 — Table S8 [file JCMM-28-e18156-s004.xlsx]

## Sheet: Table S7_afterrockey copy
Table S8 Nineteen key CP genes
Gene name
WT1
NR4A3
ATF3
NFIL3
GADD45G
FOS
GADD45B
FOSB
TGFBR3
FOXC1
CCNA2
MSR1
DOCK9
ITGA3
COL1A1
ITGB7
HMMR
SPP1
COL1A2
